# Supplementary material for: Integrative Analysis of DNA Methylation Identified 12 Signature Genes Specific to Metastatic ccRCC
Source: Front Oncol. 2020 Oct 8;10:556018. doi: 10.3389/fonc.2020.556018 (PMC7578385; doi:10.3389/fonc.2020.556018)
Supplement: Supplementary file 1 [file Table_1.XLSX]

## Sheet: GSE113501Res
Probes	logFC	AveExpr	t	P.Value	adj.P.Val	B	DeltaofBeta
cg01414289	0.0661375	0.927894	5.39531	3.75e-07	0.0011385	5.92851	-0.06531
cg05037068	0.0520582	0.929962	5.37422	4.12e-07	0.00120742	5.83801	-0.0539219
cg15571277	0.0342295	0.940181	5.34125	4.77e-07	0.00130429	5.69693	-0.0358464
cg18207348	-0.0169745	0.0518864	-5.00203	2.07e-06	0.00246939	4.27664	0.01673
cg06768079	-0.00896136	0.0322673	-4.69026	7.62e-06	0.0042142	3.02416	0.00938036
cg14353391	-0.0109338	0.0406384	-4.62677	9.87e-06	0.00466775	2.77569	0.0114452
cg21877613	0.0431167	0.934666	4.62339	1e-05	0.00468688	2.76255	-0.043078
cg07765659	-0.0134279	0.0346942	-4.58872	1.15e-05	0.00491156	2.62792	0.0117239
cg04137490	-0.0245428	0.061506	-4.5875	1.16e-05	0.0049168	2.62317	0.025257
cg13094036	0.0579659	0.939598	4.54078	1.4e-05	0.00536401	2.44289	-0.0602251
cg01638592	0.060737	0.926487	4.47801	1.8e-05	0.00603848	2.20267	-0.0636725
cg13648328	0.0363756	0.0781004	4.46101	1.92e-05	0.00623241	2.13802	-0.0364941
cg21182416	-0.0157474	0.0556997	-4.40907	2.36e-05	0.00665396	1.94154	0.0149845
cg21553389	0.0427425	0.938086	4.31327	3.43e-05	0.00763457	1.58342	-0.0408492
cg18168740	-0.0918648	0.0817035	-4.20565	5.2e-05	0.00910481	1.18789	0.0813706
cg17821688	-0.0192576	0.0584467	-4.1461	6.52e-05	0.0100705	0.972165	0.0184123
cg17082719	-0.0550987	0.0695408	-4.14236	6.62e-05	0.0101091	0.958671	0.0555274
cg23223392	-0.029727	0.0663776	-4.1367	6.76e-05	0.0101997	0.938305	0.0279957
cg04862799	0.017127	0.941636	4.11346	7.38e-05	0.0106638	0.854865	-0.0176527
cg05808319	0.0365596	0.933681	4.09797	7.83e-05	0.0109321	0.799465	-0.0379171
cg23240479	-0.0242627	0.0568464	-4.09468	7.92e-05	0.0109725	0.787717	0.0198859
cg11739675	0.0489844	0.937085	4.02766	0.000101805	0.0122705	0.549882	-0.0507474
cg06314658	0.0300855	0.934195	3.97847	0.00012216	0.0133689	0.377187	-0.0311396
cg03431079	0.0401955	0.938048	3.96755	0.00012718	0.0135936	0.339059	-0.0419469
cg17882322	-0.0368524	0.0689462	-3.96136	0.000130114	0.0137558	0.317466	0.0352607
cg27049094	-0.0441193	0.0541486	-3.94423	0.000138566	0.0142265	0.257908	0.0431984
cg02554361	-0.0126865	0.0480991	-3.91815	0.000152447	0.0147813	0.167612	0.0133392
cg00697033	0.0278644	0.941996	3.89434	0.000166278	0.0152889	0.0855233	-0.0292066
cg19586165	-0.0248041	0.055274	-3.86191	0.000187038	0.0160349	-0.0256073	0.0167473
cg19016264	-0.024227	0.051652	-3.85717	0.000190273	0.0161158	-0.0417961	0.0232104
cg22062239	0.0124846	0.941985	3.82172	0.000216204	0.0168513	-0.162354	-0.0116833
cg15714599	-0.0636579	0.0630471	-3.81667	0.000220166	0.0169787	-0.17948	0.0665621
cg17496869	-0.0499008	0.0676698	-3.8127	0.000223326	0.0171043	-0.192917	0.0489483
cg11683663	-0.0451654	0.0661972	-3.79997	0.000233747	0.0174109	-0.235915	0.0471972
cg08259506	-0.00778652	0.0316917	-3.75545	0.000273955	0.0185299	-0.385442	0.00829174
cg22959260	-0.0471919	0.0707482	-3.75527	0.000274129	0.0185326	-0.386042	0.0475564
cg01145430	0.0544409	0.937965	3.7475	0.000281791	0.0187363	-0.41199	-0.0564188
cg06379095	0.0366265	0.93165	3.74309	0.000286237	0.0188384	-0.426726	-0.0382338
cg23975810	-0.0532988	0.0692887	-3.73531	0.000294229	0.0190478	-0.452639	0.0507722
cg22401835	-0.0156639	0.0517297	-3.72489	0.000305271	0.0193131	-0.487299	0.0131391
cg18536118	-0.0636897	0.0644162	-3.71344	0.000317855	0.0196265	-0.525291	0.0567522
cg19427472	-0.0491146	0.0695725	-3.70854	0.000323383	0.0197103	-0.541506	0.0436059
cg04552531	0.0616142	0.929048	3.70781	0.000324219	0.0197237	-0.543933	-0.0642649
cg11415975	0.0370775	0.932382	3.70711	0.000325022	0.0197497	-0.546257	-0.0388425
cg19034505	0.0687369	0.926089	3.68002	0.000357455	0.0204901	-0.635649	-0.063533
cg16535717	0.0178505	0.937553	3.67921	0.00035847	0.0205014	-0.638313	-0.018605
cg07038098	0.00982273	0.938655	3.67136	0.000368461	0.0206964	-0.664133	-0.0102836
cg23508184	-0.0659678	0.0711429	-3.644	0.00040536	0.0216174	-0.753735	0.0627758
cg18809973	-0.0257331	0.059682	-3.63499	0.000418255	0.0218572	-0.783118	0.0249398
cg12555233	-0.0222406	0.0454595	-3.61487	0.000448466	0.0224731	-0.848529	0.0232472
cg19812283	-0.0508198	0.0659182	-3.59816	0.000475119	0.0230453	-0.902644	0.0489111
cg02715602	-0.047055	0.0550209	-3.58301	0.000500582	0.0235599	-0.951556	0.0494579
cg21384857	-0.00733645	0.0384508	-3.58127	0.000503588	0.0235988	-0.957164	0.00776178
cg20154457	-0.0316923	0.0488088	-3.57831	0.000508737	0.0237141	-0.966691	0.0301976
cg17420028	-0.0486485	0.051879	-3.56652	0.000529748	0.0240675	-1.00458	0.048999
cg11073931	-0.0278206	0.0635515	-3.5505	0.000559623	0.0245807	-1.05593	0.0289839
cg23243617	0.0433247	0.934627	3.54454	0.000571129	0.024793	-1.07497	-0.0380662
cg00021945	0.0265084	0.941148	3.54239	0.000575333	0.0248681	-1.08183	-0.0273874
cg07045221	-0.0084075	0.0450234	-3.5359	0.000588201	0.0251115	-1.10252	0.0088169
cg19417549	-0.0304444	0.0572934	-3.52376	0.000613025	0.0255666	-1.14118	0.0279447
cg19688616	-0.0644925	0.0749132	-3.51847	0.000624146	0.0257556	-1.15798	0.0559399
cg06177106	-0.00921788	0.0364103	-3.50557	0.000652075	0.0262733	-1.19889	0.00977632
cg16497424	0.0157149	0.938019	3.50211	0.000659769	0.026396	-1.20985	-0.0161106
cg25090325	-0.0362722	0.0632414	-3.4838	0.000701902	0.0272422	-1.26766	0.0341308
cg21793857	-0.0124398	0.935738	-3.47252	0.000729084	0.0276537	-1.30313	0.0124754
cg16904116	-0.011591	0.0438209	-3.45934	0.000762123	0.0281844	-1.34448	0.0104609
cg06447552	0.0393188	0.947016	3.45106	0.000783592	0.0284751	-1.37039	-0.040935
cg08389503	0.0106167	0.0559198	3.44663	0.000795312	0.0286344	-1.38424	-0.0103237
cg21626253	0.0232514	0.950835	3.4459	0.000797265	0.0286567	-1.38652	-0.0197363
cg17339927	-0.055451	0.0609953	-3.43814	0.000818232	0.0289806	-1.41072	0.0509534
cg23840823	-0.0369653	0.0516739	-3.4296	0.000841901	0.0293181	-1.4373	0.0347059
cg14151795	-0.0132922	0.0576862	-3.42406	0.000857614	0.0295744	-1.45453	0.0136956
cg21089050	-0.0182819	0.0528506	-3.41932	0.000871279	0.0297896	-1.46926	0.0174641
cg21199931	0.0279109	0.933321	3.41541	0.000882702	0.0299461	-1.48139	-0.0262518
cg23608212	-0.0193733	0.0512078	-3.41362	0.000887959	0.0300196	-1.48692	0.0186538
cg19961809	-0.0211922	0.0366858	-3.40704	0.000907618	0.0302961	-1.50732	0.019597
cg18965620	-0.0234473	0.0591528	-3.40688	0.000908092	0.0303005	-1.5078	0.0198696
cg16148259	0.0548284	0.931048	3.40631	0.000909818	0.0303174	-1.50957	-0.0572456
cg26887266	0.0280066	0.935519	3.40349	0.000918382	0.0304565	-1.51829	-0.017978
cg02203513	-0.00781709	0.0436314	-3.40099	0.000926035	0.0306037	-1.52602	0.00717766
cg06671690	0.0267059	0.933615	3.39848	0.000933778	0.0307095	-1.53377	-0.0277492
cg25636159	-0.023197	0.0476792	-3.39244	0.000952651	0.030938	-1.55239	0.0215918
cg04419871	-0.0198387	0.0532248	-3.38914	0.000963123	0.0310558	-1.56257	0.0207462
cg06558050	0.0194104	0.939088	3.38729	0.000969042	0.0311433	-1.56827	-0.02046
cg21008894	-0.0239861	0.0635001	-3.38482	0.000976974	0.0312433	-1.57585	0.0232892
cg13575271	0.00748606	0.938519	3.38263	0.000984084	0.031361	-1.5826	-0.00775565
cg19197750	-0.00562323	0.947929	-3.3821	0.000985828	0.0313816	-1.58425	0.00517377
cg10158633	-0.0322741	0.052419	-3.37915	0.000995462	0.0314649	-1.59329	0.0334043
cg01939117	0.0412832	0.938907	3.37114	0.00102213	0.0318217	-1.61788	-0.042937
cg04102459	-0.0055898	0.037025	-3.36517	0.00104247	0.0320894	-1.6362	0.00585877
cg17194182	0.0450552	0.936177	3.35867	0.001065	0.0323552	-1.65608	-0.0412424
cg14743593	0.057758	0.936968	3.35771	0.00106837	0.0323869	-1.65901	-0.0603444
cg18280558	-0.0140654	0.0532793	-3.35605	0.00107424	0.0324718	-1.6641	0.0128457
cg03710719	0.0729144	0.929945	3.35476	0.0010788	0.0325265	-1.66804	-0.076096
cg04125371	0.0278517	0.958104	3.35449	0.00107976	0.0325367	-1.66887	-0.0290273
cg18944099	-0.0389516	0.064587	-3.35211	0.00108822	0.0326596	-1.67613	0.0369553
cg25411363	-0.0312457	0.0471513	-3.3488	0.00110011	0.0328306	-1.68622	0.0296035
cg03126713	-0.0550267	0.0674738	-3.34207	0.00112467	0.0331413	-1.70673	0.0577234
cg20069407	-0.0862567	0.0744121	-3.33466	0.00115233	0.0334715	-1.7293	0.0839297
cg13519953	-0.00996786	0.056743	-3.33345	0.00115688	0.0335315	-1.73296	0.0105798
cg22938901	-0.0306779	0.0475383	-3.326	0.00118544	0.033896	-1.7556	0.0299397
cg18244845	-0.0531329	0.069527	-3.32037	0.00120743	0.0341596	-1.77266	0.0428458
cg07183344	0.0541918	0.929709	3.31926	0.00121181	0.0341987	-1.77603	-0.0568321
cg20338386	-0.062585	0.0735334	-3.3188	0.00121361	0.0342101	-1.7774	0.0576294
cg18369325	-0.0318445	0.0670495	-3.31763	0.00121825	0.034284	-1.78094	0.0305886
cg08484668	-0.0328287	0.0578571	-3.31552	0.00122666	0.0343771	-1.78733	0.0342375
cg05103387	-0.00704002	0.943018	-3.31452	0.00123068	0.0344053	-1.79036	0.00744459
cg20447038	-0.0353573	0.0572588	-3.31344	0.00123504	0.0344599	-1.79364	0.0347057
cg23172864	0.015188	0.951924	3.31093	0.00124515	0.0345496	-1.80121	-0.0138246
cg06849719	0.0253738	0.947729	3.30948	0.00125107	0.0345951	-1.80561	-0.0240909
cg21067654	0.0269721	0.939634	3.30654	0.0012631	0.0347169	-1.81449	-0.0248804
cg23908305	-0.0397644	0.0632611	-3.306	0.00126531	0.0347335	-1.81611	0.0368372
cg07873812	0.0385213	0.933331	3.30504	0.00126929	0.0347722	-1.81902	-0.0346662
cg16238795	0.042156	0.942071	3.30445	0.00127172	0.034806	-1.82079	-0.0439608
cg03537163	-0.0189379	0.0431661	-3.30038	0.00128866	0.0349617	-1.83307	0.01974
cg18988327	-0.0203803	0.049381	-3.30003	0.0012901	0.0349723	-1.8341	0.0185726
cg09363194	0.0446211	0.930658	3.29836	0.00129715	0.0350218	-1.83916	-0.0463442
cg20963592	-0.00666807	0.947221	-3.29153	0.00132624	0.0353104	-1.85972	0.00609148
cg18906283	-0.0424825	0.0620274	-3.27662	0.00139186	0.0360071	-1.90448	0.0401506
cg10601761	-0.0292297	0.0361064	-3.27584	0.00139537	0.0360461	-1.90682	0.0304415
cg22022957	-0.0685472	0.073943	-3.2725	0.00141048	0.0362066	-1.9168	0.061911
cg10128659	-0.00519308	0.0320668	-3.27219	0.00141191	0.0362286	-1.91773	0.00549615
cg21127189	0.0105878	0.947112	3.26687	0.00143639	0.0364944	-1.93365	-0.0108985
cg24679174	-0.0211634	0.0392095	-3.26685	0.00143646	0.0364944	-1.9337	0.0193293
cg08788717	0.037343	0.939533	3.26684	0.00143652	0.0364944	-1.93374	-0.0387954
cg16268160	0.0352172	0.931948	3.26568	0.00144191	0.0365468	-1.93721	-0.0369178
cg13859183	-0.0115164	0.0521779	-3.26365	0.00145138	0.036649	-1.94327	0.0119893
cg16743070	0.00787917	0.944707	3.26246	0.00145695	0.0367063	-1.94682	-0.00693822
cg02527199	0.00941336	0.94996	3.2615	0.00146146	0.0367337	-1.94968	-0.0100216
cg02811074	0.0453879	0.929785	3.26071	0.00146521	0.0367718	-1.95205	-0.0466447
cg19099983	0.00836764	0.94225	3.25554	0.0014898	0.037005	-1.96746	-0.00793941
cg16752876	-0.0677804	0.0613102	-3.253	0.00150203	0.0371437	-1.97503	0.064282
cg06618418	-0.0281472	0.0633007	-3.25017	0.00151577	0.0372935	-1.98346	0.0293688
cg03760226	-0.00868249	0.034058	-3.24852	0.00152381	0.0373749	-1.98836	0.0092323
cg13051071	0.0302219	0.935605	3.24346	0.0015488	0.0376377	-2.00341	-0.0315325
cg18539474	-0.0107034	0.933906	-3.24126	0.00155977	0.037759	-2.00994	0.00988239
cg18398753	-0.0722444	0.0687343	-3.23343	0.00159943	0.0381588	-2.03317	0.06972
cg03265579	-0.00942974	0.0547813	-3.2298	0.00161812	0.0383152	-2.04391	0.0101148
cg08311403	0.0372077	0.948029	3.22924	0.00162106	0.0383489	-2.04559	-0.039132
cg10490202	-0.0333031	0.0544061	-3.22674	0.00163408	0.03849	-2.05299	0.0348823
cg09781932	-0.0093475	0.0604419	-3.2261	0.00163742	0.0385312	-2.05488	0.00974894
cg07647405	-0.0179929	0.0404338	-3.22406	0.00164812	0.0386276	-2.0609	0.0139933
cg17543488	0.0271047	0.935507	3.21982	0.00167061	0.038838	-2.07343	-0.0268946
cg23513183	-0.0375293	0.0575958	-3.21798	0.00168047	0.0389235	-2.07887	0.0359158
cg16813053	-0.00787945	0.946953	-3.21713	0.00168503	0.0389731	-2.08137	0.00742539
cg18496910	0.0273897	0.943117	3.2165	0.00168843	0.0390039	-2.08324	-0.026117
cg21989094	0.027651	0.940879	3.21636	0.00168917	0.0390079	-2.08364	-0.0264319
cg18653534	-0.0545477	0.0707371	-3.20732	0.00173857	0.0394478	-2.11028	0.0506376
cg22866147	-0.0434795	0.0642551	-3.20241	0.001766	0.0396893	-2.12474	0.0410673
cg00124836	-0.00429311	0.0346589	-3.2011	0.00177338	0.0397705	-2.12859	0.00444281
cg20797699	0.0313953	0.938291	3.20006	0.00177924	0.0398374	-2.13164	-0.0291853
cg19410364	-0.021722	0.0415617	-3.19895	0.00178553	0.0398902	-2.1349	0.0191944
cg16911981	0.0164816	0.942112	3.19653	0.00179933	0.0400031	-2.14201	-0.0159578
cg03695448	-0.0194555	0.046756	-3.19272	0.00182124	0.0402214	-2.15319	0.0202783
cg14798382	-0.0126205	0.0554256	-3.18278	0.00187961	0.0407806	-2.18231	0.0132794
cg16776874	-0.0684614	0.0619646	-3.18228	0.00188259	0.0407952	-2.18377	0.0648899
cg21893314	0.0127677	0.942919	3.18137	0.00188798	0.0408292	-2.18641	-0.0116569
cg21189063	0.0170899	0.942163	3.17857	0.0019048	0.0409712	-2.1946	-0.0153423
cg00024472	0.0493552	0.928641	3.17802	0.00190814	0.0410097	-2.19621	-0.0516782
cg18512156	0.0131705	0.937204	3.17775	0.00190978	0.0410129	-2.19701	-0.0132579
cg17216737	-0.0422141	0.0620357	-3.17652	0.0019172	0.0410793	-2.20059	0.0401555
cg17193163	0.0137765	0.95087	3.17651	0.00191727	0.0410793	-2.20062	-0.0128938
cg18088844	0.0255146	0.940455	3.17539	0.00192408	0.0411219	-2.20389	-0.0232433
cg18492059	-0.0259109	0.0632163	-3.17467	0.00192849	0.0411484	-2.20601	0.0247486
cg17124430	-0.0532798	0.0588417	-3.16964	0.0019594	0.0414136	-2.22067	0.0550418
cg15686800	0.0222348	0.944792	3.16083	0.00201465	0.0418817	-2.24632	-0.0232636
cg27579953	0.0217655	0.93962	3.16067	0.00201566	0.041888	-2.24678	-0.0217958
cg25864042	0.0150261	0.939376	3.15446	0.00205549	0.0422131	-2.26482	-0.013437
cg07804973	-0.0648846	0.062658	-3.15232	0.00206942	0.0423453	-2.27105	0.0681488
cg21842920	-0.0780635	0.0739065	-3.14911	0.00209037	0.0425537	-2.28033	0.0778113
cg19426413	-0.0757053	0.0644252	-3.14701	0.00210424	0.042668	-2.28642	0.0698322
cg03421485	0.016126	0.941983	3.1415	0.00214097	0.0429789	-2.30237	-0.0164758
cg02803925	-0.0237277	0.0367917	-3.14124	0.00214272	0.0429884	-2.30313	0.0248351
cg20042228	0.0113374	0.946682	3.14101	0.00214428	0.042995	-2.30379	-0.010394
cg00969787	0.0395421	0.943282	3.13858	0.00216073	0.0431591	-2.31084	-0.0411907
cg13264548	-0.0357266	0.920422	-3.13492	0.00218569	0.0433654	-2.32142	0.0375333
cg16708174	-0.0337804	0.0550851	-3.13277	0.00220046	0.0434664	-2.32762	0.0327914
cg12195230	0.0134986	0.0460438	3.13183	0.00220694	0.0434975	-2.33033	-0.014376
cg18655928	0.0197659	0.94726	3.13179	0.00220721	0.0434988	-2.33044	-0.0175724
cg23684682	0.0197906	0.942737	3.13116	0.00221154	0.0435184	-2.33224	-0.0173155
cg21574435	0.017689	0.940341	3.12779	0.00223506	0.0437318	-2.34199	-0.0158023
cg04099036	0.0284892	0.0819563	3.12502	0.0022545	0.0438717	-2.34996	-0.0291935
cg08253494	-0.0114297	0.0349163	-3.1243	0.00225956	0.0439072	-2.35203	0.0120994
cg09867669	-0.0107643	0.0412405	-3.12383	0.00226288	0.043938	-2.35338	0.0115445
cg03513752	0.0049428	0.938878	3.12327	0.00226684	0.043962	-2.35498	-0.00528749
cg02954052	-0.00658012	0.0457901	-3.12107	0.00228251	0.0441084	-2.36133	0.00672749
cg01785719	-0.0527965	0.0684703	-3.12012	0.00228929	0.0441841	-2.36406	0.0552458
cg05837235	0.0259193	0.0758979	3.11755	0.00230773	0.0443353	-2.37144	-0.0262572
cg17743012	-0.0472907	0.0591219	-3.11285	0.00234183	0.0445935	-2.38494	0.0431186
cg07451084	0.0180054	0.938049	3.11269	0.00234304	0.044602	-2.38541	-0.0186416
cg18695750	-0.031868	0.0633189	-3.10849	0.00237392	0.0448385	-2.39746	0.029482
cg17159550	-0.0923726	0.0810608	-3.10726	0.002383	0.0449108	-2.40097	0.0882972
cg12025027	0.0157745	0.952479	3.10708	0.00238438	0.0449264	-2.4015	-0.0164732
cg19357275	-0.0333983	0.0569564	-3.10544	0.00239656	0.045011	-2.40619	0.0297159
cg17474435	0.0161151	0.936808	3.1046	0.00240287	0.045058	-2.40861	-0.0149925
cg10215766	0.0188472	0.0667585	3.10375	0.00240925	0.0451042	-2.41105	-0.0210906
cg21333208	0.0190907	0.06892	3.10341	0.00241181	0.0451309	-2.41202	-0.0180497
cg22885062	-0.0263229	0.0592859	-3.10107	0.00242941	0.0452811	-2.41871	0.0249142
cg19484381	0.0414476	0.934869	3.10037	0.00243471	0.0453224	-2.42072	-0.0394779
cg14642259	-0.011009	0.0332742	-3.09704	0.00246002	0.0455284	-2.43023	0.0116132
cg17587023	0.0226495	0.947842	3.0953	0.00247339	0.04563	-2.43521	-0.0221421
cg26582829	0.0333873	0.932112	3.09026	0.00251239	0.0459447	-2.44959	-0.0309202
cg05828839	0.0560021	0.932609	3.08663	0.00254088	0.0460989	-2.45996	-0.0583904
cg08026039	-0.00970237	0.0470058	-3.08614	0.00254475	0.0461205	-2.46135	0.00998571
cg11523538	-0.00603843	0.93668	-3.08435	0.00255894	0.0462096	-2.46647	0.00628722
cg04836151	-0.0622216	0.0728343	-3.08093	0.00258617	0.0464225	-2.47619	0.0654655
cg23980070	-0.0593816	0.0582089	-3.08054	0.00258926	0.0464517	-2.47729	0.0563641
cg21890303	-0.0225449	0.0592333	-3.07765	0.00261253	0.0466354	-2.48551	0.0215607
cg12064069	0.0133384	0.958824	3.07718	0.00261636	0.0466526	-2.48686	-0.0140348
cg00646477	0.0109971	0.939625	3.07653	0.00262165	0.0466782	-2.48871	-0.0117754
cg01036050	-0.0205983	0.0251401	-3.07483	0.00263546	0.046791	-2.49354	0.0212693
cg06564132	0.0137902	0.0676101	3.07183	0.00265999	0.0468984	-2.50205	-0.0140266
cg20181543	-0.0225627	0.0462445	-3.07118	0.00266534	0.0469381	-2.50389	0.0198635
cg24359358	-0.03306	0.0467715	-3.06778	0.00269353	0.0471019	-2.51355	0.03256
cg11276198	-0.00481983	0.950201	-3.0673	0.00269753	0.0471255	-2.51492	0.00481063
cg18743959	-0.0211439	0.0571285	-3.06715	0.00269874	0.0471315	-2.51533	0.0187741
cg21383971	-0.0119761	0.049651	-3.05824	0.00277392	0.0476861	-2.54055	0.0108938
cg16142906	0.0205387	0.0657875	3.05807	0.00277539	0.0476967	-2.54104	-0.0217419
cg01880321	-0.0244953	0.0639544	-3.05709	0.00278377	0.0477669	-2.54381	0.0251472
cg18787548	0.0385931	0.93533	3.05708	0.00278388	0.0477669	-2.54384	-0.0356502
cg00697413	0.00979217	0.944361	3.05226	0.00282548	0.048057	-2.55745	-0.00883705
cg25652781	-0.0339797	0.0679866	-3.04757	0.00286656	0.0483009	-2.5707	0.032094
cg17565299	-0.0540271	0.064261	-3.047	0.0028716	0.0483322	-2.57231	0.0464737
cg18238366	-0.0129912	0.93975	-3.04555	0.0028844	0.0484312	-2.57639	0.0124592
cg19358738	-0.0163592	0.0554917	-3.04526	0.00288699	0.0484467	-2.57721	0.0151002
cg18109106	-0.00634299	0.942557	-3.04435	0.0028951	0.048497	-2.57979	0.00589852
cg21972176	0.0101997	0.939654	3.04256	0.00291106	0.0485826	-2.58483	-0.00966067
cg19790752	-0.0430517	0.0678279	-3.04179	0.00291788	0.0486238	-2.58698	0.0396711
cg09998451	-0.0232367	0.0591054	-3.03872	0.00294555	0.0488236	-2.59563	0.0247444
cg18505004	-0.0244933	0.049689	-3.03651	0.00296559	0.048951	-2.60185	0.0217658
cg18976869	0.0339911	0.934568	3.03561	0.00297378	0.0489938	-2.60437	-0.0301038
cg02973417	-0.0137196	0.0448361	-3.0338	0.00299033	0.0491082	-2.60946	0.0140298
cg20799514	0.00996853	0.942	3.03265	0.00300085	0.0491878	-2.61268	-0.00918147
cg24224803	0.0143434	0.941685	3.02653	0.00305763	0.0495846	-2.62986	-0.0124049
cg09520857	-0.0283416	0.0367919	-3.02453	0.00307634	0.0497068	-2.63545	0.0297907
cg12330330	0.0307521	0.949099	3.02105	0.00310926	0.0498937	-2.64521	-0.0320867
cg09393362	0.0062605	0.0615027	3.02065	0.00311308	0.0499204	-2.64633	-0.0064868
