# Supplementary material for: Integrative Analysis of DNA Methylation Identified 12 Signature Genes Specific to Metastatic ccRCC
Source: Front Oncol. 2020 Oct 8;10:556018. doi: 10.3389/fonc.2020.556018 (PMC7578385; doi:10.3389/fonc.2020.556018)
Supplement: Supplementary file 2 [file Table_2.XLSX]

## Sheet: GSE105260Res
Probes	logFC	AveExpr	t	P.Value	adj.P.Val	B	DeltaofBeta
cg17391928	-0.249444	0.277449	-8.54329	5.38e-10	0.000132049	12.8363	0.266316
cg08091526	-0.184174	0.854482	-7.61407	7.35e-09	0.000891971	10.2647	0.185159
cg06410537	-0.248087	0.330432	-7.33914	1.62e-08	0.00157611	9.48487	0.274557
cg03495660	-0.193979	0.874431	-7.07722	3.48e-08	0.00231062	8.73491	0.197868
cg04132983	0.075986	0.165567	7.0488	3.78e-08	0.00231062	8.65314	-0.0316301
cg07103493	-0.197369	0.311801	-7.04624	3.81e-08	0.00231062	8.64578	0.229599
cg04764012	-0.16636	0.187147	-6.96098	4.89e-08	0.00263645	8.40005	0.180719
cg21029108	-0.13951	0.806058	-6.76029	8.82e-08	0.00409764	7.81928	0.124478
cg17739302	-0.14464	0.793442	-6.71337	1.01e-07	0.00409764	7.68307	0.133338
cg12863545	-0.289602	0.333496	-6.64872	1.23e-07	0.00457884	7.4951	0.305793
cg06808751	-0.261684	0.352073	-6.61669	1.35e-07	0.0046744	7.40188	0.283421
cg14441976	-0.288276	0.295993	-6.4861	1.99e-07	0.00602395	7.02108	0.3036
cg18570646	0.0556066	0.113002	6.43919	2.28e-07	0.00651729	6.88406	-0.024873
cg21501305	-0.204387	0.822882	-6.31217	3.33e-07	0.0089832	6.51238	0.188756
cg03740025	-0.0721427	0.877961	-6.23227	4.23e-07	0.0102601	6.2782	0.0626438
cg24404878	-0.283163	0.775312	-6.19817	4.68e-07	0.0108185	6.17818	0.276715
cg11467637	0.0742727	0.139088	6.11764	5.95e-07	0.0118141	5.94179	-0.0409806
cg10573530	0.120453	0.1515	6.06853	6.89e-07	0.0123967	5.7975	-0.0747703
cg01431873	-0.12805	0.784129	-6.0525	7.23e-07	0.0125412	5.7504	0.110598
cg19698084	0.0673328	0.121564	5.98843	8.76e-07	0.0141581	5.56204	-0.0338717
cg16476975	-0.272871	0.326482	-5.978	9.04e-07	0.0141581	5.53137	0.289673
cg08183490	0.0341548	0.102359	5.96048	9.53e-07	0.0144548	5.47984	-0.0157755
cg03731828	0.121084	0.175416	5.90414	1.13e-06	0.0152122	5.31408	-0.0807516
cg03117079	0.139578	0.165072	5.89274	1.17e-06	0.0153153	5.28056	-0.101532
cg00558224	0.0656333	0.182903	5.85732	1.3e-06	0.0160854	5.17631	-0.0218015
cg07956282	-0.0967963	0.793542	-5.83624	1.38e-06	0.0163729	5.11429	0.0834222
cg09555555	0.041895	0.125114	5.82636	1.42e-06	0.0163929	5.08521	-0.0126654
ch.14.190588F	0.0636679	0.168343	5.79511	1.56e-06	0.0163929	4.99324	-0.0221684
cg13405783	-0.242848	0.24234	-5.7945	1.57e-06	0.0163929	4.99143	0.254349
cg08348962	0.0777933	0.170532	5.79148	1.58e-06	0.0163929	4.98253	-0.0414682
cg15564098	-0.264175	0.395482	-5.7788	1.64e-06	0.0163929	4.94522	0.294053
cg07962043	0.0596054	0.139023	5.7759	1.66e-06	0.0163929	4.93668	-0.0215023
cg00123055	-0.165147	0.299195	-5.76969	1.69e-06	0.0163929	4.9184	0.204424
cg07340580	-0.197854	0.312662	-5.75996	1.74e-06	0.0165479	4.88975	0.232874
cg26634911	0.0424389	0.116118	5.74479	1.82e-06	0.0167502	4.84509	-0.0156828
cg21233143	-0.0875939	0.830214	-5.72395	1.94e-06	0.0170707	4.78376	0.0788321
cg02618262	0.0722803	0.145376	5.72093	1.95e-06	0.0170707	4.77485	-0.0424243
cg09142848	-0.210318	0.809502	-5.71745	1.97e-06	0.0170707	4.76462	0.211172
cg24290251	0.0520058	0.127367	5.71084	2.01e-06	0.0170707	4.74516	-0.0217181
cg05274755	0.0658434	0.19548	5.69904	2.09e-06	0.0171189	4.71042	-0.0179499
cg21950072	0.0880567	0.144232	5.68053	2.21e-06	0.0171189	4.65594	-0.0507637
ch.3.52786R	0.0613305	0.174871	5.67684	2.23e-06	0.0171189	4.64508	-0.0160043
cg00928894	0.0504651	0.126818	5.66862	2.29e-06	0.0171189	4.62088	-0.0196761
cg02039267	-0.214562	0.313779	-5.66786	2.29e-06	0.0171189	4.61863	0.241815
cg11558474	0.0801605	0.191454	5.63922	2.5e-06	0.0176469	4.53432	-0.0376427
cg18862481	-0.303567	0.328423	-5.63166	2.56e-06	0.0176469	4.51208	0.315282
cg24496475	-0.252958	0.36385	-5.62834	2.58e-06	0.0176469	4.5023	0.277946
cg27275920	-0.111392	0.840719	-5.60901	2.73e-06	0.0179434	4.44541	0.109419
cg12951125	-0.0499012	0.90864	-5.59221	2.88e-06	0.0181435	4.39599	0.045917
cg02781618	-0.216202	0.321034	-5.58786	2.91e-06	0.0181435	4.38319	0.246131
cg21460081	0.0486097	0.100177	5.5874	2.92e-06	0.0181435	4.38184	-0.0301906
cg11701471	-0.258248	0.365614	-5.58382	2.95e-06	0.0181435	4.3713	0.283271
cg21186955	0.159188	0.220747	5.57967	2.99e-06	0.0181435	4.35908	-0.118758
cg16480539	0.0375112	0.09958	5.57517	3.03e-06	0.0181435	4.34584	-0.017281
cg02363934	0.126564	0.133358	5.55661	3.2e-06	0.0182917	4.29121	-0.0824114
cg24783211	-0.249333	0.295382	-5.52449	3.53e-06	0.0182917	4.19673	0.266062
cg04641171	-0.170054	0.257408	-5.52409	3.53e-06	0.0182917	4.19554	0.199516
cg10070151	0.0713674	0.185723	5.52222	3.55e-06	0.0182917	4.19004	-0.0283752
cg16528497	-0.152431	0.84241	-5.51549	3.62e-06	0.0182917	4.17026	0.143871
cg18940047	-0.203404	0.310963	-5.50942	3.69e-06	0.0182917	4.15238	0.230909
cg14505585	-0.205541	0.249998	-5.4941	3.86e-06	0.0182917	4.10732	0.223246
cg14605590	0.0915376	0.170744	5.49389	3.86e-06	0.0182917	4.1067	-0.0544178
cg15741162	-0.111931	0.792877	-5.48733	3.94e-06	0.0182917	4.08742	0.100045
cg26818735	-0.261951	0.319947	-5.48164	4.01e-06	0.0182917	4.07067	0.277825
cg09493406	-0.103844	0.886433	-5.47791	4.05e-06	0.0182917	4.05972	0.0985442
cg20049415	-0.259326	0.347243	-5.47552	4.08e-06	0.0182917	4.05269	0.280365
cg22864266	0.147449	0.148079	5.46273	4.24e-06	0.0183637	4.01506	-0.104486
cg12479098	0.182115	0.204133	5.45841	4.3e-06	0.0183637	4.00236	-0.134393
cg19776515	-0.2316	0.2555	-5.4552	4.34e-06	0.0183637	3.99294	0.24688
cg26415547	-0.229424	0.237571	-5.4545	4.35e-06	0.0183637	3.99088	0.247407
ch.16.1687320F	0.049908	0.153533	5.42003	4.82e-06	0.019842	3.88954	-0.0152557
cg16206341	-0.193281	0.788907	-5.41733	4.86e-06	0.019842	3.88161	0.188178
cg06417752	0.151694	0.217503	5.40351	5.07e-06	0.0203208	3.841	-0.10985
cg20064452	-0.120176	0.827947	-5.40099	5.11e-06	0.0203208	3.83358	0.117023
cg01239928	-0.16651	0.808439	-5.39568	5.19e-06	0.0203208	3.81799	0.152602
cg14696396	-0.288558	0.299293	-5.38799	5.31e-06	0.0206025	3.7954	0.299748
cg07971089	0.150513	0.111097	5.3724	5.57e-06	0.0211109	3.74959	-0.136405
cg25894019	-0.211401	0.854184	-5.36322	5.72e-06	0.0213473	3.72264	0.206374
cg19142133	-0.0653422	0.862765	-5.36213	5.74e-06	0.0213473	3.71943	0.0486383
cg07030373	-0.10184	0.807332	-5.36097	5.76e-06	0.0213473	3.71603	0.08931
cg01770232	0.107573	0.188133	5.35689	5.83e-06	0.0214471	3.70402	-0.061553
cg11566358	0.218538	0.249417	5.34384	6.06e-06	0.0221357	3.66572	-0.189838
cg08270613	-0.141531	0.787027	-5.33743	6.18e-06	0.0223974	3.6469	0.125131
cg04419610	-0.190677	0.31598	-5.3339	6.25e-06	0.0224688	3.63651	0.230217
cg00503383	-0.225297	0.326414	-5.32962	6.33e-06	0.0225063	3.62396	0.254611
cg16075504	0.0900598	0.164396	5.31684	6.58e-06	0.0225063	3.58645	-0.0473571
cg02751532	-0.197252	0.799121	-5.31663	6.58e-06	0.0225063	3.58582	0.200619
cg18297519	0.0266992	0.0885574	5.3165	6.58e-06	0.0225063	3.58543	-0.0123151
cg01953615	-0.218129	0.816186	-5.29088	7.11e-06	0.0232775	3.51025	0.214346
cg04864149	0.0666322	0.130871	5.29	7.13e-06	0.0232775	3.50767	-0.0381993
cg03177084	0.0534265	0.168439	5.28923	7.14e-06	0.0232775	3.50542	-0.0141576
cg01208814	0.0704215	0.194014	5.27692	7.41e-06	0.0236086	3.4693	-0.018926
cg24364084	0.0201201	0.0549678	5.27068	7.55e-06	0.0236086	3.45097	-0.0163833
cg10804363	0.0496809	0.121915	5.27047	7.56e-06	0.0236086	3.45038	-0.0224299
cg15811515	-0.366662	0.390641	-5.26709	7.63e-06	0.0236086	3.44047	0.376173
cg05429359	0.0652194	0.129083	5.25904	7.82e-06	0.0240331	3.41684	-0.0313579
cg01718742	-0.202434	0.281733	-5.25366	7.95e-06	0.0242702	3.40107	0.227827
cg21269045	-0.0767787	0.856909	-5.25074	8.02e-06	0.02431	3.39251	0.0641271
cg24031606	0.0218938	0.0834305	5.24563	8.14e-06	0.02431	3.37753	-0.00989642
cg22802813	-0.203345	0.303771	-5.24113	8.25e-06	0.02431	3.36433	0.238984
cg11390378	-0.269414	0.302782	-5.23988	8.28e-06	0.02431	3.36067	0.280733
cg07663813	0.0360827	0.121691	5.2356	8.39e-06	0.02431	3.34813	-0.00901559
cg05482050	0.150856	0.182989	5.23346	8.44e-06	0.02431	3.34184	-0.121213
cg10787911	-0.112919	0.803617	-5.22717	8.61e-06	0.02431	3.32341	0.112765
cg03881775	-0.187957	0.279833	-5.22001	8.79e-06	0.02431	3.30241	0.215393
cg26554547	-0.149126	0.807271	-5.21797	8.85e-06	0.02431	3.29643	0.138157
cg18206017	-0.242353	0.249358	-5.21775	8.85e-06	0.02431	3.2958	0.258279
cg01795082	-0.0545656	0.807844	-5.21608	8.9e-06	0.02431	3.2909	0.0408465
cg02501155	-0.165846	0.901849	-5.21361	8.96e-06	0.02431	3.28366	0.169928
cg10452522	0.0469386	0.133346	5.20725	9.14e-06	0.0243322	3.26502	-0.0154858
cg01819912	-0.123015	0.887774	-5.20429	9.22e-06	0.0243322	3.25636	0.116489
cg10265472	0.0635844	0.188555	5.19583	9.45e-06	0.0243322	3.23156	-0.0158304
cg18148512	0.0530826	0.172355	5.1934	9.52e-06	0.0243322	3.22446	-0.0124319
ch.7.2371643F	0.0547373	0.163223	5.19261	9.55e-06	0.0243322	3.22214	-0.0149795
cg25881804	-0.261481	0.264551	-5.19248	9.55e-06	0.0243322	3.22174	0.274955
cg22521129	0.0586066	0.165028	5.18991	9.62e-06	0.0243322	3.21423	-0.0153692
cg11614536	0.0623932	0.179558	5.18646	9.72e-06	0.0243322	3.20413	-0.0160592
cg26483332	0.149083	0.172096	5.17685	1e-05	0.0247877	3.17599	-0.100031
cg08916879	-0.100825	0.83393	-5.1716	1.02e-05	0.0249269	3.1606	0.0947734
cg14306261	0.0592774	0.142468	5.16812	1.03e-05	0.0250616	3.15042	-0.0290342
cg20679082	0.0471104	0.152201	5.16346	1.04e-05	0.0252867	3.13678	-0.01403
cg01840803	0.0426445	0.130275	5.15649	1.06e-05	0.0256529	3.11637	-0.0128741
cg17383334	-0.0695908	0.852807	-5.15535	1.07e-05	0.0256529	3.11302	0.0538315
cg02286589	-0.0662072	0.824717	-5.14691	1.09e-05	0.0259872	3.08833	0.0528714
cg07085827	-0.242193	0.252093	-5.1461	1.1e-05	0.0259872	3.08597	0.256297
cg26010877	-0.224866	0.800493	-5.13368	1.14e-05	0.0265835	3.04962	0.226054
cg26162147	0.129056	0.20771	5.12576	1.17e-05	0.0268643	3.02644	-0.0849057
cg27018904	0.0261209	0.109677	5.12489	1.17e-05	0.0268643	3.02389	-0.00589376
cg07128654	-0.176173	0.840896	-5.12291	1.18e-05	0.0268643	3.0181	0.178033
cg13069247	0.0351627	0.0945441	5.12224	1.18e-05	0.0268643	3.01616	-0.0188281
cg26133769	-0.241821	0.35577	-5.11836	1.19e-05	0.0270303	3.00479	0.261557
cg07672238	-0.217982	0.811278	-5.114	1.21e-05	0.0271016	2.99205	0.205328
cg16712679	0.0918225	0.195137	5.10428	1.24e-05	0.0273721	2.96364	-0.0476058
cg10043155	-0.118003	0.894062	-5.07711	1.35e-05	0.0285217	2.88421	0.108387
cg23504157	-0.0725781	0.854058	-5.0753	1.36e-05	0.0285217	2.87891	0.058844
cg13002044	-0.0897811	0.801338	-5.07332	1.36e-05	0.0285553	2.87314	0.077237
cg17833862	-0.0840375	0.851141	-5.07103	1.37e-05	0.0285703	2.86644	0.0741846
cg23703427	0.0928634	0.195798	5.07028	1.38e-05	0.0285703	2.86425	-0.0503006
cg08447525	-0.179597	0.266391	-5.06869	1.38e-05	0.0285842	2.85962	0.20633
cg13995006	0.0698506	0.16132	5.06469	1.4e-05	0.0287761	2.84793	-0.0313096
cg13378388	0.0693445	0.195217	5.05242	1.45e-05	0.0293855	2.81208	-0.02721
cg12560877	0.029973	0.113332	5.0466	1.48e-05	0.0297773	2.7951	-0.0101101
cg03566156	0.167475	0.22578	5.04102	1.5e-05	0.0299575	2.77881	-0.122695
ch.3.2924837R	0.0533872	0.161381	5.04045	1.51e-05	0.0299575	2.77714	-0.0135154
cg02376143	-0.0868174	0.809638	-5.03578	1.53e-05	0.0300668	2.76352	0.077135
cg08696727	-0.231946	0.256786	-5.03522	1.53e-05	0.0300668	2.76189	0.243524
cg03127558	-0.159857	0.865574	-5.02863	1.56e-05	0.0301072	2.74263	0.150063
cg24259688	0.0540616	0.132434	5.02823	1.56e-05	0.0301072	2.74149	-0.0210222
cg01493517	0.214228	0.164415	5.02638	1.57e-05	0.0301072	2.73609	-0.173676
cg25731807	0.0860453	0.203786	5.02156	1.59e-05	0.0302127	2.72202	-0.0393
cg02968407	-0.146896	0.896709	-5.01725	1.61e-05	0.03048	2.70945	0.137806
cg06484993	0.0665412	0.124719	5.01581	1.62e-05	0.03048	2.70524	-0.0398977
cg18494399	-0.172729	0.179971	-5.0115	1.64e-05	0.0305751	2.69268	0.18595
cg00332021	-0.177577	0.188694	-5.00685	1.66e-05	0.0307329	2.67912	0.192773
cg18206296	0.0426239	0.14306	5.00607	1.67e-05	0.0307329	2.67682	-0.00829023
cg18724061	0.064469	0.128594	4.99548	1.72e-05	0.0312009	2.64594	-0.0278512
cg13726843	0.0553119	0.116378	4.99335	1.73e-05	0.0312828	2.63975	-0.0271425
cg07429394	0.0556585	0.108184	4.98907	1.76e-05	0.0315687	2.62726	-0.0295164
cg04051458	0.0256511	0.102263	4.98219	1.79e-05	0.0319441	2.6072	-0.00832597
cg25450061	0.0699427	0.141929	4.98185	1.79e-05	0.0319441	2.6062	-0.0308714
cg17039236	-0.189371	0.228933	-4.97332	1.84e-05	0.0324882	2.58136	0.207753
cg11044011	-0.107948	0.8206	-4.9715	1.85e-05	0.0324994	2.57605	0.0979235
cg13296436	0.0509673	0.157695	4.96783	1.87e-05	0.0325451	2.56536	-0.0108539
cg16626405	0.0324666	0.111412	4.96715	1.87e-05	0.0325451	2.56339	-0.011249
cg04031504	0.0511199	0.120933	4.9667	1.88e-05	0.0325451	2.56208	-0.0240956
cg04213746	-0.188556	0.809186	-4.96247	1.9e-05	0.0326251	2.54974	0.188555
cg16199859	0.0933352	0.198088	4.96195	1.9e-05	0.0326251	2.54824	-0.0480861
cg00794927	0.0510368	0.13542	4.96093	1.91e-05	0.0326251	2.54527	-0.0163238
cg16421526	0.0399765	0.131944	4.95716	1.93e-05	0.0326251	2.53429	-0.00973931
cg11545360	0.0550398	0.170102	4.95529	1.94e-05	0.0326251	2.52884	-0.0129082
cg14591195	0.0630902	0.191968	4.9524	1.96e-05	0.0326821	2.52041	-0.017228
cg23174932	0.117744	0.0757734	4.94813	1.98e-05	0.0327159	2.50798	-0.093262
cg24411488	-0.0744006	0.912103	-4.94797	1.98e-05	0.0327159	2.50752	0.0684541
cg03780851	-0.194683	0.297031	-4.94752	1.99e-05	0.0327159	2.50622	0.221115
cg22538054	-0.269551	0.272533	-4.94748	1.99e-05	0.0327159	2.5061	0.283692
cg23075568	0.0308613	0.128772	4.94593	2e-05	0.0327216	2.50158	-0.0010362
cg10765909	0.0889877	0.139587	4.94008	2.03e-05	0.033017	2.48456	-0.0471752
cg00970396	-0.224158	0.282147	-4.93972	2.03e-05	0.033017	2.4835	0.242289
cg01486814	-0.166004	0.222326	-4.93647	2.05e-05	0.0330254	2.47406	0.187095
cg05825127	-0.0408785	0.872983	-4.93432	2.07e-05	0.0331067	2.46779	0.03321
cg01381367	0.0591322	0.198373	4.93307	2.08e-05	0.0331067	2.46415	-0.0109132
cg10329173	-0.127223	0.313393	-4.93234	2.08e-05	0.0331067	2.46202	0.175601
cg08465120	0.0895715	0.203756	4.93111	2.09e-05	0.0331196	2.45845	-0.0499374
cg09941406	-0.228924	0.296566	-4.92656	2.12e-05	0.0333322	2.44521	0.246495
cg26851141	0.0655666	0.179887	4.92049	2.15e-05	0.0333978	2.42754	-0.0167169
cg19531075	-0.189692	0.81139	-4.91967	2.16e-05	0.0333978	2.42515	0.185987
cg03464232	0.0468012	0.125756	4.91452	2.19e-05	0.03362	2.41017	-0.0154814
cg10156499	0.0840148	0.160219	4.9132	2.2e-05	0.03362	2.40635	-0.0434429
cg01195276	-0.184812	0.281087	-4.90354	2.27e-05	0.0337634	2.37825	0.212824
cg27090007	0.073545	0.190404	4.90219	2.28e-05	0.0337634	2.37432	-0.0293935
cg02164153	0.0386226	0.140491	4.90089	2.28e-05	0.0337634	2.37053	-0.00521349
cg21800232	-0.203981	0.252237	-4.89806	2.3e-05	0.0337634	2.36232	0.227852
cg13169373	0.0750507	0.203233	4.89175	2.35e-05	0.0340235	2.34397	-0.0278432
cg23842255	-0.169305	0.298968	-4.88752	2.38e-05	0.034353	2.33168	0.202174
cg18734428	0.0947556	0.152276	4.88455	2.4e-05	0.0344539	2.32304	-0.0488334
cg11058916	-0.0894458	0.780761	-4.88242	2.41e-05	0.0344695	2.31685	0.0703225
cg27551895	0.0511816	0.143006	4.88028	2.43e-05	0.0345197	2.31064	-0.0115135
cg03408135	-0.221539	0.346895	-4.87996	2.43e-05	0.0345197	2.30972	0.255035
cg05674737	0.0562101	0.186732	4.86808	2.52e-05	0.0348477	2.2752	-0.0107592
cg02245004	-0.236646	0.345052	-4.86586	2.54e-05	0.0348477	2.26874	0.265987
cg22950493	0.0878197	0.209619	4.86503	2.54e-05	0.0348477	2.26635	-0.0471679
cg04880195	0.0681974	0.174082	4.86131	2.57e-05	0.0348477	2.25555	-0.0348274
cg09124223	-0.187674	0.24036	-4.86016	2.58e-05	0.0348477	2.25219	0.205653
cg27295716	0.0747785	0.181514	4.85765	2.6e-05	0.0348477	2.24491	-0.0353498
cg07134367	0.0555227	0.166204	4.85634	2.61e-05	0.0348477	2.24112	-0.0129583
cg19102271	0.0308348	0.0682602	4.85602	2.61e-05	0.0348477	2.2402	-0.0216726
cg15993048	0.0718647	0.18086	4.85332	2.63e-05	0.0348477	2.23236	-0.0273239
cg19245228	0.0438954	0.156884	4.85284	2.64e-05	0.0348477	2.23097	-0.00457543
cg05924652	-0.208933	0.352937	-4.85127	2.65e-05	0.0348477	2.22639	0.231104
cg08441806	-0.188917	0.320908	-4.85088	2.65e-05	0.0348477	2.22526	0.222426
cg06132940	0.0219025	0.0920702	4.85018	2.66e-05	0.0348477	2.22323	-0.0103179
cg16195091	-0.226064	0.255404	-4.84755	2.68e-05	0.0348477	2.21561	0.244585
ch.19.777701F	0.0515925	0.181197	4.8467	2.69e-05	0.0348477	2.21312	-0.00737004
cg24644190	-0.108378	0.794535	-4.84649	2.69e-05	0.0348477	2.21254	0.104156
cg12483476	-0.209182	0.241412	-4.8447	2.7e-05	0.0348477	2.20732	0.231416
cg22735105	-0.152581	0.773905	-4.84401	2.71e-05	0.0348477	2.20532	0.148523
cg22226527	0.0782985	0.18928	4.84387	2.71e-05	0.0348477	2.20492	-0.0337455
cg12153222	0.107671	0.175995	4.84247	2.72e-05	0.0348477	2.20085	-0.0725711
cg10474546	0.0395643	0.122559	4.84056	2.73e-05	0.0348477	2.19533	-0.0147992
cg05643494	-0.106102	0.854128	-4.83718	2.76e-05	0.03509	2.18551	0.0902978
cg24300475	0.0292127	0.117699	4.83501	2.78e-05	0.03509	2.17922	-0.00555825
cg26975086	0.0584226	0.15586	4.8349	2.78e-05	0.03509	2.17891	-0.0195245
cg26402422	0.0681127	0.112006	4.8338	2.79e-05	0.03509	2.17572	-0.0431749
cg05356564	0.0824325	0.202231	4.83336	2.79e-05	0.03509	2.17444	-0.0360048
cg06387622	-0.0878033	0.783722	-4.8308	2.82e-05	0.0351385	2.167	0.0710308
cg24805681	-0.168486	0.804959	-4.82975	2.82e-05	0.0351579	2.16396	0.162977
cg01660911	-0.274885	0.373588	-4.82644	2.85e-05	0.035325	2.15437	0.28734
cg11706835	-0.139272	0.191986	-4.82554	2.86e-05	0.03533	2.15175	0.157801
cg11067552	-0.066	0.851988	-4.82451	2.87e-05	0.0353479	2.14878	0.0510014
cg00973309	0.113645	0.118828	4.81905	2.92e-05	0.0357465	2.13293	-0.0893493
cg11302887	0.084271	0.103275	4.81388	2.96e-05	0.0357893	2.11793	-0.064032
cg10792915	0.107535	0.163067	4.81346	2.96e-05	0.0357893	2.11673	-0.0832624
cg10931190	-0.180481	0.260604	-4.8105	2.99e-05	0.0357893	2.10814	0.210848
cg22721796	0.130429	0.155576	4.80972	3e-05	0.0357893	2.10589	-0.0940764
cg21739400	0.070825	0.148576	4.80889	3.01e-05	0.0357893	2.10347	-0.0382488
cg16079358	0.053107	0.158634	4.8081	3.01e-05	0.0357893	2.10118	-0.0165378
cg11679455	-0.185751	0.774024	-4.8078	3.01e-05	0.0357893	2.10032	0.173074
cg09854626	-0.225312	0.246599	-4.80578	3.03e-05	0.0358295	2.09448	0.24106
cg13978325	0.0440821	0.136019	4.80437	3.05e-05	0.0358481	2.0904	-0.0114404
cg07808983	0.0675755	0.208318	4.80398	3.05e-05	0.0358481	2.08925	-0.0167299
cg10792923	0.125619	0.127471	4.80313	3.06e-05	0.0358519	2.08679	-0.100659
cg24768093	0.0597775	0.167961	4.7988	3.1e-05	0.0360556	2.07425	-0.0158536
cg04880751	0.0965706	0.1525	4.79697	3.11e-05	0.0361655	2.06896	-0.0617183
cg23792314	-0.225921	0.30619	-4.79497	3.13e-05	0.0362952	2.06315	0.247902
cg25431463	0.104908	0.124421	4.79321	3.15e-05	0.0363282	2.05807	-0.0796263
cg15396686	-0.243124	0.342876	-4.79306	3.15e-05	0.0363282	2.05763	0.259365
cg09042449	-0.0391919	0.88562	-4.78805	3.2e-05	0.0366616	2.0431	0.0310455
cg11697111	0.142007	0.176009	4.78267	3.25e-05	0.0366616	2.02755	-0.102884
cg25316339	-0.213708	0.259373	-4.78193	3.26e-05	0.0366616	2.02539	0.234135
cg18902930	0.0654247	0.173985	4.78166	3.26e-05	0.0366616	2.02462	-0.0250629
cg08125939	-0.0696199	0.861104	-4.77633	3.31e-05	0.0366616	2.00917	0.0685936
cg12700788	-0.163823	0.187162	-4.77418	3.33e-05	0.0366616	2.00297	0.177661
cg24239690	0.0617276	0.175363	4.77315	3.34e-05	0.0366616	1.99998	-0.0175225
cg03529744	0.0469117	0.147965	4.77211	3.35e-05	0.0366616	1.99697	-0.0104824
cg16121470	0.0751795	0.125657	4.77072	3.37e-05	0.0366712	1.99296	-0.0382766
cg04786330	0.0621011	0.1744	4.77051	3.37e-05	0.0366712	1.99234	-0.0204586
cg07342790	0.0540495	0.143111	4.76912	3.38e-05	0.0366945	1.98833	-0.0157885
cg08109505	0.0519	0.128653	4.76838	3.39e-05	0.0366945	1.98618	-0.0229461
cg22606736	-0.130659	0.780349	-4.76804	3.39e-05	0.0366945	1.9852	0.121236
cg12937186	-0.252438	0.749454	-4.76031	3.47e-05	0.0370829	1.96281	0.230756
cg17051207	0.0904982	0.178339	4.76017	3.47e-05	0.0370829	1.96241	-0.0515988
cg26900934	0.0718177	0.133115	4.75539	3.52e-05	0.0372756	1.94861	-0.0488394
cg01617285	0.053482	0.180256	4.75399	3.54e-05	0.0372756	1.94456	-0.00943006
cg11201539	0.0710451	0.184298	4.75275	3.55e-05	0.0372756	1.94097	-0.0282242
cg05259946	0.0453198	0.164981	4.75083	3.57e-05	0.0372756	1.9354	-0.00597306
cg00780810	0.0466514	0.140936	4.74957	3.59e-05	0.0372756	1.93176	-0.0151615
cg02659402	-0.0672233	0.882642	-4.74954	3.59e-05	0.0372756	1.93168	0.0556515
cg03712487	0.106086	0.205863	4.74425	3.64e-05	0.0375448	1.91638	-0.0563598
cg08304190	-0.234877	0.376941	-4.73514	3.74e-05	0.03825	1.89005	0.266121
cg12914657	-0.236658	0.280864	-4.72913	3.81e-05	0.0386951	1.87268	0.259322
cg26461944	0.0699365	0.151396	4.72607	3.84e-05	0.0389077	1.86386	-0.0308181
cg16073427	0.0933022	0.192364	4.72588	3.85e-05	0.0389077	1.86329	-0.0475816
cg18705773	-0.226796	0.282952	-4.72359	3.87e-05	0.0390911	1.85669	0.244854
cg16359050	0.0389644	0.0827966	4.7191	3.92e-05	0.039252	1.84373	-0.0246112
cg07376547	-0.189931	0.33657	-4.71887	3.93e-05	0.039252	1.84304	0.217052
cg06717565	-0.144183	0.217679	-4.71446	3.98e-05	0.0393446	1.83033	0.162424
cg02106822	-0.0971515	0.788059	-4.71429	3.98e-05	0.0393446	1.82983	0.0827323
cg16024318	-0.196717	0.297323	-4.7138	3.99e-05	0.0393446	1.82842	0.223391
cg13478010	-0.0889179	0.878066	-4.71278	4e-05	0.0393574	1.82547	0.0715007
cg13565492	0.0322711	0.0870164	4.71162	4.01e-05	0.0393574	1.82211	-0.0179448
cg23097686	0.0262632	0.0740746	4.71068	4.02e-05	0.0393574	1.81942	-0.0157848
cg24112091	-0.116259	0.823777	-4.7094	4.04e-05	0.0393574	1.81571	0.105723
cg20107996	-0.132972	0.825653	-4.7093	4.04e-05	0.0393574	1.81542	0.116212
cg24174307	0.0785413	0.196576	4.70918	4.04e-05	0.0393574	1.81507	-0.0356106
cg10692140	0.124336	0.211514	4.70811	4.05e-05	0.0393747	1.81199	-0.0822035
cg08737116	0.126452	0.215967	4.70681	4.07e-05	0.0394195	1.80824	-0.076392
cg00076543	0.0634246	0.114104	4.70389	4.11e-05	0.0394623	1.79982	-0.039321
cg00446413	-0.212909	0.379341	-4.70335	4.11e-05	0.0394623	1.79823	0.250284
cg00582971	-0.312274	0.323676	-4.7017	4.13e-05	0.0394861	1.79349	0.323706
cg13865488	0.184042	0.206381	4.70071	4.15e-05	0.0394861	1.79064	-0.152754
cg03113800	-0.16539	0.791811	-4.69946	4.16e-05	0.0395151	1.78702	0.160663
cg16364467	0.0848585	0.136004	4.69892	4.17e-05	0.0395151	1.78548	-0.0603942
cg20443254	-0.276547	0.315405	-4.69501	4.22e-05	0.0395824	1.77418	0.291787
cg16664532	0.060334	0.150295	4.69357	4.23e-05	0.0395824	1.77002	-0.0289022
cg10034642	0.032147	0.107138	4.69317	4.24e-05	0.0395824	1.76889	-0.0134433
cg11708136	-0.175029	0.251961	-4.69057	4.27e-05	0.0395824	1.76137	0.198818
cg14180415	-0.0839668	0.820152	-4.68906	4.29e-05	0.0395824	1.75702	0.0783253
cg16727862	0.0523951	0.164026	4.68866	4.3e-05	0.0395824	1.75586	-0.0111178
cg15393937	-0.211357	0.341851	-4.68865	4.3e-05	0.0395824	1.75584	0.248367
ch.15.825727F	0.0366148	0.140041	4.68662	4.32e-05	0.0395824	1.74998	-0.00524723
cg06212297	-0.113538	0.797702	-4.68617	4.33e-05	0.0395824	1.74869	0.0956797
cg08915615	0.0531112	0.0910366	4.68523	4.34e-05	0.0395824	1.74598	-0.0293278
cg06644105	0.0897264	0.179863	4.68491	4.34e-05	0.0395824	1.74506	-0.0443768
cg11326255	-0.22184	0.252714	-4.68435	4.35e-05	0.0395824	1.74345	0.240737
cg22107476	0.105611	0.195134	4.68374	4.36e-05	0.0395824	1.74167	-0.0581624
cg09606015	0.0440756	0.127196	4.68364	4.36e-05	0.0395824	1.7414	-0.0171023
cg13445796	-0.288071	0.33189	-4.68353	4.36e-05	0.0395824	1.74108	0.303911
cg03597540	0.0479755	0.142583	4.68163	4.39e-05	0.0396308	1.73559	-0.0108053
cg03281335	0.0631486	0.194991	4.67999	4.41e-05	0.0396308	1.73087	-0.0205301
cg19895197	0.0596861	0.100676	4.67767	4.44e-05	0.0397255	1.72419	-0.0325094
cg19504702	-0.168351	0.170071	-4.67732	4.44e-05	0.0397255	1.72317	0.184717
cg16206511	0.0989711	0.178536	4.67353	4.49e-05	0.0398099	1.71225	-0.062826
cg08199273	0.0567546	0.15659	4.67351	4.49e-05	0.0398099	1.7122	-0.0209619
cg09046979	0.179109	0.234519	4.66836	4.56e-05	0.0401296	1.69736	-0.144191
cg11681219	0.0723307	0.164035	4.66344	4.63e-05	0.0404996	1.68317	-0.0271316
cg26146855	-0.0993499	0.893715	-4.65982	4.68e-05	0.0407861	1.67275	0.0904359
cg16705827	-0.11528	0.807014	-4.65763	4.71e-05	0.0408354	1.66643	0.109713
cg09442654	-0.256067	0.344222	-4.65469	4.75e-05	0.041119	1.65797	0.27311
cg26892635	0.113021	0.163696	4.6534	4.77e-05	0.0411424	1.65427	-0.0770407
cg03925157	0.0394322	0.147022	4.65328	4.77e-05	0.0411424	1.6539	-0.00334585
cg21603806	0.0759321	0.205959	4.6527	4.78e-05	0.0411424	1.65224	-0.0376053
cg06635764	-0.180625	0.882473	-4.6497	4.82e-05	0.0413649	1.64361	0.175634
cg20549688	0.0314299	0.0787393	4.64708	4.86e-05	0.0413649	1.63605	-0.0180391
cg00700596	0.0451288	0.153332	4.64682	4.86e-05	0.0413649	1.6353	-0.00757515
cg08795964	-0.19246	0.305799	-4.64672	4.86e-05	0.0413649	1.63501	0.217948
cg16711792	-0.18097	0.280484	-4.64354	4.91e-05	0.0415242	1.62586	0.214777
cg24882290	0.0514472	0.163997	4.64289	4.92e-05	0.0415242	1.62399	-0.00879522
cg11565366	-0.112565	0.803832	-4.64115	4.95e-05	0.0415242	1.61898	0.0903704
cg16399049	-0.173408	0.276524	-4.64043	4.96e-05	0.0415242	1.61692	0.203028
cg07646999	0.130036	0.224182	4.64017	4.96e-05	0.0415242	1.61615	-0.0827117
cg04925824	0.0599898	0.203912	4.63994	4.96e-05	0.0415242	1.6155	-0.0114417
cg13748577	0.0314306	0.10564	4.63898	4.98e-05	0.0415242	1.61274	-0.0105102
cg02719956	-0.0527397	0.891267	-4.63811	4.99e-05	0.0415601	1.61024	0.0434912
cg02637438	0.0306302	0.0753458	4.6349	5.04e-05	0.0418841	1.60099	-0.0187152
ch.8.24555156R	0.0559714	0.18979	4.6341	5.05e-05	0.0418841	1.59869	-0.0118775
cg02052905	-0.126739	0.310335	-4.63356	5.06e-05	0.0418841	1.59714	0.176398
cg22032532	0.0622993	0.156841	4.63318	5.06e-05	0.0418841	1.59605	-0.0225855
cg04154812	0.0366723	0.105133	4.63191	5.08e-05	0.0419706	1.59239	-0.0168845
cg17622922	0.0402677	0.155002	4.62732	5.15e-05	0.0424005	1.5792	-0.000663326
cg02615599	0.0509143	0.14566	4.62273	5.22e-05	0.0426224	1.566	-0.0158145
cg06239923	-0.0738189	0.877555	-4.62271	5.22e-05	0.0426224	1.56593	0.0599232
cg07586489	0.0461857	0.20553	4.62147	5.24e-05	0.0427075	1.56236	0.006927
cg08610802	0.0521919	0.143797	4.61782	5.3e-05	0.0430413	1.55189	-0.0172503
cg05520409	-0.195637	0.348106	-4.61729	5.31e-05	0.0430413	1.55037	0.217529
cg15391601	0.126949	0.187524	4.61714	5.31e-05	0.0430413	1.54992	-0.0992577
cg05595301	0.115973	0.166141	4.61375	5.36e-05	0.0434026	1.54019	-0.0799758
cg21802055	-0.222719	0.250165	-4.61263	5.38e-05	0.0434029	1.53695	0.233578
cg22644320	0.230472	0.708924	4.60645	5.48e-05	0.0435516	1.51921	-0.242358
cg08674093	0.0620149	0.158567	4.60613	5.49e-05	0.0435516	1.51828	-0.0252692
cg05471411	-0.0515037	0.871769	-4.6059	5.49e-05	0.0435516	1.51763	0.0417269
cg03389701	-0.114577	0.843281	-4.60405	5.52e-05	0.0435773	1.51229	0.111288
cg00356916	-0.122897	0.813066	-4.60368	5.53e-05	0.0435773	1.51124	0.121266
cg06831576	-0.232173	0.268346	-4.60236	5.55e-05	0.0435908	1.50744	0.24583
cg13943141	0.0800152	0.179371	4.6023	5.55e-05	0.0435908	1.50728	-0.0345172
cg16236679	0.0572186	0.161778	4.59973	5.59e-05	0.0437493	1.4999	-0.0188467
cg13655586	0.0552784	0.134509	4.59876	5.61e-05	0.0437493	1.4971	-0.0228601
cg14768782	0.0601591	0.184909	4.59712	5.63e-05	0.0437493	1.49239	-0.0149734
cg12548088	0.0527538	0.133845	4.59649	5.64e-05	0.0437493	1.49059	-0.0214197
cg27120816	-0.155909	0.231472	-4.59578	5.66e-05	0.0437493	1.48856	0.177764
cg27052069	-0.133707	0.813423	-4.59511	5.67e-05	0.0437493	1.48663	0.13037
cg02325880	0.0518558	0.165055	4.59448	5.68e-05	0.0437609	1.48483	-0.0117336
cg24937747	-0.207768	0.331936	-4.59147	5.73e-05	0.0439934	1.47617	0.233287
cg13170807	0.110932	0.207198	4.59035	5.75e-05	0.0439934	1.47295	-0.0638827
cg14150186	0.204507	0.638887	4.58926	5.77e-05	0.044023	1.46983	-0.217576
cg23303408	-0.122013	0.270359	-4.58745	5.8e-05	0.0440996	1.46463	0.167252
cg22660147	0.0229459	0.0730732	4.58669	5.81e-05	0.0440996	1.46244	-0.0143905
cg26886259	0.0792604	0.156796	4.58621	5.82e-05	0.0440996	1.46106	-0.0431713
cg15792158	0.0450405	0.123388	4.58602	5.82e-05	0.0440996	1.46054	-0.0173111
cg13496324	0.0429322	0.147999	4.58326	5.87e-05	0.0441704	1.45261	-0.00642488
cg12109968	0.101436	0.194445	4.58227	5.89e-05	0.0441704	1.44975	-0.0684111
cg20379170	-0.0656578	0.872759	-4.58094	5.91e-05	0.0441704	1.44595	0.0611148
cg19462087	0.111519	0.180515	4.58077	5.91e-05	0.0441704	1.44545	-0.0715086
cg15427886	-0.222464	0.352693	-4.58073	5.91e-05	0.0441704	1.44535	0.239178
cg14284506	0.0485531	0.127386	4.57949	5.94e-05	0.0441704	1.44178	-0.0173028
cg12014145	0.0333749	0.108585	4.57939	5.94e-05	0.0441704	1.44149	-0.0121828
cg10969241	-0.163955	0.762122	-4.57859	5.95e-05	0.0441704	1.43921	0.153422
cg27649239	-0.237948	0.400418	-4.57853	5.95e-05	0.0441704	1.43902	0.271034
cg26697310	-0.102606	0.832713	-4.57817	5.96e-05	0.0441704	1.43799	0.0916796
cg26116542	-0.106781	0.280848	-4.5759	6e-05	0.0441704	1.43147	0.154517
cg08228856	-0.108324	0.837598	-4.57541	6.01e-05	0.0441704	1.43007	0.0877535
cg09227138	-0.178531	0.182826	-4.57531	6.01e-05	0.0441704	1.4298	0.193072
cg07907564	0.0542469	0.153041	4.57331	6.05e-05	0.0441704	1.42406	-0.0170139
cg20437276	0.0799644	0.155822	4.57305	6.05e-05	0.0441704	1.42332	-0.0390522
cg08812189	-0.220098	0.296453	-4.57288	6.05e-05	0.0441704	1.42283	0.244017
cg11848496	0.0644727	0.196696	4.57217	6.07e-05	0.0441704	1.42078	-0.0171225
cg10179045	0.0852756	0.212754	4.57173	6.07e-05	0.0441704	1.41952	-0.0361341
cg24206161	0.0503192	0.176533	4.5716	6.08e-05	0.0441704	1.41914	-0.00432198
cg07955995	-0.2433	0.307968	-4.57076	6.09e-05	0.0441704	1.41675	0.264286
cg04842426	-0.212055	0.232509	-4.56993	6.11e-05	0.0441704	1.41437	0.224432
cg23066057	-0.141229	0.901699	-4.56928	6.12e-05	0.0441704	1.4125	0.149157
cg01961956	-0.0353888	0.879999	-4.56878	6.13e-05	0.0441704	1.41106	0.0237663
cg05209584	-0.252842	0.356945	-4.568	6.14e-05	0.0441704	1.40882	0.275684
cg02931753	0.0437185	0.139261	4.568	6.14e-05	0.0441704	1.40882	-0.0074
cg21045915	-0.15734	0.805924	-4.56346	6.22e-05	0.0446997	1.39582	0.15287
cg22153181	-0.212726	0.382029	-4.56112	6.27e-05	0.0448539	1.38908	0.25044
cg02228207	0.0200351	0.0794234	4.55933	6.3e-05	0.0449827	1.38397	-0.00943363
cg15219685	0.126963	0.142497	4.5584	6.32e-05	0.045041	1.38128	-0.0990093
cg04581214	0.0999976	0.210696	4.55622	6.36e-05	0.0452653	1.37504	-0.0541072
cg26466587	-0.229052	0.365984	-4.55534	6.37e-05	0.0452752	1.37253	0.253568
cg15270654	-0.193053	0.309161	-4.55515	6.38e-05	0.0452752	1.37199	0.223246
cg00575005	-0.217467	0.240026	-4.55409	6.4e-05	0.0453512	1.36894	0.235397
cg24688577	0.0461027	0.134713	4.54883	6.5e-05	0.0457278	1.35386	-0.0119993
cg19933135	0.0257613	0.0940182	4.54738	6.53e-05	0.04574	1.34971	-0.0101246
cg08464190	-0.25829	0.325588	-4.54723	6.53e-05	0.04574	1.34929	0.268628
cg09355040	-0.0617542	0.838721	-4.54579	6.56e-05	0.04574	1.34516	0.0473789
cg25970832	-0.183572	0.195321	-4.54508	6.57e-05	0.04574	1.34313	0.199864
cg12845051	-0.128222	0.805918	-4.54483	6.58e-05	0.04574	1.34242	0.10984
cg02332982	-0.22452	0.264279	-4.54435	6.59e-05	0.0457402	1.34102	0.243111
cg02304930	0.0451616	0.127949	4.54152	6.64e-05	0.0458757	1.33292	-0.0206622
cg21799053	0.0503248	0.179172	4.54141	6.64e-05	0.0458757	1.33262	-0.00591891
cg09515953	-0.201417	0.301412	-4.54022	6.67e-05	0.0459385	1.32921	0.221718
cg18877879	-0.0354436	0.924243	-4.53969	6.68e-05	0.0459385	1.32769	0.0341931
cg04442407	0.0512343	0.12947	4.53784	6.71e-05	0.0459687	1.3224	-0.0226631
cg03412735	0.0773888	0.161243	4.53689	6.73e-05	0.0459687	1.31967	-0.0392217
cg27084303	0.0564801	0.171715	4.5346	6.78e-05	0.0461586	1.31312	-0.014919
cg07703401	-0.201874	0.287334	-4.53321	6.81e-05	0.0461586	1.30913	0.227051
cg14781394	0.10735	0.201281	4.53312	6.81e-05	0.0461586	1.30888	-0.0675808
cg11958449	0.0583672	0.198703	4.53199	6.83e-05	0.0462476	1.30566	-0.0110438
cg10948220	0.0636877	0.161877	4.53053	6.86e-05	0.0463832	1.30146	-0.0236064
cg09983459	0.0600449	0.158421	4.52942	6.88e-05	0.0464706	1.29829	-0.0219215
cg15950068	-0.219403	0.33908	-4.52765	6.92e-05	0.0464938	1.29321	0.248338
cg01481784	0.0686268	0.181504	4.52737	6.92e-05	0.0464938	1.29242	-0.0246558
cg03076790	-0.0527393	0.900615	-4.52459	6.98e-05	0.0466192	1.28446	0.04695
cg17768491	-0.208263	0.254861	-4.52389	7e-05	0.0466192	1.28246	0.227065
cg00824018	-0.189035	0.312925	-4.52328	7.01e-05	0.0466192	1.28072	0.220239
cg02097792	0.115502	0.200027	4.52319	7.01e-05	0.0466192	1.28046	-0.0709548
cg05143954	0.03816	0.130331	4.52078	7.06e-05	0.0468776	1.27355	-0.0112145
cg23666491	-0.0777924	0.793616	-4.52039	7.07e-05	0.0468776	1.27245	0.0564237
cg17039428	-0.160588	0.769837	-4.51885	7.1e-05	0.0470275	1.26803	0.152329
cg24769924	0.0612644	0.164236	4.51707	7.14e-05	0.0472097	1.26296	-0.0256597
cg03472655	0.0386856	0.126598	4.51542	7.17e-05	0.0473113	1.25823	-0.0109675
cg09073732	0.0301844	0.103436	4.50785	7.33e-05	0.0482199	1.23658	-0.0117135
cg11418112	0.0344637	0.113674	4.50472	7.4e-05	0.0485641	1.22763	-0.0120227
cg19456540	-0.206509	0.198444	-4.49873	7.53e-05	0.0489251	1.21052	0.216629
ch.22.569473R	0.0554106	0.172981	4.49864	7.54e-05	0.0489251	1.21027	-0.0132501
cg25786675	-0.11872	0.798304	-4.49748	7.56e-05	0.0489251	1.20694	0.111047
cg16320600	0.0837435	0.147373	4.49642	7.59e-05	0.0489251	1.20391	-0.0383172
cg20413471	-0.183008	0.186133	-4.49611	7.59e-05	0.0489251	1.20304	0.197979
cg02916470	0.0556582	0.191512	4.49531	7.61e-05	0.0489251	1.20074	-0.00863611
cg09163998	0.0345783	0.110279	4.49385	7.64e-05	0.0489251	1.19658	-0.0161755
cg06081518	-0.191982	0.319764	-4.49371	7.65e-05	0.0489251	1.19617	0.222824
cg10009968	-0.235551	0.775195	-4.49309	7.66e-05	0.0489251	1.1944	0.240947
cg00960419	-0.0989027	0.784584	-4.49303	7.66e-05	0.0489251	1.19424	0.0808525
cg24066259	0.102746	0.220547	4.49293	7.66e-05	0.0489251	1.19394	-0.0581206
cg14545763	0.04349	0.141754	4.4928	7.67e-05	0.0489251	1.19357	-0.0128863
cg13645001	0.0471185	0.108493	4.49202	7.68e-05	0.0489251	1.19135	-0.0219415
cg14564974	0.0266557	0.101547	4.4919	7.69e-05	0.0489251	1.191	-0.00870213
cg03367679	0.096081	0.179627	4.49182	7.69e-05	0.0489251	1.19077	-0.0582848
cg13683934	0.0215909	0.0980987	4.49135	7.7e-05	0.0489286	1.18943	-0.00525652
cg11173279	0.0369651	0.131646	4.49023	7.72e-05	0.0490267	1.18622	-0.00558162
cg11745084	0.0545043	0.175905	4.48913	7.75e-05	0.0490569	1.1831	-0.0126977
cg10059660	-0.151356	0.200097	-4.48844	7.77e-05	0.0490926	1.18113	0.166957
cg14205937	0.0711636	0.164091	4.48624	7.82e-05	0.0492841	1.17483	-0.036378
cg09593286	0.0384534	0.113962	4.48563	7.83e-05	0.0493082	1.1731	-0.0141713
cg05398260	0.0674771	0.198868	4.48237	7.91e-05	0.049584	1.16377	-0.0239304
cg00816224	-0.182911	0.260236	-4.48199	7.91e-05	0.049584	1.1627	0.208031
cg18765753	0.122769	0.198527	4.48145	7.93e-05	0.049584	1.16117	-0.0882356
cg05789837	0.0579152	0.15412	4.48101	7.94e-05	0.049584	1.1599	-0.0240893
cg04738965	-0.198672	0.360054	-4.48067	7.95e-05	0.049584	1.15893	0.229365
cg18391978	0.108405	0.826772	4.47953	7.97e-05	0.0496876	1.15566	-0.117199
cg20475550	0.0558266	0.174336	4.4772	8.03e-05	0.0498371	1.14902	-0.0123794
cg13862631	0.0339297	0.12582	4.47536	8.07e-05	0.0499794	1.14379	-0.00512162
