# Supplementary material for: Integrative Analysis of DNA Methylation Identified 12 Signature Genes Specific to Metastatic ccRCC
Source: Front Oncol. 2020 Oct 8;10:556018. doi: 10.3389/fonc.2020.556018 (PMC7578385; doi:10.3389/fonc.2020.556018)
Supplement: Supplementary file 3 [file Table_3.XLSX]

## Sheet: GSE113501
Cg-GSE113501	Genes
cg01414289	PLXNC1
cg15571277	FLJ16779
cg06768079	LOXL2
cg21877613	PEX6
cg07765659	ZNF784
cg04137490	DOCK5
cg13094036	CRHR2
cg01638592	CUX2
cg13648328	INPP5A
cg21553389	CUTA
cg18168740	LTK
cg17821688	LOC84856
cg17082719	SCRIB
cg23223392	PCYOX1L
cg04862799	MMP2
cg23240479	FAM118B
cg11739675	CHST11
cg06314658	PGBD1
cg17882322	NUP62
cg27049094	HK2
cg02554361	CIITA
cg00697033	GFI1
cg19586165	STARD3
cg19016264	TMEM120B
cg22062239	VKORC1
cg15714599	IRS2
cg11683663	ELANE
cg22959260	BMF
cg01145430	GATM
cg06379095	RETN
cg23975810	SACS
cg19427472	RB1
cg04552531	PDGFB
cg11415975	FUCA1
cg12555233	MAN2A2
cg02715602	SEMA6B
cg20154457	PEX5
cg17420028	HDAC4
cg11073931	NPEPL1
cg23243617	CAMK1
cg00021945	ZNF613
cg07045221	MEGF6
cg19417549	CHMP2A
cg19688616	LRTOMT
cg06177106	AZI1
cg16497424	PAOX
cg25090325	AMIGO3
cg21793857	URGCP
cg16904116	VPS52
cg06447552	AMOTL1
cg08389503	CYTH3
cg21626253	GGN
cg23840823	WHSC1
cg14151795	RBMXL3
cg21089050	GAS7
cg21199931	CTU1
cg19961809	MLC1
cg18965620	QSOX1
cg16148259	NRG2
cg02203513	UBE2I
cg25636159	ADSL
cg04419871	KIAA0226
cg13575271	DPP7
cg19197750	URGCP
cg10158633	UHRF1
cg01939117	CENPT
cg04102459	ACOX3
cg17194182	EPO
cg14743593	EML6
cg18280558	TRIM35
cg03710719	NFKBID
cg04125371	FBN1
cg18944099	C6orf47
cg25411363	NCAM1
cg20069407	SORL1
cg22938901	JAZF1
cg18244845	RFX2
cg07183344	CPNE7
cg18369325	RAD51L1
cg08484668	ARID1B
cg05103387	AP1S3
cg20447038	ETV7
cg23172864	GOPC
cg21067654	NHP2
cg23908305	TNNT3
cg07873812	ZNF419
cg16238795	EML6
cg03537163	LPPR3
cg18988327	FHOD3
cg09363194	BDH1
cg20963592	LAP3
cg18906283	UBE2K
cg10601761	UHRF1
cg22022957	CDKN1C
cg10128659	INPP5A
cg21127189	RFC1
cg24679174	MUC21
cg08788717	STK33
cg16268160	ROBO3
cg13859183	PCDH9
cg16743070	MYST3
cg02527199	HRH2
cg02811074	STK33
cg19099983	ZBTB7B
cg16752876	OSR1
cg03760226	ATAD3C
cg13051071	ANKRD34A
cg18539474	MAGI3
cg18398753	STX6
cg03265579	TUBGCP2
cg08311403	ROBO3
cg10490202	RPTOR
cg09781932	DSCAML1
cg07647405	SCFD2
cg16813053	CHN1
cg18496910	MARK2
cg21989094	MRPS12
cg18653534	FAM173A
cg00124836	CARS2
cg20797699	LIMD2
cg19410364	P2RX4
cg16911981	AUTS2
cg03695448	BUD31
cg14798382	CHERP
cg16776874	C17orf90
cg21893314	BUB1B
cg21189063	ETF1
cg00024472	NGFR
cg18512156	NKX2-5
cg17216737	TAF4
cg17193163	YIF1A
cg18088844	GIPR
cg18492059	SLC38A5
cg15686800	FAM117A
cg27579953	LOC283392
cg25864042	NAT10
cg07804973	TFDP1
cg21842920	ADAP1
cg19426413	DPRXP4
cg03421485	DLL4
cg02803925	PCYT1A
cg20042228	NOTCH1
cg00969787	TESK2
cg16708174	RARRES1
cg12195230	CDC42BPB
cg18655928	DDX49
cg23684682	ZNF30
cg21574435	P4HTM
cg04099036	TBCD
cg08253494	LRP3
cg09867669	SMG6
cg03513752	IPO4
cg02954052	TMEM44
cg01785719	TSNARE1
cg05837235	C1QTNF1
cg17743012	APBA2
cg07451084	GNPDA2
cg18695750	FAM135A
cg17159550	CCND3
cg12025027	SLC43A2
cg17474435	TMBIM6
cg10215766	GATAD2A
cg21333208	DOK7
cg22885062	SF1
cg19484381	TRIM27
cg14642259	MYBPC3
cg17587023	AVPR1B
cg26582829	RBAK
cg05828839	ZNF10
cg08026039	CCDC154
cg23980070	ZBTB7C
cg12064069	D4S234E
cg00646477	LPO
cg01036050	ARID1B
cg06564132	PKN1
cg20181543	ANXA13
cg24359358	NEXN
cg11276198	KRAS
cg21383971	EP400
cg16142906	RFPL3
cg01880321	GREB1
cg00697413	HBA2
cg25652781	TMEM154
cg17565299	TMEM129
cg18238366	SCAND1
cg19358738	SORBS2
cg18109106	RNF103
cg21972176	ZNF573
cg19790752	MID1
cg09998451	RAB3A
cg18505004	CDC42BPB
cg18976869	OTUD4
cg02973417	HCFC1
cg20799514	MATN1
cg24224803	ACAT2
cg09520857	ANO7
cg12330330	PKIA
cg09393362	QRICH2
