# Supplementary material for: Integrative Analysis of DNA Methylation Identified 12 Signature Genes Specific to Metastatic ccRCC
Source: Front Oncol. 2020 Oct 8;10:556018. doi: 10.3389/fonc.2020.556018 (PMC7578385; doi:10.3389/fonc.2020.556018)
Supplement: Supplementary file 4 [file Table_4.XLSX]

## Sheet: GSE105260
Cg-GSE105260	Genes
cg17391928	SLC27A6
cg08091526	WWOX
cg06410537	TLX3
cg04132983	MAF
cg07103493	SLC27A6
cg04764012	CSDAP1
cg17739302	SDK1
cg12863545	PIK3R5
cg06808751	OPRK1
cg14441976	SLC27A6
cg18570646	MEIS2
cg03740025	SND1
cg24404878	CARD11
cg11467637	CLU
cg19698084	KIF20B
cg08183490	LPGAT1
cg03117079	ZNF644
cg09555555	HCG27
ch.14.190588F	PRKD1
cg13405783	OPRK1
cg08348962	ILDR2
cg15564098	EVX1
cg07962043	TMEM132A
cg00123055	SOX17
cg07340580	SLC26A4
cg26634911	NFXL1
cg02618262	PTH1R
cg05274755	NPAS3
cg21950072	IP6K2
ch.3.52786R	CNTN4
cg00928894	C16orf35
cg02039267	VAX1
cg11558474	TMEM2
cg18862481	TRH
cg02781618	BEND4
cg21460081	HOXB4
cg11701471	OPRK1
cg21186955	TRIM56
cg16480539	ISCA1
cg02363934	PKMYT1
cg04641171	RASGRF1
cg10070151	MED29
cg16528497	SALL1
cg18940047	DPP6
cg14505585	psiTPTE22
cg14605590	LOC100128076
cg15741162	PVRL1
cg26818735	TWIST1
cg09493406	CYP51A1
cg20049415	NKX2-4
cg22864266	FKBP11
cg12479098	PRKCDBP
cg19776515	SDR16C5
cg26415547	IRAK3
ch.16.1687320F	RFWD3
cg06417752	ATP5L
cg20064452	DAAM1
cg01239928	MFHAS1
cg14696396	TM6SF1
cg19142133	UNC13D
cg07030373	EPB41L1
cg01770232	IL6
cg11566358	CTSO
cg08270613	TMEM206
cg04419610	GRIN2D
cg16075504	ZNF423
cg02751532	CARD11
cg18297519	ANKRD54
cg04864149	F3
cg03177084	PSME3
cg24364084	KIAA2018
cg10804363	SAMHD1
cg15811515	CSDAP1
cg05429359	ABCB8
cg01718742	CDH8
cg21269045	AACS
cg24031606	CDC25A
cg22802813	USP44
cg07663813	ZNF704
cg10787911	GPR20
cg03881775	ZIC4
cg18206017	RIPPLY2
cg01795082	ATP11A
cg10452522	LSM14A
cg01819912	TBCE
cg10265472	THUMPD1
ch.7.2371643F	DOCK4
cg22521129	CLPTM1L
cg11614536	KIAA1462
cg26483332	COMTD1
cg08916879	CARD11
cg14306261	ENPP1
cg20679082	ABR
cg01840803	FLJ45244
cg17383334	GABRR3
cg02286589	TELO2
cg07085827	LOC150786
cg26162147	SLC16A1
cg27018904	NDRG2
cg13069247	GAS2L3
cg26133769	PCDH7
cg16712679	PPHLN1
cg23504157	ZNF558
cg17833862	CLIP2
cg23703427	TMEM179
cg08447525	GPR149
cg13995006	MED30
cg13378388	VEGFC
cg12560877	ADAMTS15
cg03566156	FKBP11
cg02376143	WDR90
cg08696727	MKX
cg03127558	MAMSTR
cg24259688	FURIN
cg01493517	IFFO1
cg25731807	TMEM171
cg06484993	EGFLAM
cg18494399	SLC1A2
cg00332021	psiTPTE22
cg18206296	MED4
cg18724061	HIST1H2AM
cg13726843	TRIM25
cg07429394	DENND4B
cg04051458	THBS1
cg25450061	CA2
cg11044011	RGS12
cg13296436	RARA
cg16626405	TP53INP2
cg04031504	TXLNA
cg04213746	GATA3
cg00794927	MYO9B
cg16421526	ARSJ
cg11545360	CDK17
cg14591195	ZBTB4
cg23174932	NEU1
cg24411488	WDR37
cg03780851	GRHL2
cg22538054	USP44
cg23075568	CORO2A
cg10765909	AAAS
cg01381367	ARAP1
cg10329173	PCDH7
cg08465120	BCAN
cg26851141	GINS3
cg03464232	C8orf33
cg27090007	ATP5EP2
cg02164153	NEURL1B
cg21800232	ANKRD34B
cg13169373	APP
cg23842255	NEFH
cg18734428	ADAMTSL3
cg03408135	CR1L
cg05674737	TMEM14C
cg04880195	ENAH
cg09124223	DPP6
cg27295716	VSIG10
cg07134367	PANK1
cg19102271	C9orf40
cg15993048	PDE7A
cg19245228	HIVEP1
cg05924652	GLP1R
cg08441806	NKX6-2
cg06132940	PTDSS2
cg16195091	LOC283999
ch.19.777701F	PGPEP1
cg24644190	TBC1D14
cg12483476	GRM6
cg22735105	ZBTB46
cg22226527	CCDC114
cg12153222	PIK3R4
cg10474546	FMNL3
cg24300475	PRMT8
cg26402422	GRAMD1C
cg05356564	KIF17
cg06387622	LOC285768
cg24805681	MEX3B
cg01660911	psiTPTE22
cg11706835	CSDAP1
cg00973309	LMAN1L
cg11302887	PARP11
cg10792915	ABLIM1
cg10931190	TSLP
cg22721796	TMCO6
cg21739400	CLU
cg16079358	LRP10
cg11679455	GATA3
cg09854626	SOX8
cg13978325	RXRA
cg07808983	ZNF737
cg10792923	UBE2D3
cg24768093	PPP1R9B
cg04880751	KMO
cg23792314	BCAT1
cg25431463	SRC
cg15396686	HMX3
cg09042449	ZNF239
cg11697111	GPER
cg25316339	ANKRD34B
cg18902930	ICAM5
cg12700788	KIF19
cg24239690	FSCN1
cg03529744	DDX12
cg16121470	ELAC1
cg04786330	C12orf11
cg07342790	DCUN1D5
cg08109505	SLC37A3
cg22606736	MATK
cg05259946	RAB11FIP3
cg02659402	ACTN2
cg08304190	MIR663
cg12914657	GIMAP1
cg26461944	B4GALNT4
cg16073427	CCDC85B
cg16359050	ZNF18
cg06717565	TBX5
cg16024318	SLC6A7
cg13565492	SRF
cg23097686	TMPO
cg24174307	ATP5H
cg08737116	SLC22A15
cg00076543	HLA-L
cg00446413	DPP6
cg00582971	GRM6
cg13865488	RXRA
cg03113800	GPNMB
cg20443254	ASCL4
cg10034642	NARFL
cg14180415	SORCS2
cg16727862	ATP10A
cg15393937	INS-IGF2
ch.15.825727F	GTF2A2
cg08915615	WASF2
cg11326255	MATK
cg22107476	CHST12
cg09606015	ATP11B
cg13445796	DBX1
cg03597540	HIST2H2BE
cg03281335	BLNK
cg19895197	C17orf37
cg16206511	MON2
cg08199273	GLRX3
cg09046979	SBK1
cg11681219	TOMM20
cg09442654	FAM150A
cg26892635	OR1F1
cg03925157	DSTN
cg21603806	PAPLN
cg06635764	GALP
cg20549688	GTF2A2
cg00700596	TNFRSF21
cg16711792	TIAM1
cg11565366	STK10
cg16399049	HS3ST2
cg07646999	APLP1
cg04925824	PCID2
cg13748577	ZNF786
cg02637438	ST3GAL1
cg02052905	GRM5
cg22032532	KITLG
cg04154812	CALCOCO2
cg17622922	MCAM
cg02615599	ABCB8
cg07586489	KREMEN2
cg08610802	LOC100125556
cg05520409	SOX8
cg15391601	FFAR3
cg05595301	PLEC1
cg22644320	RPTOR
cg08674093	DCUN1D1
cg05471411	LSM12
cg03389701	DLEU7
cg00356916	CASQ2
cg06831576	CDH8
cg16236679	JRKL
cg13655586	IMMP2L
cg14768782	KIAA1257
cg12548088	MORG1
cg27120816	CDH8
cg02325880	SPATA1
cg24937747	IRX4
cg14150186	CYLC2
cg23303408	POU4F3
cg22660147	HOXB4
cg15792158	RASAL1
cg13496324	FZD1
cg12109968	ATP9A
cg20379170	PTPRS
cg19462087	RCVRN
cg12014145	LOC595101
cg27649239	LBXCOR1
cg26697310	ANK1
cg08228856	LOC100133669
cg09227138	SNAP91
cg07907564	EIF4H
cg08812189	ZIC4
cg10179045	HNRNPA3
cg24206161	COX19
cg07955995	KLF14
cg04842426	CHRM2
cg05209584	FBN2
cg02931753	TRIM2
cg22153181	GALNTL6
cg02228207	FAM36A
cg15219685	KIAA1919
cg04581214	C19orf23
cg26466587	MCHR2
cg15270654	GDF6
cg00575005	RIPPLY2
cg24688577	CEBPB
cg19933135	KLHL25
cg08464190	CBLN1
cg25970832	DSC3
cg12845051	SLC6A18
cg02332982	DBX2
cg02304930	SERTAD4
cg21799053	RHOBTB2
cg09515953	PPP1R14A
cg18877879	PRMT2
cg04442407	CPSF6
cg03412735	SMPD3
cg27084303	HOMEZ
cg07703401	HBQ1
cg11958449	LOC388789
cg10948220	FAM176A
cg09983459	TAPBP
cg15950068	SNAP91
cg17768491	SPTBN4
cg00824018	INA
cg05143954	UBR5
cg03472655	SH2D5
cg11418112	MYADM
cg19456540	SIX6
ch.22.569473R	FOXRED2
cg25786675	KCNQ1
cg20413471	ADAMTS19
cg02916470	PTPLA
cg10009968	CARD11
cg24066259	CCKBR
cg14545763	ZNF584
cg13645001	CMAS
cg14564974	KIAA1524
cg03367679	MED24
cg13683934	CDC14B
cg11173279	CHTF18
cg11745084	ARFGEF2
cg10059660	KCTD8
cg14205937	WNT7B
cg09593286	SQRDL
cg05398260	ZNF273
cg00816224	psiTPTE22
cg18765753	ZFAND2A
cg05789837	DUSP6
cg04738965	ZIC1
cg20475550	PPP1R3C
cg13862631	FRAS1
