# Supplementary material for: Integrative Analysis of DNA Methylation Identified 12 Signature Genes Specific to Metastatic ccRCC
Source: Front Oncol. 2020 Oct 8;10:556018. doi: 10.3389/fonc.2020.556018 (PMC7578385; doi:10.3389/fonc.2020.556018)
Supplement: Supplementary file 5 [file Table_5.XLSX]

## Sheet: KEGG
Category	Term	Count	%	PValue	Genes	List Total	Pop Hits	Pop Total	Fold Enrichment	Bonferroni	Benjamini	FDR
KEGG_PATHWAY	hsa04080:Neuroactive ligand-receptor interaction	15	3.13808	0.0176017	MCHR2, CCKBR, OPRK1, PTH1R, GRM5, P2RX4, GABRR3, CRHR2, HRH2, CHRM2, GRIN2D, GRM6, AVPR1B, GIPR, GLP1R	187	277	6879	1.99203	0.982247	0.982247	20.3234
KEGG_PATHWAY	hsa05203:Viral carcinogenesis	12	2.51046	0.0226893	HDAC4, KRAS, CCND3, HIST2H2BE, SND1, GTF2A2, ACTN2, PIK3R5, RB1, SRF, SRC, SCRIB	187	205	6879	2.15333	0.994537	0.926089	25.444
KEGG_PATHWAY	hsa05219:Bladder cancer	5	1.04603	0.0240428	KRAS, RB1, THBS1, MMP2, SRC	187	41	6879	4.48611	0.996012	0.841415	26.7542
KEGG_PATHWAY	hsa04015:Rap1 signaling pathway	12	2.51046	0.0268755	PRKD1, VEGFC, MAGI3, KRAS, PDGFB, TIAM1, KITLG, PIK3R5, NGFR, THBS1, SRC, DOCK4	187	210	6879	2.10206	0.997938	0.786913	29.428
KEGG_PATHWAY	hsa04919:Thyroid hormone signaling pathway	8	1.67364	0.035806	MED4, NOTCH1, KRAS, MED30, RXRA, MED24, PIK3R5, SRC	187	115	6879	2.55903	0.999746	0.808986	37.2799
KEGG_PATHWAY	hsa05202:Transcriptional misregulation in cancer	10	2.09205	0.0368181	MAF, IL6, ETV7, CEBPB, RXRA, ELANE, WHSC1, RARA, NGFR, TLX3	187	167	6879	2.20276	0.9998	0.758102	38.1169
KEGG_PATHWAY	hsa04110:Cell cycle	8	1.67364	0.0504072	CDKN1C, CCND3, CDC14B, PKMYT1, BUB1B, RB1, CDC25A, TFDP1	187	124	6879	2.3733	0.999992	0.813117	48.403
KEGG_PATHWAY	hsa00770:Pantothenate and CoA biosynthesis	3	0.627615	0.083832	BCAT1, ENPP1, PANK1	187	18	6879	6.13102	1	0.916623	67.3768
KEGG_PATHWAY	hsa05205:Proteoglycans in cancer	10	2.09205	0.0919738	WNT7B, ANK1, KRAS, TIAM1, FZD1, PIK3R5, THBS1, MMP2, SRC, TWIST1	187	200	6879	1.8393	1	0.91227	70.8975
