# Supplementary material for: Integrative Analysis of DNA Methylation Identified 12 Signature Genes Specific to Metastatic ccRCC
Source: Front Oncol. 2020 Oct 8;10:556018. doi: 10.3389/fonc.2020.556018 (PMC7578385; doi:10.3389/fonc.2020.556018)
Supplement: Supplementary file 6 [file Table_6.XLSX]

## Sheet: BP
Category	Term	Count	%	PValue	Genes	List Total	Pop Hits	Pop Total	Fold Enrichment	Bonferroni	Benjamini	FDR
GOTERM_BP_DIRECT	GO:0000122~negative regulation of transcription from RNA polymerase II promoter	40	8.3682	8.82e-06	ZNF613, ETV7, HCFC1, NFXL1, UBE2D3, MEIS2, OSR1, NKX6-2, GATA3, HOMEZ, GATAD2A, RARA, SOX17, GFI1, NKX2-5, TWIST1, EPO, CIITA, MAF, RXRA, ELANE, TRIM27, WHSC1, UBE2I, RB1, VAX1, PKIA, CDKN1C, HDAC4, HOXB4, NOTCH1, UHRF1, RFC1, DLL4, SALL1, JAZF1, ZBTB4, RIPPLY2, HIVEP1, CUX2	431	720	16792	2.16448	0.0205288	0.0205288	0.0154486
GOTERM_BP_DIRECT	GO:0045944~positive regulation of transcription from RNA polymerase II promoter	39	8.159	0.00724153	ZNF613, EVX1, HCFC1, ZIC1, SOX8, SRF, MAMSTR, APP, MEIS2, OSR1, GATA3, GTF2A2, POU4F3, AUTS2, RARA, SOX17, NKX2-5, WWOX, TFDP1, TWIST1, CIITA, MAF, IL6, TAF4, ZBTB7C, CEBPB, TBX5, RXRA, KLF14, RB1, SIX6, GRHL2, PRKD1, HDAC4, HOXB4, NOTCH1, UHRF1, SALL1, CAMK1	431	981	16792	1.54889	1	0.819026	11.9551
GOTERM_BP_DIRECT	GO:0045893~positive regulation of transcription, DNA-templated	30	6.27615	6.55e-05	PDGFB, GDF6, MED24, ZIC1, SOX8, SRC, NPAS3, PRMT2, GATA3, RARA, SOX17, NKX2-5, EPO, ZNF423, CIITA, IL6, TAF4, PCID2, TBX5, FZD1, RB1, CDKN1C, HDAC4, NOTCH1, MED4, MED30, RFC1, NUP62, SALL1, TP53INP2	431	515	16792	2.26955	0.142686	0.0740875	0.114603
GOTERM_BP_DIRECT	GO:0045892~negative regulation of transcription, DNA-templated	24	5.02092	0.00495731	CIITA, CEBPB, PDGFB, CCDC85B, FZD1, UBE2I, RB1, SOX8, SRC, CDKN1C, HDAC4, NOTCH1, PRMT2, GATA3, SALL1, RBAK, GATAD2A, ZBTB4, RARA, GFI1, LOXL2, NKX2-5, ZNF423, TWIST1	431	499	16792	1.87385	0.999992	0.768013	8.33789
GOTERM_BP_DIRECT	GO:0043547~positive regulation of GTPase activity	22	4.60251	0.0574615	IRS2, ABR, PDGFB, SPTBN4, KITLG, ACTN2, MYO9B, CYTH3, ARFGEF2, DOCK5, ADAP1, DOCK4, NCAM1, RASAL1, RGS12, RASGRF1, GRIN2D, TBCD, CHN1, DENND4B, NRG2, ARAP1	431	565	16792	1.51705	1	0.954637	64.5386
GOTERM_BP_DIRECT	GO:0008283~cell proliferation	21	4.39331	0.0012492	BCAT1, IRS2, LTK, CCKBR, FSCN1, TRIM27, KITLG, TXLNA, FURIN, GRHL2, CDC25A, SCRIB, SRC, PRKD1, HOXB4, UHRF1, RASGRF1, UBR5, BUB1B, MATK, TFDP1	431	366	16792	2.23544	0.947132	0.520489	2.16599
GOTERM_BP_DIRECT	GO:0007155~cell adhesion	21	4.39331	0.0149477	PLXNC1, ICAM5, MYBPC3, BCAN, KITLG, DSCAML1, PTPRS, ACTN2, MCAM, GRHL2, APLP1, CDH8, NCAM1, APP, KIAA1462, SORBS2, DSC3, CNTN4, THBS1, GPNMB, LOXL2	431	459	16792	1.78251	1	0.905721	23.1903
GOTERM_BP_DIRECT	GO:0006468~protein phosphorylation	20	4.1841	0.0262846	CDK17, LTK, PDGFB, STK10, MEX3B, PKMYT1, PKN1, MARK2, ST3GAL1, PRKD1, IRAK3, APP, SBK1, BUB1B, TESK2, CAMK1, RARA, PIK3R4, CDC42BPB, MATK	431	456	16792	1.7088	1	0.910144	37.2887
GOTERM_BP_DIRECT	GO:0030154~cell differentiation	19	3.9749	0.0529539	ZBTB7B, INA, ETV7, CCDC85B, ILDR2, PARP11, ZIC1, GAS7, GGN, CYLC2, NOTCH1, OSR1, ANXA13, NDRG2, NKX2-5, HMX3, ZNF423, DUSP6, MATK	431	462	16792	1.60227	1	0.95249	61.4472
GOTERM_BP_DIRECT	GO:0006357~regulation of transcription from RNA polymerase II promoter	18	3.76569	0.0622045	MAF, TAF4, ZNF18, NFKBID, MED24, PKN1, RB1, BUD31, ZNF704, MED4, NPAS3, MED30, RFX2, NKX2-5, DBX1, ASCL4, EPO, TFDP1	431	441	16792	1.59023	1	0.954166	67.5381
GOTERM_BP_DIRECT	GO:0015031~protein transport	16	3.34728	0.0841767	CHMP2A, FRAS1, RAB3A, MLC1, SNAP91, KIF17, VPS52, PARP11, ARFGEF2, YIF1A, MON2, AAAS, SCFD2, IPO4, GOPC, APBA2	431	395	16792	1.57815	1	0.966305	78.5714
GOTERM_BP_DIRECT	GO:0008285~negative regulation of cell proliferation	16	3.34728	0.0852465	IL6, CHERP, RARRES1, TBX5, PTH1R, RB1, SRF, VEGFC, HDAC4, NOTCH1, NUP62, GATA3, DLL4, RARA, GPNMB, QSOX1	431	396	16792	1.57416	1	0.962162	79.0057
GOTERM_BP_DIRECT	GO:0000165~MAPK cascade	13	2.71967	0.0378905	NCAM1, RASAL1, IRS2, KRAS, PDGFB, RASGRF1, GRIN2D, SPTBN4, KITLG, ACTN2, PSME3, NRG2, DUSP6	431	262	16792	1.93316	1	0.956404	49.1704
GOTERM_BP_DIRECT	GO:0016032~viral process	13	2.71967	0.0839946	TAF4, MAGI3, WASF2, CALCOCO2, UBE2I, RB1, SCRIB, AAAS, NUP62, SND1, EIF4H, GTF2A2, GFI1	431	299	16792	1.69394	1	0.969725	78.4966
GOTERM_BP_DIRECT	GO:0043065~positive regulation of apoptotic process	13	2.71967	0.0842543	IL6, ABR, CLU, SCRIB, SRC, NOTCH1, TRIM35, PRMT2, TIAM1, NGFR, BMF, DUSP6, IP6K2	431	300	16792	1.68829	1	0.964526	78.6031
GOTERM_BP_DIRECT	GO:0007268~chemical synaptic transmission	11	2.30126	0.0899328	GRM5, GABRR3, SLC1A2, CBLN1, SNAP91, OPRK1, GPR149, GRIN2D, GRM6, PTPRS, APBA2	431	240	16792	1.78569	1	0.963416	80.8122
GOTERM_BP_DIRECT	GO:0007507~heart development	10	2.09205	0.046297	IRX4, NOTCH1, PDGFB, OSR1, TBX5, SALL1, GATA3, FBN1, NKX2-5, SRF	431	183	16792	2.12899	1	0.958642	56.414
GOTERM_BP_DIRECT	GO:0030335~positive regulation of cell migration	10	2.09205	0.0476315	IRS2, NOTCH1, SEMA6B, PDGFB, TIAM1, F3, THBS1, MCAM, GPNMB, MYADM	431	184	16792	2.11742	1	0.958765	57.4702
GOTERM_BP_DIRECT	GO:0030198~extracellular matrix organization	10	2.09205	0.0655625	APP, EGFLAM, PDGFB, ICAM5, FBN1, MATN1, BCAN, FBN2, THBS1, FURIN	431	196	16792	1.98778	1	0.956162	69.5153
GOTERM_BP_DIRECT	GO:0030036~actin cytoskeleton organization	9	1.88285	0.0187492	GAS2L3, CORO2A, FMNL3, ABR, KRAS, FSCN1, WASF2, TESK2, DAAM1	431	130	16792	2.69727	1	0.867807	28.221
GOTERM_BP_DIRECT	GO:0006367~transcription initiation from RNA polymerase II promoter	9	1.88285	0.042029	MED4, NOTCH1, TAF4, MED30, RXRA, TBX5, GTF2A2, MED24, RARA	431	152	16792	2.30688	1	0.961524	52.8676
GOTERM_BP_DIRECT	GO:0007411~axon guidance	9	1.88285	0.0522753	NCAM1, ENAH, KRAS, GATA3, SPTBN4, CNTN4, NGFR, VAX1, ROBO3	431	159	16792	2.20531	1	0.957449	60.9604
GOTERM_BP_DIRECT	GO:0016477~cell migration	9	1.88285	0.0752655	PPP1R9B, FMNL3, TIAM1, SORBS2, FSCN1, THBS1, SCRIB, CDC42BPB, MATK	431	172	16792	2.03863	1	0.962613	74.6098
GOTERM_BP_DIRECT	GO:0001666~response to hypoxia	9	1.88285	0.0752655	VEGFC, NARFL, ADSL, THBS1, TRH, LOXL2, MMP2, SRF, EPO	431	172	16792	2.03863	1	0.962613	74.6098
GOTERM_BP_DIRECT	GO:0031175~neuron projection development	8	1.67364	0.0143339	NCAM1, PPP1R9B, APP, IL6, RASGRF1, CNTN4, RB1, SRF	431	100	16792	3.11684	1	0.911569	22.3476
GOTERM_BP_DIRECT	GO:0002576~platelet degranulation	8	1.67364	0.0166345	VEGFC, APP, PDGFB, CLU, ACTN2, PCDH7, THBS1, QSOX1	431	103	16792	3.02606	1	0.88829	25.4622
GOTERM_BP_DIRECT	GO:0051897~positive regulation of protein kinase B signaling	7	1.46444	0.0207168	IL6, F3, GATA3, C1QTNF1, PIK3R5, THBS1, SRC	431	84	16792	3.24671	1	0.882436	30.7011
GOTERM_BP_DIRECT	GO:0010976~positive regulation of neuron projection development	7	1.46444	0.0266636	PRKD1, IL6, LTK, FAM150A, CAMK1, MARK2, EPO	431	89	16792	3.06431	1	0.905032	37.7149
GOTERM_BP_DIRECT	GO:0007409~axonogenesis	7	1.46444	0.0400113	RAB3A, APP, NOTCH1, SPTBN4, DSCAML1, NEFH, CNTN4	431	98	16792	2.7829	1	0.959293	51.0979
GOTERM_BP_DIRECT	GO:0001764~neuron migration	7	1.46444	0.0528825	GATA3, PEX5, VAX1, TLX3, SRF, MARK2, TWIST1	431	105	16792	2.59737	1	0.955702	61.3963
GOTERM_BP_DIRECT	GO:0051091~positive regulation of sequence-specific DNA binding transcription factor activity	7	1.46444	0.0528825	HDAC4, IL6, GTF2A2, TRIM27, FZD1, TRIM25, SRF	431	105	16792	2.59737	1	0.955702	61.3963
GOTERM_BP_DIRECT	GO:0043010~camera-type eye development	6	1.25523	0.00338364	CDKN1C, RXRA, FBN1, VAX1, FBN2, GRHL2	431	40	16792	5.84408	0.999655	0.796963	5.76488
GOTERM_BP_DIRECT	GO:0043406~positive regulation of MAP kinase activity	6	1.25523	0.017364	KRAS, PDGFB, ELANE, KITLG, PIK3R5, SRC	431	59	16792	3.96209	1	0.885635	26.425
GOTERM_BP_DIRECT	GO:0048661~positive regulation of smooth muscle cell proliferation	6	1.25523	0.0185568	RETN, HDAC4, IL6, PDGFB, ELANE, THBS1	431	60	16792	3.89606	1	0.877284	27.974
GOTERM_BP_DIRECT	GO:0022617~extracellular matrix disassembly	6	1.25523	0.0452644	ELANE, FBN1, BCAN, FBN2, FURIN, MMP2	431	76	16792	3.07583	1	0.959413	55.5798
GOTERM_BP_DIRECT	GO:0009887~organ morphogenesis	6	1.25523	0.0872577	ABLIM1, VEGFC, ETV7, GATA3, SIX6, APLP1	431	92	16792	2.54091	1	0.961367	79.7998
GOTERM_BP_DIRECT	GO:0046854~phosphatidylinositol phosphorylation	6	1.25523	0.0935759	IRS2, PDGFB, KITLG, PIK3R5, NRG2, IP6K2	431	94	16792	2.48684	1	0.963159	82.1142
GOTERM_BP_DIRECT	GO:0043393~regulation of protein binding	5	1.04603	0.0012109	HDAC4, APP, PRMT8, CAMK1, SRC	431	19	16792	10.2528	0.942142	0.613228	2.10024
GOTERM_BP_DIRECT	GO:0043536~positive regulation of blood vessel endothelial cell migration	5	1.04603	0.0012109	PRKD1, VEGFC, PDGFB, AMOTL1, THBS1	431	19	16792	10.2528	0.942142	0.613228	2.10024
GOTERM_BP_DIRECT	GO:0048589~developmental growth	5	1.04603	0.00350085	EIF4H, GATA3, CHST11, TBCE, SRF	431	25	16792	7.79211	0.999738	0.747095	5.95883
GOTERM_BP_DIRECT	GO:0045214~sarcomere organization	5	1.04603	0.00606501	FHOD3, ACTN2, NKX2-5, SRF, CASQ2	431	29	16792	6.71734	0.999999	0.796037	10.1091
GOTERM_BP_DIRECT	GO:0048167~regulation of synaptic plasticity	5	1.04603	0.00864681	NCAM1, HRH2, RASGRF1, CNTN4, RARA	431	32	16792	6.08759	1	0.843842	14.1131
GOTERM_BP_DIRECT	GO:0032720~negative regulation of tumor necrosis factor production	5	1.04603	0.0157463	IRAK3, TRIM27, RARA, GPNMB, TWIST1	431	38	16792	5.12639	1	0.88874	24.274
GOTERM_BP_DIRECT	GO:0050885~neuromuscular process controlling balance	5	1.04603	0.0297072	APP, ABR, NKX6-2, POU4F3, HMX3	431	46	16792	4.23484	1	0.920597	41.0402
GOTERM_BP_DIRECT	GO:0042472~inner ear morphogenesis	5	1.04603	0.0437966	ABR, GATA3, POU4F3, ZIC1, HMX3	431	52	16792	3.74621	1	0.958907	54.3681
GOTERM_BP_DIRECT	GO:0042733~embryonic digit morphogenesis	5	1.04603	0.0549444	OSR1, SALL1, CHST11, GRHL2, TWIST1	431	56	16792	3.47862	1	0.954546	62.8424
GOTERM_BP_DIRECT	GO:0006959~humoral immune response	5	1.04603	0.057949	TNFRSF21, NOTCH1, IL6, GATA3, BLNK	431	57	16792	3.41759	1	0.952749	64.8585
GOTERM_BP_DIRECT	GO:0045669~positive regulation of osteoblast differentiation	5	1.04603	0.0674776	PRKD1, WNT7B, IL6, CEBPB, FBN2	431	60	16792	3.24671	1	0.957571	70.5915
GOTERM_BP_DIRECT	GO:0043627~response to estrogen	5	1.04603	0.0850316	OPRK1, GATA3, TRIM25, CA2, EPO	431	65	16792	2.99697	1	0.963762	78.9191
GOTERM_BP_DIRECT	GO:0009749~response to glucose	5	1.04603	0.0965276	IRS2, GIPR, ILDR2, THBS1, TRH	431	68	16792	2.86475	1	0.965358	83.1076
GOTERM_BP_DIRECT	GO:0048193~Golgi vesicle transport	4	0.83682	0.00491839	STX6, PRKD1, CYTH3, CUX2	431	14	16792	11.1316	0.999991	0.809225	8.27507
GOTERM_BP_DIRECT	GO:0014911~positive regulation of smooth muscle cell migration	4	0.83682	0.0137506	RETN, HDAC4, PDGFB, SRC	431	20	16792	7.79211	1	0.91833	21.5385
GOTERM_BP_DIRECT	GO:0031954~positive regulation of protein autophosphorylation	4	0.83682	0.0157431	VEGFC, PDGFB, GPNMB, SRC	431	21	16792	7.42106	1	0.902961	24.2696
GOTERM_BP_DIRECT	GO:0015986~ATP synthesis coupled proton transport	4	0.83682	0.0178893	ATP5EP2, ATP5L, ATP5H, MON2	431	22	16792	7.08374	1	0.880307	27.1109
GOTERM_BP_DIRECT	GO:0045332~phospholipid translocation	4	0.83682	0.0178893	ATP9A, ATP10A, ATP11B, ATP11A	431	22	16792	7.08374	1	0.880307	27.1109
GOTERM_BP_DIRECT	GO:0051602~response to electrical stimulus	4	0.83682	0.0226456	RAB3A, IL6, SRC, EPO	431	24	16792	6.49343	1	0.884095	33.0537
GOTERM_BP_DIRECT	GO:0070555~response to interleukin-1	4	0.83682	0.051627	IRAK3, HDAC4, SRC, EPO	431	33	16792	4.72249	1	0.959105	60.4899
GOTERM_BP_DIRECT	GO:0051402~neuron apoptotic process	4	0.83682	0.051627	TNFRSF21, APP, POU4F3, RB1	431	33	16792	4.72249	1	0.959105	60.4899
GOTERM_BP_DIRECT	GO:0048565~digestive tract development	4	0.83682	0.0596858	CCKBR, HRH2, GATA3, RB1	431	35	16792	4.45264	1	0.954026	65.9764
GOTERM_BP_DIRECT	GO:0071902~positive regulation of protein serine/threonine kinase activity	4	0.83682	0.0596858	TELO2, CAMK1, SRC, RPTOR	431	35	16792	4.45264	1	0.954026	65.9764
GOTERM_BP_DIRECT	GO:0050918~positive chemotaxis	4	0.83682	0.0596858	VEGFC, PDGFB, GPNMB, SCRIB	431	35	16792	4.45264	1	0.954026	65.9764
GOTERM_BP_DIRECT	GO:0048536~spleen development	4	0.83682	0.063923	HOXB4, PCID2, PKN1, NKX2-5	431	36	16792	4.32895	1	0.955281	68.5646
GOTERM_BP_DIRECT	GO:0007188~adenylate cyclase-modulating G-protein coupled receptor signaling pathway	4	0.83682	0.0682952	CRHR2, CHRM2, PTH1R, WASF2	431	37	16792	4.21195	1	0.956683	71.0399
GOTERM_BP_DIRECT	GO:0038128~ERBB2 signaling pathway	4	0.83682	0.0727994	KRAS, NRG2, SRC, MATK	431	38	16792	4.10111	1	0.962827	73.3971
GOTERM_BP_DIRECT	GO:1901215~negative regulation of neuron death	4	0.83682	0.0821918	IL6, SORL1, GPNMB, EPO	431	40	16792	3.89606	1	0.969131	77.743
GOTERM_BP_DIRECT	GO:0032024~positive regulation of insulin secretion	4	0.83682	0.0870738	IRS2, GIPR, AACS, TRH	431	41	16792	3.80103	1	0.962985	79.7284
GOTERM_BP_DIRECT	GO:0030521~androgen receptor signaling pathway	4	0.83682	0.0870738	MED4, MED30, MED24, RB1	431	41	16792	3.80103	1	0.962985	79.7284
GOTERM_BP_DIRECT	GO:0001541~ovarian follicle development	4	0.83682	0.0920754	IMMP2L, TAF4, CEBPB, KITLG	431	42	16792	3.71053	1	0.962843	81.5884
GOTERM_BP_DIRECT	GO:0007566~embryo implantation	4	0.83682	0.0920754	RXRA, MMP2, HMX3, EPO	431	42	16792	3.71053	1	0.962843	81.5884
GOTERM_BP_DIRECT	GO:0045740~positive regulation of DNA replication	4	0.83682	0.0920754	IL6, PDGFB, KITLG, EPO	431	42	16792	3.71053	1	0.962843	81.5884
GOTERM_BP_DIRECT	GO:0045599~negative regulation of fat cell differentiation	4	0.83682	0.0920754	IL6, ENPP1, CCDC85B, GATA3	431	42	16792	3.71053	1	0.962843	81.5884
GOTERM_BP_DIRECT	GO:0003180~aortic valve morphogenesis	3	0.627615	0.00916554	NOTCH1, GATA3, TWIST1	431	6	16792	19.4803	1	0.835481	14.897
GOTERM_BP_DIRECT	GO:0003208~cardiac ventricle morphogenesis	3	0.627615	0.0209063	NOTCH1, DLL4, GRHL2	431	9	16792	12.9869	1	0.873882	30.9357
GOTERM_BP_DIRECT	GO:1904754~positive regulation of vascular associated smooth muscle cell migration	3	0.627615	0.0209063	PDGFB, DOCK5, DOCK4	431	9	16792	12.9869	1	0.873882	30.9357
GOTERM_BP_DIRECT	GO:0060038~cardiac muscle cell proliferation	3	0.627615	0.0423488	NOTCH1, RXRA, NKX2-5	431	13	16792	8.9909	1	0.958434	53.1425
GOTERM_BP_DIRECT	GO:0001878~response to yeast	3	0.627615	0.0423488	APP, IL6, ELANE	431	13	16792	8.9909	1	0.958434	53.1425
GOTERM_BP_DIRECT	GO:0060065~uterus development	3	0.627615	0.0485872	CDKN1C, GATA3, SRC	431	14	16792	8.34869	1	0.957833	58.2117
GOTERM_BP_DIRECT	GO:0002009~morphogenesis of an epithelium	3	0.627615	0.0485872	FRAS1, TBX5, CA2	431	14	16792	8.34869	1	0.957833	58.2117
GOTERM_BP_DIRECT	GO:2000679~positive regulation of transcription regulatory region DNA binding	3	0.627615	0.0551342	GATA3, RB1, TWIST1	431	15	16792	7.79211	1	0.951758	62.9729
GOTERM_BP_DIRECT	GO:0010592~positive regulation of lamellipodium assembly	3	0.627615	0.0619697	HDAC4, FSCN1, WASF2	431	16	16792	7.3051	1	0.956486	67.3954
GOTERM_BP_DIRECT	GO:0030518~intracellular steroid hormone receptor signaling pathway	3	0.627615	0.0619697	MED4, MED30, MED24	431	16	16792	7.3051	1	0.956486	67.3954
GOTERM_BP_DIRECT	GO:0010832~negative regulation of myotube differentiation	3	0.627615	0.0619697	HDAC4, NOTCH1, NKX2-5	431	16	16792	7.3051	1	0.956486	67.3954
GOTERM_BP_DIRECT	GO:1902187~negative regulation of viral release from host cell	3	0.627615	0.0619697	TRIM35, TRIM27, TRIM25	431	16	16792	7.3051	1	0.956486	67.3954
GOTERM_BP_DIRECT	GO:0003222~ventricular trabecula myocardium morphogenesis	3	0.627615	0.0619697	NOTCH1, DLL4, NKX2-5	431	16	16792	7.3051	1	0.956486	67.3954
GOTERM_BP_DIRECT	GO:0060324~face development	3	0.627615	0.0764318	RARA, GRHL2, SRF	431	18	16792	6.49343	1	0.962404	75.1649
GOTERM_BP_DIRECT	GO:0030500~regulation of bone mineralization	3	0.627615	0.0764318	ENPP1, MATN1, TWIST1	431	18	16792	6.49343	1	0.962404	75.1649
GOTERM_BP_DIRECT	GO:0046579~positive regulation of Ras protein signal transduction	3	0.627615	0.0840225	RASGRF1, KITLG, EPO	431	19	16792	6.15167	1	0.967946	78.5081
GOTERM_BP_DIRECT	GO:0001894~tissue homeostasis	3	0.627615	0.0840225	P2RX4, RB1, TP53INP2	431	19	16792	6.15167	1	0.967946	78.5081
GOTERM_BP_DIRECT	GO:1902895~positive regulation of pri-miRNA transcription from RNA polymerase II promoter	3	0.627615	0.0918305	PDGFB, NGFR, SRF	431	20	16792	5.84408	1	0.964267	81.5012
GOTERM_BP_DIRECT	GO:0032753~positive regulation of interleukin-4 production	3	0.627615	0.0918305	CEBPB, GATA3, RARA	431	20	16792	5.84408	1	0.964267	81.5012
GOTERM_BP_DIRECT	GO:0043370~regulation of CD4-positive, alpha-beta T cell differentiation	2	0.41841	0.0505606	ZBTB7B, GATA3	431	2	16792	38.9606	1	0.959697	59.7044
GOTERM_BP_DIRECT	GO:0071874~cellular response to norepinephrine stimulus	2	0.41841	0.0505606	APP, APLP1	431	2	16792	38.9606	1	0.959697	59.7044
GOTERM_BP_DIRECT	GO:0002432~granuloma formation	2	0.41841	0.0505606	UNC13D, CEBPB	431	2	16792	38.9606	1	0.959697	59.7044
GOTERM_BP_DIRECT	GO:0045061~thymic T cell selection	2	0.41841	0.0748762	CARD11, GATA3	431	3	16792	25.9737	1	0.964142	74.4219
GOTERM_BP_DIRECT	GO:0035583~sequestering of TGFbeta in extracellular matrix	2	0.41841	0.0748762	FBN1, FBN2	431	3	16792	25.9737	1	0.964142	74.4219
GOTERM_BP_DIRECT	GO:2001027~negative regulation of endothelial cell chemotaxis	2	0.41841	0.0748762	NOTCH1, THBS1	431	3	16792	25.9737	1	0.964142	74.4219
GOTERM_BP_DIRECT	GO:0045079~negative regulation of chemokine biosynthetic process	2	0.41841	0.0748762	IL6, ELANE	431	3	16792	25.9737	1	0.964142	74.4219
GOTERM_BP_DIRECT	GO:0003166~bundle of His development	2	0.41841	0.0748762	TBX5, NKX2-5	431	3	16792	25.9737	1	0.964142	74.4219
GOTERM_BP_DIRECT	GO:0010641~positive regulation of platelet-derived growth factor receptor signaling pathway	2	0.41841	0.0748762	F3, SRC	431	3	16792	25.9737	1	0.964142	74.4219
GOTERM_BP_DIRECT	GO:0016561~protein import into peroxisome matrix, translocation	2	0.41841	0.0748762	PEX6, PEX5	431	3	16792	25.9737	1	0.964142	74.4219
GOTERM_BP_DIRECT	GO:0048732~gland development	2	0.41841	0.0748762	CCKBR, HRH2	431	3	16792	25.9737	1	0.964142	74.4219
GOTERM_BP_DIRECT	GO:1904694~negative regulation of vascular smooth muscle contraction	2	0.41841	0.0748762	DOCK5, DOCK4	431	3	16792	25.9737	1	0.964142	74.4219
GOTERM_BP_DIRECT	GO:1903588~negative regulation of blood vessel endothelial cell proliferation involved in sprouting angiogenesis	2	0.41841	0.0748762	DLL4, NGFR	431	3	16792	25.9737	1	0.964142	74.4219
GOTERM_BP_DIRECT	GO:0048936~peripheral nervous system neuron axonogenesis	2	0.41841	0.0748762	TBCE, NEFH	431	3	16792	25.9737	1	0.964142	74.4219
GOTERM_BP_DIRECT	GO:0034969~histone arginine methylation	2	0.41841	0.0985705	PRMT2, PRMT8	431	4	16792	19.4803	1	0.966289	83.7644
GOTERM_BP_DIRECT	GO:0050847~progesterone receptor signaling pathway	2	0.41841	0.0985705	UBR5, SRC	431	4	16792	19.4803	1	0.966289	83.7644
GOTERM_BP_DIRECT	GO:0010735~positive regulation of transcription via serum response element binding	2	0.41841	0.0985705	NKX2-5, SRF	431	4	16792	19.4803	1	0.966289	83.7644
GOTERM_BP_DIRECT	GO:0000154~rRNA modification	2	0.41841	0.0985705	THUMPD1, NAT10	431	4	16792	19.4803	1	0.966289	83.7644
GOTERM_BP_DIRECT	GO:0035089~establishment of apical/basal cell polarity	2	0.41841	0.0985705	FSCN1, SCRIB	431	4	16792	19.4803	1	0.966289	83.7644
GOTERM_BP_DIRECT	GO:0010748~negative regulation of plasma membrane long-chain fatty acid transport	2	0.41841	0.0985705	IRS2, THBS1	431	4	16792	19.4803	1	0.966289	83.7644
GOTERM_BP_DIRECT	GO:0060528~secretory columnal luminar epithelial cell differentiation involved in prostate glandular acinus development	2	0.41841	0.0985705	NOTCH1, RXRA	431	4	16792	19.4803	1	0.966289	83.7644
GOTERM_BP_DIRECT	GO:0006054~N-acetylneuraminate metabolic process	2	0.41841	0.0985705	ST3GAL1, CMAS	431	4	16792	19.4803	1	0.966289	83.7644
GOTERM_BP_DIRECT	GO:0021913~regulation of transcription from RNA polymerase II promoter involved in ventral spinal cord interneuron specification	2	0.41841	0.0985705	EVX1, NKX6-2	431	4	16792	19.4803	1	0.966289	83.7644
GOTERM_BP_DIRECT	GO:0090287~regulation of cellular response to growth factor stimulus	2	0.41841	0.0985705	FBN1, FBN2	431	4	16792	19.4803	1	0.966289	83.7644
GOTERM_BP_DIRECT	GO:0060534~trachea cartilage development	2	0.41841	0.0985705	RARA, SRF	431	4	16792	19.4803	1	0.966289	83.7644
GOTERM_BP_DIRECT	GO:0051385~response to mineralocorticoid	2	0.41841	0.0985705	KRAS, SRC	431	4	16792	19.4803	1	0.966289	83.7644
GOTERM_BP_DIRECT	GO:2001137~positive regulation of endocytic recycling	2	0.41841	0.0985705	SORL1, ACTN2	431	4	16792	19.4803	1	0.966289	83.7644
GOTERM_BP_DIRECT	GO:0046533~negative regulation of photoreceptor cell differentiation	2	0.41841	0.0985705	NOTCH1, SOX8	431	4	16792	19.4803	1	0.966289	83.7644
GOTERM_BP_DIRECT	GO:0010574~regulation of vascular endothelial growth factor production	2	0.41841	0.0985705	IL6, NDRG2	431	4	16792	19.4803	1	0.966289	83.7644
GOTERM_BP_DIRECT	GO:0003338~metanephros morphogenesis	2	0.41841	0.0985705	FRAS1, WNT7B	431	4	16792	19.4803	1	0.966289	83.7644
GOTERM_BP_DIRECT	GO:0016199~axon midline choice point recognition	2	0.41841	0.0985705	APP, ROBO3	431	4	16792	19.4803	1	0.966289	83.7644
