# Supplementary material for: Integrative Analysis of DNA Methylation Identified 12 Signature Genes Specific to Metastatic ccRCC
Source: Front Oncol. 2020 Oct 8;10:556018. doi: 10.3389/fonc.2020.556018 (PMC7578385; doi:10.3389/fonc.2020.556018)
Supplement: Supplementary file 7 [file Table_7.XLSX]

## Sheet: correlations
overlapped genes	Expression level	Methylation level	correlation	Regions	p value
ABLIM1	0.243803	0.107535	up-hyper	Body	4.1158e-10
APP	0.439139	0.0750507	up-hyper	Body	5.86018e-14
ARAP1	0.266918	0.0591322	up-hyper	Body	9.17843e-08
ATP10A	-0.091429	0.0523951	down-hyper	TSS1500	2.30324e-09
ATP11A	0.12275	-0.0545656	up-hypo	Body	4.97646e-37
ATP11B	-0.31459	0.0440756	down-hyper	TSS1500	1.14763e-07
ATP5L	0.448181	0.151694	up-hyper	TSS200	0.00364226
ATP9A	0.131684	0.101436	up-hyper	3'UTR	0.00966834
CDC14B	0.45945	0.0215909	up-hyper	TSS1500	4.43084e-25
CHRM2	0.114588	-0.212055	up-hypo	5'UTR	0.481074
DCUN1D5	-0.152638	0.0540495	down-hyper	TSS1500	0.120418
EGFLAM	-1.1643	0.0665412	down-hyper	TSS1500	1.46204e-28
ENPP1	-0.1541	0.0592774	down-hyper	Body	0.0139059
FBN2	-0.426161	-0.252842	down-hypo	Body	0.00179096
FKBP11	-0.795517	0.147449	down-hyper	Body	3.33045e-11
FMNL3	-0.241662	0.0395643	down-hyper	TSS200	3.4417e-26
FOXRED2	0.343818	0.0554106	up-hyper	TSS200	1.44151e-08
FSCN1	-0.632084	0.0617276	down-hyper	Body	8.01726e-17
GATA3	0.68305	-0.188556	up-hypo	Body	7.93789e-10
GLRX3	-0.0923987	0.0567546	down-hyper	TSS1500	0.00194494
GRHL2	0.287077	-0.194683	up-hypo	Body	6.1677e-09
HBQ1	0.211207	-0.201874	up-hypo	Body	0.0712811
HIST2H2BE	0.401716	0.0479755	up-hyper	1stExon	0.0170377
ILDR2	0.088878	0.0777933	up-hyper	Body	9.83259e-07
IP6K2	0.496198	0.0880567	up-hyper	TSS200	5.92222e-07
IRX4	0.0992266	-0.207768	up-hypo	TSS1500	0.923251
LPGAT1	-0.531158	0.0341548	down-hyper	Body	0.112001
MON2	-0.25453	0.0989711	down-hyper	1stExon	0.110686
MYADM	-0.682356	0.0344637	down-hyper	TSS1500	1.19524e-08
NDRG2	0.62337	0.0261209	up-hyper	3'UTR	3.39813e-20
NEURL1B	-0.427141	0.0386226	down-hyper	Body	3.53502e-18
NPAS3	0.155329	0.0658434	up-hyper	Body	0.000329306
PANK1	0.155673	0.0555227	up-hyper	Body	1.62651e-08
PARP11	-0.161096	0.084271	down-hyper	Body	0.0532492
PCDH7	0.124939	-0.241821	up-hypo	TSS1500	0.00663611
PPHLN1	-0.142693	0.0918225	down-hyper	TSS1500	3.10099e-07
PRKCDBP	-1.11108	0.182115	down-hyper	TSS200	1.93695e-18
PTH1R	0.594313	0.0722803	up-hyper	Body	8.67183e-18
SBK1	0.68315	0.179109	up-hyper	Body	0.0142023
SLC1A2	0.118824	-0.172729	up-hypo	Body	6.56038e-06
SLC6A18	0.532332	-0.128222	up-hypo	5'UTR	5.067e-16
SRC	-0.132752	0.104908	down-hyper	5'UTR	4.43625e-07
SRF	-0.5068	0.0322711	down-hyper	TSS200	2.72778e-07
ST3GAL1	0.254155	0.0306302	up-hyper	TSS1500	8.05759e-15
TAPBP	-0.627962	0.0600449	down-hyper	Body	8.10687e-05
TBC1D14	0.533978	-0.108378	up-hypo	Body	0.00032511
TMEM2	-0.788732	0.0801605	down-hyper	TSS200	0.00902679
TRIM2	0.748425	0.0437185	up-hyper	TSS1500	2.00631e-22
TRIM25	-0.278983	0.0553119	down-hyper	TSS1500	0.604688
UBR5	-0.260284	0.03816	down-hyper	Body	0.00381541
USP44	0.179531	-0.203345	up-hypo	Body	1.47524e-09
