# Supplementary material for: Integrative Analysis of DNA Methylation Identified 12 Signature Genes Specific to Metastatic ccRCC
Source: Front Oncol. 2020 Oct 8;10:556018. doi: 10.3389/fonc.2020.556018 (PMC7578385; doi:10.3389/fonc.2020.556018)
Supplement: Supplementary file 8 [file Table_8.XLSX]

## Sheet: GSE113501
	logFC	AveExpr	t	P.Value	adj.P.Val	B	DeltaofBeta
ZNF594	-0.100184	0.529409	-14.3958	1.45267e-27	9.5509e-24	52.1295	0.00425957
SMPD2	-0.110208	0.798592	-14.1681	4.74289e-27	1.3208e-23	50.9526	0.0032463
HUS1B	0.159552	0.292449	14.1245	5.95299e-27	1.34946e-23	50.7266	-0.00154878
TCEANC	-0.118331	0.591043	-14.1064	6.54537e-27	1.34946e-23	50.6323	0.0112974
FAM194A	-0.148832	0.628557	-14.0674	8.02128e-27	1.38236e-23	50.43	0.000833518
ECSIT	-0.136428	0.567374	-14.0602	8.3291e-27	1.38236e-23	50.3926	-0.00485126
NUP133	-0.104023	0.611573	-14.0515	8.71641e-27	1.38236e-23	50.3474	0.00227446
DZIP1	-0.096576	0.505715	-13.9996	1.14283e-26	1.68298e-23	50.0779	0.00367367
IDH3B	-0.0958326	0.624794	-13.9625	1.38769e-26	1.72571e-23	49.8849	0.00128991
PDGFA	0.0951862	0.486383	13.8685	2.26956e-26	1.87166e-23	49.3956	-0.000750721
PPPDE2	-0.119407	0.625543	-13.8334	2.72811e-26	2.16328e-23	49.2125	-0.0111913
LOC145783	-0.168318	0.560542	-13.781	3.59198e-26	2.39021e-23	48.9389	-0.00412744
C7orf55	-0.188492	0.625165	-13.774	3.72588e-26	2.40052e-23	48.9025	0.00235262
MYBL1	-0.109642	0.654835	-13.7005	5.48119e-26	2.66697e-23	48.5186	0.00829112
FUT11	-0.196746	0.596768	-13.6849	5.94829e-26	2.66697e-23	48.4372	0.00297895
TMEM161B	-0.105146	0.654504	-13.6849	5.95047e-26	2.66697e-23	48.4369	0.00238628
POLD1	0.0651036	0.442535	13.6621	6.70679e-26	2.80526e-23	48.3179	0.00111689
SCAMP4	0.0984054	0.321498	13.6454	7.32448e-26	2.82089e-23	48.2302	-0.00126147
C7orf47	-0.142048	0.624035	-13.6387	7.58428e-26	2.82089e-23	48.1956	0.00329238
PHIP	-0.0921318	0.668354	-13.6138	8.64906e-26	2.82089e-23	48.0649	0.0038926
ZNF133	-0.106462	0.590129	-13.6129	8.69106e-26	2.82089e-23	48.0601	0.00217871
NTN5	0.163481	0.334804	13.6095	8.84537e-26	2.82089e-23	48.0426	-0.0130065
FSIP1	-0.0745553	0.496745	-13.6001	9.29693e-26	2.82089e-23	47.993	0.00265642
C18orf19	-0.0967459	0.61666	-13.5678	1.10187e-25	2.94434e-23	47.824	0.00149405
FBXO38	-0.0803945	0.587622	-13.5657	1.11393e-25	2.94434e-23	47.8132	0.00324419
YTHDC1	-0.103499	0.520604	-13.5617	1.13792e-25	2.96968e-23	47.792	0.00258304
IL1RAP	-0.108978	0.465068	-13.5226	1.39826e-25	3.23908e-23	47.5871	-0.00304879
LMTK2	0.094866	0.360193	13.5186	1.42787e-25	3.27093e-23	47.5663	0.000124328
CABP4	0.108034	0.295707	13.5153	1.45303e-25	3.2887e-23	47.5489	-0.00135555
NUPL2	-0.142667	0.569104	-13.5	1.57525e-25	3.41863e-23	47.4685	0.000250277
VAPB	-0.123221	0.583889	-13.494	1.62616e-25	3.43896e-23	47.4369	0.00569232
KIAA1530	0.0477296	0.37891	13.493	1.63466e-25	3.43896e-23	47.4317	-0.00063082
C1orf131	-0.172541	0.442473	-13.4804	1.74643e-25	3.46212e-23	47.3659	0.00237504
POLD4	-0.0825387	0.701032	-13.4698	1.84733e-25	3.54168e-23	47.3101	0.00432398
USP19	-0.106967	0.613391	-13.4661	1.88328e-25	3.56217e-23	47.2909	0.00161972
COMMD2	-0.101981	0.558186	-13.4604	1.94129e-25	3.5721e-23	47.2607	0.00296811
FLRT1	0.0954946	0.239901	13.4588	1.95784e-25	3.5721e-23	47.2523	0.000771024
CYP2U1	-0.212374	0.468941	-13.4548	1.99902e-25	3.5779e-23	47.2316	-8.55256e-05
NEK11	-0.192479	0.470582	-13.4546	2.00149e-25	3.5779e-23	47.2304	0.00185511
WAPAL	-0.123174	0.52181	-13.4428	2.13057e-25	3.69403e-23	47.1682	0.00412124
ADPRHL1	0.110008	0.312114	13.4341	2.23078e-25	3.69403e-23	47.1225	-0.00627187
MARCKS	-0.197554	0.526951	-13.432	2.25469e-25	3.69403e-23	47.1119	0.0071634
PIGB	-0.1209	0.535374	-13.4318	2.25806e-25	3.69403e-23	47.1104	0.00217137
TBC1D19	-0.113941	0.426506	-13.4309	2.26802e-25	3.69403e-23	47.106	0.00130667
CCDC84	-0.101255	0.638575	-13.4288	2.29343e-25	3.69403e-23	47.0949	5.03718e-05
LOC400027	-0.183822	0.647291	-13.4209	2.39136e-25	3.75769e-23	47.0533	0.0026501
SLC35E3	-0.123431	0.613649	-13.4169	2.44208e-25	3.75769e-23	47.0325	0.00246048
TTC35	-0.0574317	0.605596	-13.4159	2.45496e-25	3.75769e-23	47.0272	0.00453669
WDR89	-0.12001	0.592687	-13.4071	2.57274e-25	3.78836e-23	46.9806	0.00494377
C6orf203	-0.101892	0.600712	-13.4048	2.60363e-25	3.78836e-23	46.9688	0.00397599
DMXL1	-0.0668448	0.639155	-13.399	2.68443e-25	3.78836e-23	46.9384	-0.00344527
RAD51	-0.113763	0.666246	-13.398	2.69937e-25	3.78836e-23	46.9328	0.00216588
DENND4A	-0.145932	0.505534	-13.3928	2.77436e-25	3.82832e-23	46.9056	0.00346748
SYDE2	-0.119411	0.613891	-13.3911	2.79971e-25	3.82832e-23	46.8965	0.00270594
TRIM50	0.106437	0.321753	13.3809	2.95396e-25	3.90396e-23	46.8432	-0.00125741
GSS	-0.126583	0.549837	-13.379	2.98338e-25	3.91772e-23	46.8333	0.00408009
ZNF770	-0.141871	0.531913	-13.3752	3.04461e-25	3.92305e-23	46.8131	0.00394597
SLC20A2	0.090159	0.267663	13.3738	3.06768e-25	3.92305e-23	46.8056	-0.00310661
CPSF1	0.0807962	0.358836	13.3729	3.08258e-25	3.92305e-23	46.8008	0.00311339
EXOC3	0.0686552	0.376732	13.3657	3.20115e-25	4.01315e-23	46.7633	-0.000920965
RNF139	-0.116697	0.601065	-13.3572	3.34852e-25	4.07755e-23	46.7185	0.00531822
MED30	-0.149	0.651944	-13.3558	3.37415e-25	4.07755e-23	46.7109	0.00317026
SLC35F2	-0.127319	0.577582	-13.3553	3.38197e-25	4.07755e-23	46.7086	0.000174365
DDX60L	-0.151366	0.474986	-13.3411	3.64653e-25	4.26477e-23	46.6337	0.000766624
COX15	-0.106961	0.718691	-13.3289	3.8889e-25	4.42969e-23	46.5697	0.00236705
JAG2	0.0689534	0.366176	13.3254	3.96087e-25	4.48688e-23	46.5514	0.000140366
ZNF524	0.224302	0.48901	13.3123	4.24651e-25	4.70926e-23	46.4822	0.000203586
ILK	-0.130574	0.655957	-13.3122	4.24854e-25	4.70926e-23	46.4817	0.00212023
RPUSD4	-0.11331	0.659138	-13.3056	4.39854e-25	4.77441e-23	46.4472	0.00216538
RFC4	-0.11278	0.655268	-13.3009	4.51075e-25	4.78605e-23	46.4221	0.000687392
HSPB1	-0.157589	0.656714	-13.3002	4.52675e-25	4.78605e-23	46.4186	0.00440543
DND1	0.138964	0.32013	13.2987	4.56223e-25	4.79896e-23	46.4109	-0.0010278
ZNF596	-0.177425	0.377279	-13.295	4.65362e-25	4.82851e-23	46.3911	-0.0123149
FAM128A	-0.0862825	0.687649	-13.2918	4.73335e-25	4.86566e-23	46.3742	0.0024895
NUDT8	-0.165855	0.526869	-13.2904	4.76725e-25	4.86566e-23	46.3671	0.00125051
C1QBP	-0.104076	0.627543	-13.2857	4.88803e-25	4.94003e-23	46.3422	0.00268963
C6orf226	-0.145321	0.685264	-13.2754	5.16198e-25	5.09734e-23	46.288	0.00293962
PCGF3	0.0879333	0.296434	13.2752	5.16731e-25	5.09734e-23	46.287	0.0104429
EXOSC5	-0.107232	0.634858	-13.2741	5.19826e-25	5.10346e-23	46.281	0.00294408
NDUFV3	-0.108929	0.59151	-13.2704	5.2999e-25	5.17858e-23	46.2618	0.00272253
LOC729080	0.213462	0.434003	13.267	5.39788e-25	5.22479e-23	46.2436	-0.00109904
ARCN1	-0.0794097	0.641212	-13.2619	5.54325e-25	5.23534e-23	46.2171	0.00140482
TRRAP	0.0979884	0.327536	13.2582	5.65535e-25	5.23534e-23	46.1972	-0.00132333
MIF	-0.0944379	0.738163	-13.2563	5.71018e-25	5.23534e-23	46.1876	-1.87019e-05
UCRC	-0.125647	0.662778	-13.2562	5.7135e-25	5.23534e-23	46.187	0.00343859
RG9MTD2	-0.138437	0.661891	-13.254	5.78138e-25	5.24412e-23	46.1753	0.00372589
HMMR	-0.265312	0.56201	-13.2538	5.78811e-25	5.24412e-23	46.1741	0.00316157
LMNB1	-0.109917	0.576649	-13.2518	5.85026e-25	5.24412e-23	46.1635	0.0014824
AGBL3	-0.113351	0.534491	-13.2472	5.99467e-25	5.26014e-23	46.1393	0.00560569
HERPUD2	-0.0727712	0.563008	-13.2457	6.04049e-25	5.26014e-23	46.1317	0.000883547
C18orf21	-0.190949	0.64894	-13.2416	6.17351e-25	5.26736e-23	46.11	0.0019948
DHX35	-0.127928	0.592468	-13.2405	6.20832e-25	5.26736e-23	46.1044	0.00298632
PM20D2	-0.118953	0.634164	-13.2386	6.27137e-25	5.27743e-23	46.0944	0.00295584
CST3	-0.0698191	0.50875	-13.2353	6.38391e-25	5.35028e-23	46.0767	0.00335325
GLCCI1	-0.0822141	0.50101	-13.2345	6.40986e-25	5.35029e-23	46.0727	0.00237271
HEXDC	0.0896991	0.353434	13.2311	6.52847e-25	5.40552e-23	46.0544	-0.0259357
SBF1	0.0482059	0.350426	13.2289	6.6018e-25	5.44437e-23	46.0433	0.00100342
KBTBD3	-0.134559	0.57945	-13.2223	6.83836e-25	5.56274e-23	46.0083	0.00346454
C1orf66	-0.159885	0.603851	-13.213	7.18385e-25	5.74296e-23	45.9593	0.000411213
VPS53	0.102866	0.418733	13.2074	7.39969e-25	5.82287e-23	45.9298	-0.00184353
KCNV2	0.0560339	0.169772	13.2042	7.52517e-25	5.83504e-23	45.9131	-0.00137577
FLJ31306	-0.133387	0.674425	-13.1983	7.76451e-25	5.95097e-23	45.882	0.00111963
TEKT3	-0.122704	0.430035	-13.1972	7.81195e-25	5.9557e-23	45.8759	-0.00440558
THAP9	-0.200023	0.608657	-13.1858	8.29951e-25	6.24493e-23	45.8157	0.00405916
BMPR1B	-0.0820685	0.400745	-13.18	8.55552e-25	6.36346e-23	45.7855	0.0207983
FAM32A	-0.114847	0.598809	-13.1796	8.57484e-25	6.36346e-23	45.7832	0.000100317
ZNF346	-0.0804192	0.697093	-13.1796	8.57689e-25	6.36346e-23	45.783	0.00213875
ZNF121	-0.145709	0.564219	-13.1772	8.68326e-25	6.40464e-23	45.7707	-0.00117861
TMEM30A	-0.120283	0.518825	-13.1762	8.72922e-25	6.40464e-23	45.7655	0.00459491
ZNF639	-0.165413	0.550417	-13.173	8.87979e-25	6.47075e-23	45.7485	0.00247466
SLC10A7	-0.0827104	0.449081	-13.1722	8.91838e-25	6.47075e-23	45.7442	0.000853369
AP4E1	-0.0951866	0.638869	-13.1699	9.02736e-25	6.47075e-23	45.7321	0.000965498
TMEM106A	-0.163118	0.517632	-13.1667	9.18428e-25	6.50063e-23	45.7149	0.00188297
TMEM70	-0.0509963	0.690435	-13.1661	9.21286e-25	6.50063e-23	45.7118	0.000130058
WDR53	-0.171301	0.526794	-13.1654	9.24543e-25	6.50063e-23	45.7083	0.00145325
RPS15	-0.0891497	0.573053	-13.165	9.26658e-25	6.50063e-23	45.7061	0.000106749
CHIC2	-0.102066	0.598146	-13.1649	9.26995e-25	6.50063e-23	45.7057	-0.00150937
UQCRC2	-0.0872486	0.779556	-13.1608	9.47426e-25	6.55611e-23	45.684	0.00325522
HEMK1	-0.152536	0.534187	-13.1523	9.91186e-25	6.76309e-23	45.6391	0.00411312
UBE2J2	0.096507	0.417721	13.1492	1.00775e-24	6.82059e-23	45.6226	-0.000605561
PIGC	-0.179503	0.540885	-13.1479	1.01433e-24	6.82059e-23	45.6161	0.00233306
PET117	-0.118642	0.492459	-13.1459	1.02555e-24	6.82059e-23	45.6052	0.00119777
TROAP	-0.124824	0.53112	-13.1399	1.05848e-24	6.98465e-23	45.5738	0.00223499
MZF1	-0.0905309	0.606794	-13.139	1.06377e-24	6.98465e-23	45.5688	0.00243234
RAB1B	-0.124059	0.67631	-13.1375	1.07195e-24	7.016e-23	45.5612	0.00455558
C1orf63	-0.137172	0.669016	-13.1367	1.0768e-24	7.02546e-23	45.5567	0.0034965
LOC338799	-0.116266	0.653805	-13.1329	1.09877e-24	7.1133e-23	45.5366	0.00467444
MRPL32	-0.144209	0.635229	-13.131	1.10947e-24	7.14813e-23	45.527	-0.0016868
LUC7L2	-0.148593	0.560314	-13.129	1.12171e-24	7.18208e-23	45.5161	-0.00289736
ZNF566	-0.119478	0.647742	-13.1244	1.14914e-24	7.30182e-23	45.492	0.00388893
SLC25A46	-0.11165	0.67191	-13.1241	1.15104e-24	7.30182e-23	45.4904	0.0033203
MCF2L	0.070005	0.282159	13.1216	1.16674e-24	7.35776e-23	45.4769	-0.000840272
ELL3	-0.12926	0.573458	-13.1139	1.21507e-24	7.56066e-23	45.4365	0.057216
PPP1R14C	-0.101725	0.428287	-13.1085	1.25053e-24	7.65354e-23	45.4079	0.00274596
AHRR	0.0488356	0.315555	13.0945	1.34714e-24	8.0738e-23	45.3339	-0.00705243
C1orf31	-0.137539	0.677898	-13.0912	1.37111e-24	8.10931e-23	45.3164	0.000515397
ZNF248	-0.128195	0.562906	-13.0909	1.37273e-24	8.10931e-23	45.3152	0.00504572
ZNF214	-0.0994656	0.624602	-13.0879	1.39481e-24	8.19282e-23	45.2993	0.00750055
RAB30	-0.113227	0.491289	-13.0832	1.43049e-24	8.35481e-23	45.2742	0.00478413
ESCO2	-0.0922198	0.469146	-13.0797	1.45748e-24	8.47505e-23	45.2556	0.00546436
SBDSP	-0.0992095	0.718458	-13.0785	1.46619e-24	8.47505e-23	45.2497	0.00289843
KBTBD4	-0.108649	0.591964	-13.0781	1.46993e-24	8.47505e-23	45.2472	0.00270437
ZNF32	-0.104561	0.571693	-13.0736	1.50547e-24	8.56885e-23	45.2234	0.00240887
HINFP	-0.120551	0.547645	-13.0721	1.51702e-24	8.56885e-23	45.2158	0.00407326
PSME1	-0.182305	0.568342	-13.0681	1.54942e-24	8.65704e-23	45.1948	0.0018367
ALG5	-0.0602031	0.729335	-13.0667	1.56101e-24	8.69819e-23	45.1874	0.00189216
PRKAR1B	0.0685235	0.321568	13.0616	1.60439e-24	8.82613e-23	45.1601	-0.00419872
C12orf47	-0.0708476	0.73565	-13.0615	1.60537e-24	8.82613e-23	45.1595	0.00345109
C10orf78	-0.0990579	0.678769	-13.0582	1.63337e-24	8.95619e-23	45.1423	0.00441287
MAGOHB	-0.148321	0.52485	-13.0577	1.63819e-24	8.95879e-23	45.1394	0.00293304
TBC1D7	-0.130443	0.500275	-13.0571	1.6429e-24	8.96078e-23	45.1365	0.00313848
FNTA	-0.0748815	0.683137	-13.0549	1.66262e-24	8.99693e-23	45.1246	0.00373279
RPP21	-0.109765	0.500968	-13.0511	1.6964e-24	9.09678e-23	45.1046	0.000332232
PAPD4	-0.165114	0.609902	-13.0508	1.69872e-24	9.09678e-23	45.1033	0.00243412
LRP5L	0.115658	0.32088	13.048	1.72418e-24	9.14371e-23	45.0885	-0.00955783
HP1BP3	-0.097701	0.627092	-13.0477	1.72695e-24	9.14371e-23	45.0869	0.000954206
ALG10B	-0.135685	0.652535	-13.0467	1.7366e-24	9.14371e-23	45.0813	0.00414166
KIAA0892	-0.0997795	0.650619	-13.045	1.75184e-24	9.14371e-23	45.0726	0.00266686
TM9SF2	-0.0902417	0.731062	-13.0428	1.77269e-24	9.22741e-23	45.0609	0.00177851
SYT13	-0.10067	0.456653	-13.0396	1.80274e-24	9.29271e-23	45.0442	0.000602831
NT5C3L	0.115517	0.651566	13.0396	1.80292e-24	9.29271e-23	45.0441	0.000952606
SLC16A9	-0.106243	0.487401	-13.0383	1.81555e-24	9.31124e-23	45.0371	0.00195611
ZNF774	-0.0993361	0.515092	-13.0351	1.84695e-24	9.37726e-23	45.0201	0.00150282
MDM2	-0.0965567	0.668827	-13.0347	1.85116e-24	9.37726e-23	45.0178	0.0021002
DHPS	-0.135733	0.530456	-13.0323	1.87492e-24	9.42813e-23	45.0051	0.00286021
FLJ39582	-0.130108	0.686575	-13.0263	1.93555e-24	9.68572e-23	44.9735	0.00210161
PRRC1	-0.0732145	0.690623	-13.0188	2.01402e-24	1.00056e-22	44.9339	0.00283287
PNN	-0.148284	0.5767	-13.0054	2.16242e-24	1.06149e-22	44.8632	0.00196537
PCOLCE2	-0.0910591	0.545675	-13.0032	2.18857e-24	1.07177e-22	44.8513	0.00311269
PMPCB	-0.0909565	0.625764	-13.0012	2.21179e-24	1.08058e-22	44.8408	0.00299955
AKAP12	0.0603041	0.49435	12.9967	2.26547e-24	1.09998e-22	44.8169	0.00640218
SMAP1	-0.0889766	0.473628	-12.9955	2.27957e-24	1.10267e-22	44.8107	0.00353679
TBRG1	-0.120844	0.611378	-12.9938	2.30013e-24	1.1054e-22	44.8018	0.0011945
WBP4	-0.102558	0.69304	-12.9907	2.33898e-24	1.11622e-22	44.7852	0.00586255
C11orf61	-0.121468	0.574109	-12.9887	2.36402e-24	1.1194e-22	44.7746	0.000488431
UTP3	-0.126585	0.717628	-12.9884	2.36725e-24	1.1194e-22	44.7732	0.00280739
HIRA	-0.0998274	0.644906	-12.9862	2.39458e-24	1.12868e-22	44.7618	0.00274808
LTV1	-0.134518	0.506258	-12.9844	2.41869e-24	1.1359e-22	44.7518	-0.0270084
TBCD	0.0687293	0.265557	12.9837	2.42688e-24	1.13706e-22	44.7485	-0.00361985
TMBIM6	-0.116919	0.646201	-12.9797	2.47981e-24	1.15092e-22	44.727	-0.00555682
RHBDF2	0.0679656	0.406754	12.9796	2.48062e-24	1.15092e-22	44.7267	-0.00218409
FDPS	-0.0633814	0.652398	-12.9791	2.48687e-24	1.15092e-22	44.7242	0.00416102
MIR638	-0.115877	0.802166	-12.9789	2.48974e-24	1.15092e-22	44.723	0.00188245
FRS3	0.0954037	0.616723	12.976	2.52807e-24	1.16342e-22	44.7078	-0.00888564
ANKRD42	-0.122689	0.664285	-12.969	2.62409e-24	1.19486e-22	44.6708	0.00158907
EP400	0.076748	0.291586	12.9688	2.62758e-24	1.19486e-22	44.6694	-0.00064585
EPN2	-0.0804391	0.383089	-12.9669	2.65347e-24	1.20234e-22	44.6597	-0.000734266
KRAS	-0.0785254	0.546034	-12.9663	2.66196e-24	1.20355e-22	44.6565	0.00305164
SSX2IP	-0.0806938	0.540037	-12.9639	2.69707e-24	1.21675e-22	44.6435	-9.28704e-06
KIAA1586	-0.0932051	0.541821	-12.9607	2.74351e-24	1.23231e-22	44.6265	0.0163401
SELK	-0.106993	0.606704	-12.9575	2.79052e-24	1.24094e-22	44.6096	0.00170067
RPL23AP7	-0.23101	0.534871	-12.9566	2.80393e-24	1.24212e-22	44.6048	0.00495939
PRKAR2A	-0.130849	0.568001	-12.9563	2.80752e-24	1.24212e-22	44.6036	0.00330703
SPATA22	0.0953913	0.235322	12.9544	2.83602e-24	1.25204e-22	44.5935	0.000979247
CDK1	-0.0940945	0.592936	-12.952	2.87247e-24	1.26272e-22	44.5808	0.00653813
INPP5A	0.0631764	0.247335	12.9511	2.88631e-24	1.26277e-22	44.576	-0.00278201
LCA5	-0.0926917	0.576414	-12.9506	2.89423e-24	1.26277e-22	44.5733	0.00733708
IER2	-0.115525	0.685919	-12.9505	2.89659e-24	1.26277e-22	44.5725	0.0064925
COPS6	-0.124429	0.668638	-12.95	2.90321e-24	1.26277e-22	44.5702	0.00285293
MTR	-0.110052	0.572925	-12.9479	2.93658e-24	1.27192e-22	44.5589	0.00491575
PODN	0.0943428	0.53258	12.9427	3.01896e-24	1.29941e-22	44.5313	0.000651862
ACAD9	-0.0924929	0.621858	-12.9367	3.116e-24	1.31915e-22	44.4999	0.00310117
NDUFAF2	-0.117311	0.575774	-12.9355	3.13633e-24	1.32503e-22	44.4934	0.0019396
IQGAP2	0.102253	0.495573	12.9339	3.16288e-24	1.33228e-22	44.485	0.000729402
UBE3C	0.085886	0.36676	12.9308	3.21621e-24	1.35048e-22	44.4684	0.0014297
PIM3	-0.23919	0.482617	-12.9287	3.25163e-24	1.35981e-22	44.4575	0.00499835
NOL11	-0.129004	0.537283	-12.9274	3.27442e-24	1.36657e-22	44.4505	0.00159114
C12orf44	-0.0836247	0.66956	-12.9233	3.34689e-24	1.39399e-22	44.4288	-0.000487848
MPV17L2	-0.112261	0.7041	-12.9215	3.37983e-24	1.40488e-22	44.419	0.00215996
SLC25A35	-0.161388	0.506457	-12.9209	3.38994e-24	1.40624e-22	44.4161	-0.0039857
CENPM	-0.0648602	0.51566	-12.9193	3.42012e-24	1.41467e-22	44.4072	0.0186851
NAMPT	-0.0986568	0.525628	-12.9172	3.45832e-24	1.42316e-22	44.3962	0.00522217
GPS2	-0.191515	0.543154	-12.9138	3.52149e-24	1.44339e-22	44.3782	0.00274086
PACS2	0.0769146	0.38746	12.9078	3.63589e-24	1.46982e-22	44.3464	-0.00541195
ZNF440	-0.132541	0.68959	-12.9022	3.74603e-24	1.50701e-22	44.3167	0.00173373
ANKRD16	-0.12642	0.599058	-12.902	3.7498e-24	1.50701e-22	44.3157	0.00236311
STK4	-0.102044	0.707269	-12.9005	3.77974e-24	1.5128e-22	44.3078	0.0011029
KLHL25	-0.0768822	0.480464	-12.8998	3.79356e-24	1.5128e-22	44.3042	-0.00253916
HDGF2	0.0804098	0.476621	12.8987	3.81547e-24	1.51567e-22	44.2985	-0.000670821
ZNF263	-0.111772	0.599598	-12.8933	3.92722e-24	1.55408e-22	44.2697	0.0041954
ZNF304	-0.15559	0.544649	-12.8839	4.12875e-24	1.61523e-22	44.22	0.00291976
NCRNA00115	-0.22984	0.608854	-12.8822	4.16671e-24	1.62699e-22	44.2109	0.00402678
LRP1	0.0456902	0.342562	12.8793	4.23177e-24	1.64616e-22	44.1955	-0.00277476
GART	-0.129809	0.554357	-12.8754	4.32085e-24	1.66822e-22	44.1747	0.00145693
FLOT2	-0.105281	0.618973	-12.8725	4.3865e-24	1.68832e-22	44.1597	0.00658097
NAPA	-0.116063	0.616271	-12.8724	4.38929e-24	1.68832e-22	44.1591	0.0006088
METTL10	-0.142784	0.56429	-12.8717	4.4051e-24	1.69125e-22	44.1555	0.000649591
BRF1	0.0504262	0.366544	12.8712	4.41689e-24	1.69262e-22	44.1529	-0.00195239
KCTD21	-0.123447	0.565466	-12.8646	4.57652e-24	1.74085e-22	44.1176	0.00365202
SFRS6	-0.1051	0.63357	-12.8582	4.73442e-24	1.78445e-22	44.0838	0.00579004
TXNL1	-0.0865287	0.639197	-12.8556	4.80136e-24	1.79654e-22	44.0699	0.00312039
DDX27	-0.125047	0.5919	-12.8512	4.91312e-24	1.82183e-22	44.047	0.00398807
C1orf77	-0.121366	0.464284	-12.8502	4.9405e-24	1.82869e-22	44.0414	0.00358823
TMEM218	0.136202	0.295527	12.8497	4.95442e-24	1.82878e-22	44.0386	-0.00562203
MGEA5	-0.129271	0.517098	-12.8495	4.95846e-24	1.82878e-22	44.0378	0.0072029
MTX3	-0.113656	0.410754	-12.8469	5.0284e-24	1.84467e-22	44.0239	0.00296842
TMEM41B	-0.146989	0.568051	-12.8442	5.10246e-24	1.86705e-22	44.0094	0.00128314
TRIAP1	-0.11565	0.684677	-12.844	5.10751e-24	1.86705e-22	44.0084	0.00185589
KLHL11	-0.0574887	0.617886	-12.8432	5.12814e-24	1.87127e-22	44.0044	0.00180854
DNAJA3	-0.103688	0.573095	-12.8414	5.17861e-24	1.88635e-22	43.9946	0.00358999
SDCBP	-0.0989953	0.567418	-12.8387	5.25244e-24	1.90399e-22	43.9805	0.00157661
KIAA0802	0.1092	0.34506	12.8387	5.2529e-24	1.90399e-22	43.9805	-5.44317e-06
C13orf37	-0.109989	0.77589	-12.838	5.27195e-24	1.90399e-22	43.9769	0.00164173
DBP	-0.19801	0.474565	-12.8377	5.28033e-24	1.90399e-22	43.9753	-6.83818e-06
FBXO30	-0.121662	0.625571	-12.8373	5.2917e-24	1.90399e-22	43.9731	0.00366593
NCOA5	-0.157476	0.479915	-12.8368	5.30582e-24	1.90575e-22	43.9705	0.00161054
STRAP	-0.0522287	0.66335	-12.8361	5.32751e-24	1.91021e-22	43.9664	0.00280961
ALDH18A1	-0.0802792	0.605198	-12.8342	5.38189e-24	1.92636e-22	43.9563	0.00262169
PTPRB	-0.113357	0.469072	-12.8335	5.40046e-24	1.92966e-22	43.9529	0.00925827
KIAA0174	-0.0723158	0.639861	-12.8308	5.47832e-24	1.95072e-22	43.9387	0.00299465
TOMM7	-0.0760946	0.609927	-12.8282	5.55618e-24	1.97305e-22	43.9246	0.00332326
OBSCN	0.061113	0.341822	12.828	5.56018e-24	1.97305e-22	43.9239	-0.0010493
FAM18B	-0.133902	0.544475	-12.8253	5.64194e-24	1.99477e-22	43.9094	0.0229625
BDNFOS	-0.0807353	0.427201	-12.825	5.6504e-24	1.99477e-22	43.9079	0.0045035
SIAE	-0.094631	0.542104	-12.8235	5.69669e-24	2.00424e-22	43.8998	0.00194615
LOC728554	-0.229473	0.419069	-12.8223	5.73153e-24	2.00964e-22	43.8937	0.00129811
MIR760	-0.147629	0.703905	-12.82	5.80369e-24	2.02105e-22	43.8813	0.00256322
GAK	0.0807641	0.258128	12.8198	5.811e-24	2.02105e-22	43.88	-0.00178536
TRAPPC9	0.0742854	0.28635	12.8197	5.81308e-24	2.02105e-22	43.8797	-0.00106573
RDX	-0.0961425	0.563406	-12.8191	5.8323e-24	2.02432e-22	43.8764	0.00158564
RBM26	-0.0938304	0.650138	-12.8174	5.88604e-24	2.03954e-22	43.8673	0.00166432
FEM1C	-0.17968	0.607616	-12.8139	5.99451e-24	2.07364e-22	43.8491	0.00259002
GMPPB	-0.133926	0.603404	-12.8025	6.37231e-24	2.17513e-22	43.7883	0.00359293
PMS2L5	-0.172593	0.444572	-12.7997	6.46688e-24	2.1965e-22	43.7737	0.00144717
RGS12	0.0716123	0.293444	12.7975	6.54422e-24	2.21911e-22	43.7619	-0.000304951
CHCHD1	-0.111738	0.643975	-12.796	6.59514e-24	2.23271e-22	43.7541	0.00193542
TMTC3	-0.128764	0.590649	-12.7919	6.74033e-24	2.27067e-22	43.7325	0.00769844
GABRR2	0.101062	0.31248	12.7869	6.92493e-24	2.32148e-22	43.7056	-0.00756852
MAD1L1	0.0762771	0.266575	12.7864	6.94176e-24	2.32335e-22	43.7032	-0.000568239
SCAND2	-0.0729128	0.661654	-12.7832	7.06154e-24	2.35961e-22	43.6862	0.00717215
SNORD46	-0.165199	0.602043	-12.7821	7.10467e-24	2.37018e-22	43.6801	0.000925025
SLC39A6	-0.127723	0.532357	-12.7803	7.17291e-24	2.38522e-22	43.6706	0.0010612
ZNF498	-0.0755661	0.523292	-12.7779	7.26331e-24	2.40752e-22	43.6582	0.00248577
EIF3M	-0.0824152	0.562676	-12.7772	7.29346e-24	2.4094e-22	43.654	0.00521499
TCF3	0.0703512	0.339567	12.777	7.30023e-24	2.4094e-22	43.6531	-0.00373659
SPDYE1	0.19853	0.304628	12.7753	7.36498e-24	2.42175e-22	43.6443	-0.000393932
UBE2M	-0.123643	0.654455	-12.7677	7.67286e-24	2.49907e-22	43.6036	0.0033437
FMR1NB	0.107813	0.224737	12.7639	7.82809e-24	2.53362e-22	43.5837	0.000349358
ZNF805	-0.101659	0.615427	-12.7586	8.05097e-24	2.59385e-22	43.5558	0.00177559
LOC646762	0.0640178	0.612031	12.7556	8.18241e-24	2.62768e-22	43.5397	0.000362082
ESCO1	-0.106198	0.563909	-12.7537	8.26821e-24	2.65027e-22	43.5293	0.000994661
METTL1	-0.0477389	0.804861	-12.7519	8.34528e-24	2.65927e-22	43.5201	0.00153892
CDKN2AIPNL	-0.106697	0.650334	-12.747	8.56872e-24	2.72205e-22	43.4938	0.00101807
RAP2B	-0.0877052	0.736782	-12.7446	8.67904e-24	2.75275e-22	43.4811	0.00262241
KLHDC2	-0.109952	0.645282	-12.7442	8.69636e-24	2.75275e-22	43.4791	-0.0262821
ZCCHC2	-0.0722106	0.730545	-12.744	8.7054e-24	2.75275e-22	43.478	-0.00138908
RSPH10B2	0.215102	0.414556	12.7425	8.77683e-24	2.76685e-22	43.4699	0.00220636
PTPRF	0.0762471	0.397652	12.7418	8.81032e-24	2.76894e-22	43.4661	0.00368226
YARS2	-0.1165	0.628112	-12.7401	8.88748e-24	2.77371e-22	43.4574	0.0113589
SRRT	0.105285	0.530469	12.7397	8.90964e-24	2.77477e-22	43.455	0.00136548
HSPG2	0.0555705	0.345554	12.7392	8.92972e-24	2.77683e-22	43.4527	-0.00393742
ZSCAN5A	0.118636	0.281459	12.7385	8.96597e-24	2.77972e-22	43.4487	-0.0176715
ZNF114	-0.100732	0.538409	-12.7358	9.09584e-24	2.80732e-22	43.4344	-0.0083601
SNAP25	-0.0898835	0.660739	-12.7291	9.42395e-24	2.89127e-22	43.3992	0.00336673
RBM25	-0.0758141	0.558062	-12.7268	9.53993e-24	2.91817e-22	43.387	0.00179626
NFKBIL2	0.0851736	0.389461	12.7255	9.60701e-24	2.93e-22	43.38	-0.00168661
ATAD3C	0.0987713	0.376147	12.7246	9.65711e-24	2.93591e-22	43.3749	0.00030542
DDB1	-0.196902	0.493644	-12.7243	9.66913e-24	2.93591e-22	43.3736	0.00113198
ERLIN2	-0.0989257	0.619057	-12.724	9.68363e-24	2.93599e-22	43.3721	0.000877247
SNAP23	-0.0735095	0.638865	-12.722	9.79168e-24	2.96439e-22	43.3611	0.00319247
NUFIP2	-0.153102	0.623178	-12.7172	1.0042e-23	3.02686e-22	43.336	0.00338016
PMS2L2	-0.116663	0.56262	-12.7164	1.00881e-23	3.03629e-22	43.3314	0.00241662
PCCA	0.0670688	0.400175	12.7145	1.01914e-23	3.05845e-22	43.3213	0.000987764
UBE2L6	-0.116974	0.551029	-12.7134	1.02504e-23	3.0717e-22	43.3156	0.00205136
C20orf7	-0.100703	0.578974	-12.7123	1.03103e-23	3.08068e-22	43.3098	0.0034799
SDR39U1	-0.127388	0.625013	-12.7108	1.03934e-23	3.08914e-22	43.3018	0.00629717
EHMT2	0.0714173	0.394255	12.7107	1.03985e-23	3.08914e-22	43.3013	-0.00472213
RAB23	-0.0840413	0.61911	-12.7096	1.04593e-23	3.09847e-22	43.2955	0.00256325
C1orf9	-0.0851237	0.489732	-12.7077	1.05695e-23	3.12195e-22	43.2851	0.00456241
BAHCC1	0.049571	0.352958	12.7063	1.0649e-23	3.13847e-22	43.2776	-0.00314591
ACOT4	-0.0819189	0.409851	-12.7061	1.06559e-23	3.13847e-22	43.277	-0.00102429
TFRC	-0.21663	0.442688	-12.7045	1.07494e-23	3.16149e-22	43.2683	0.00192657
C12orf52	-0.177789	0.577177	-12.7035	1.08063e-23	3.16917e-22	43.263	0.00284587
DNTTIP2	-0.175245	0.578147	-12.6995	1.10412e-23	3.23347e-22	43.2416	0.00408759
VPS29	-0.0955616	0.77686	-12.6985	1.11003e-23	3.23886e-22	43.2363	0.00279156
EIF3E	-0.121817	0.573534	-12.696	1.12473e-23	3.27061e-22	43.2232	0.00204678
ZWINT	-0.0980262	0.769419	-12.6951	1.13049e-23	3.28271e-22	43.2182	0.00403839
PTBP2	-0.116133	0.474685	-12.6947	1.13238e-23	3.28358e-22	43.2165	0.00142138
ENKUR	-0.0870037	0.567597	-12.6895	1.16436e-23	3.3591e-22	43.1888	0.0020553
ENGASE	0.099884	0.417791	12.6879	1.17455e-23	3.38209e-22	43.1801	-0.0200575
C6orf57	-0.168801	0.602286	-12.6801	1.2246e-23	3.50174e-22	43.1386	0.00420079
ELMOD2	-0.101339	0.656861	-12.6798	1.22657e-23	3.50253e-22	43.137	0.000613949
MUC5B	0.0747073	0.298829	12.6784	1.23584e-23	3.52412e-22	43.1295	-0.00200841
LRRK1	0.0765445	0.408771	12.6755	1.25506e-23	3.55433e-22	43.1142	-0.00617518
REEP5	-0.0854353	0.478916	-12.6741	1.26469e-23	3.5718e-22	43.1066	0.00203868
FAM175B	0.0919606	0.687797	12.6711	1.285e-23	3.60937e-22	43.0908	0.000774735
BRP44L	-0.0825681	0.661875	-12.6677	1.30822e-23	3.65965e-22	43.0729	0.00299395
RSPO3	-0.0913279	0.600106	-12.667	1.31351e-23	3.66449e-22	43.0689	0.00733241
CCDC34	-0.0916485	0.638597	-12.6659	1.32104e-23	3.67556e-22	43.0632	0.00180509
FAM49B	0.0961775	0.662894	12.6652	1.32632e-23	3.68528e-22	43.0593	0.0027395
ARRDC4	-0.0922249	0.637001	-12.6624	1.34589e-23	3.7296e-22	43.0447	0.00635575
SLFN5	-0.1224	0.504462	-12.6604	1.36015e-23	3.76406e-22	43.0342	0.00481673
C1orf183	-0.0542252	0.588997	-12.66	1.36309e-23	3.76713e-22	43.0321	0.00159326
VPS33A	-0.1112	0.623415	-12.6593	1.36883e-23	3.77795e-22	43.0279	0.00143271
MAGI3	-0.122351	0.491999	-12.6567	1.38732e-23	3.81874e-22	43.0146	0.00427903
EIF2S2	-0.147277	0.490162	-12.6562	1.39149e-23	3.82512e-22	43.0116	0.00580163
CUEDC2	-0.0686398	0.55853	-12.6556	1.39553e-23	3.83111e-22	43.0087	0.00404544
PNRC2	-0.156714	0.636479	-12.6545	1.40408e-23	3.84945e-22	43.0026	-0.0230272
PIGO	-0.125107	0.622974	-12.6534	1.41212e-23	3.86123e-22	42.9969	0.00032684
ALKBH3	-0.0851009	0.496434	-12.6448	1.47876e-23	4.01681e-22	42.9511	0.00360453
C11orf20	-0.152278	0.585634	-12.6422	1.49949e-23	4.06777e-22	42.9372	-0.00388699
CHKB-CPT1B	-0.11857	0.72537	-12.6382	1.53201e-23	4.13964e-22	42.9159	0.005048
CTDP1	0.0759815	0.324023	12.6337	1.5692e-23	4.1993e-22	42.892	0.000693331
ERO1L	-0.0683326	0.597924	-12.6336	1.57038e-23	4.1993e-22	42.8913	0.000530812
APAF1	-0.0892311	0.610107	-12.6313	1.58917e-23	4.24403e-22	42.8795	0.00154964
RPRD1A	-0.0957529	0.70252	-12.6275	1.62238e-23	4.32711e-22	42.8589	0.00209214
HORMAD1	0.103627	0.233418	12.6171	1.71494e-23	4.52135e-22	42.8037	-0.00267144
GOLGA3	0.0828602	0.274244	12.6153	1.73164e-23	4.55373e-22	42.7941	-0.00210993
TMEM89	0.20226	0.42363	12.615	1.73437e-23	4.5551e-22	42.7925	-0.00451712
POLR2H	-0.0459894	0.701121	-12.6113	1.76833e-23	4.62074e-22	42.7732	0.00126295
TMEM223	-0.229457	0.51396	-12.6101	1.77979e-23	4.64171e-22	42.7668	0.00261071
APH1B	-0.10239	0.59993	-12.61	1.78086e-23	4.64171e-22	42.7662	-0.000913419
CSDA	-0.0991508	0.662118	-12.6089	1.79142e-23	4.66334e-22	42.7603	0.00534802
RPS3A	-0.10792	0.473001	-12.6074	1.80586e-23	4.695e-22	42.7523	0.000884117
ADAD1	0.127996	0.278048	12.6046	1.83375e-23	4.76152e-22	42.7371	-0.0036671
MAP3K7	-0.155824	0.593384	-12.5996	1.88292e-23	4.86469e-22	42.7108	0.000702528
MGC42105	-0.0870226	0.502491	-12.5966	1.9138e-23	4.9321e-22	42.6946	0.00354558
SPTY2D1	-0.098844	0.608522	-12.5962	1.91738e-23	4.93515e-22	42.6927	0.0061463
PRTFDC1	0.0815801	0.489647	12.5955	1.92429e-23	4.94678e-22	42.6892	0.00266249
WDR27	0.0635502	0.240889	12.5952	1.92738e-23	4.94854e-22	42.6876	0.00211312
DGCR5	-0.161084	0.537176	-12.5921	1.96044e-23	5.00848e-22	42.6706	0.00269623
PPID	-0.163022	0.580153	-12.5905	1.97656e-23	5.04341e-22	42.6625	0.000379713
BZW2	-0.0921054	0.522162	-12.5848	2.03767e-23	5.16735e-22	42.6322	0.00110394
NAB2	-0.092362	0.681488	-12.579	2.10265e-23	5.31906e-22	42.601	0.0035044
RPTOR	0.0736136	0.288455	12.5784	2.10931e-23	5.32936e-22	42.5979	0.00146258
STARD3	-0.0610125	0.483569	-12.5772	2.12306e-23	5.35754e-22	42.5914	-0.000400433
ATP6V0A2	-0.130087	0.512029	-12.5716	2.18705e-23	5.4893e-22	42.5619	0.0012795
PRDX5	-0.0981454	0.685338	-12.5706	2.19899e-23	5.50201e-22	42.5564	-0.00179666
TULP4	0.0917154	0.278134	12.5703	2.20258e-23	5.50432e-22	42.5548	-0.0035302
SDK1	0.0794995	0.311544	12.5695	2.21165e-23	5.50913e-22	42.5507	0.00238997
STARD9	-0.142632	0.443121	-12.5671	2.24072e-23	5.56343e-22	42.5377	0.0439457
TRIM39	0.070872	0.411745	12.5665	2.24782e-23	5.56343e-22	42.5346	0.000896464
ZNF345	-0.201326	0.508838	-12.5652	2.26303e-23	5.5743e-22	42.5279	-0.00848162
BHLHE41	-0.0773594	0.711178	-12.5649	2.26696e-23	5.57731e-22	42.5262	0.0027924
HIGD2B	-0.102749	0.711588	-12.562	2.30309e-23	5.65272e-22	42.5104	0.000698606
NOL7	-0.0855617	0.693773	-12.5617	2.30661e-23	5.65463e-22	42.5089	0.00378626
C17orf56	0.1041	0.52703	12.5605	2.32073e-23	5.68249e-22	42.5029	0.00222887
HYLS1	-0.062575	0.416867	-12.5603	2.32364e-23	5.68287e-22	42.5016	0.00330603
FAM113A	-0.0577396	0.616009	-12.5597	2.33083e-23	5.69214e-22	42.4985	0.00114299
NAT10	-0.110605	0.609434	-12.5595	2.33296e-23	5.69214e-22	42.4976	-0.00570339
DDX24	-0.0807022	0.607008	-12.557	2.36537e-23	5.74707e-22	42.4839	0.000692366
CCT2	-0.101594	0.600656	-12.557	2.36548e-23	5.74707e-22	42.4839	0.0019903
GLT8D1	-0.110593	0.551848	-12.5569	2.36628e-23	5.74707e-22	42.4835	0.00232867
EXO1	-0.102775	0.581324	-12.5518	2.43204e-23	5.87823e-22	42.4563	0.00295868
LRTOMT	-0.0691486	0.582472	-12.5498	2.45789e-23	5.92682e-22	42.4457	0.0116232
NKX3-1	-0.135888	0.528287	-12.5456	2.51311e-23	6.03878e-22	42.4237	0.00260715
FAM124A	0.0822526	0.466088	12.5424	2.55737e-23	6.11662e-22	42.4063	0.000716815
SUPT5H	-0.0855463	0.702445	-12.5413	2.57169e-23	6.13663e-22	42.4007	0.00375601
HMGN3	-0.0979701	0.515862	-12.5391	2.60332e-23	6.19777e-22	42.3886	0.00269096
INTS12	-0.135499	0.60158	-12.5373	2.62728e-23	6.2404e-22	42.3795	0.00306378
ZNF420	-0.103089	0.632503	-12.5366	2.63784e-23	6.25161e-22	42.3755	-0.00451498
ZC3HAV1L	-0.124137	0.549713	-12.5366	2.63807e-23	6.25161e-22	42.3754	0.00255124
RPUSD2	-0.0723967	0.593668	-12.536	2.64569e-23	6.26249e-22	42.3725	0.00110545
CXXC1	-0.0785694	0.492801	-12.5309	2.71958e-23	6.41092e-22	42.3451	-0.00214974
METTL2A	-0.0558991	0.681308	-12.5285	2.75495e-23	6.45804e-22	42.3323	0.00125578
PTPN1	-0.0952963	0.690186	-12.5267	2.7806e-23	6.50711e-22	42.3231	0.00348502
C16orf87	-0.0746067	0.577636	-12.5241	2.82031e-23	6.58509e-22	42.309	0.00310414
CAPNS1	-0.135172	0.496718	-12.5226	2.84354e-23	6.63182e-22	42.3008	0.00527525
TPCN2	0.0722405	0.410014	12.5204	2.87595e-23	6.68471e-22	42.2895	-0.00226548
C1orf74	-0.101047	0.67406	-12.5191	2.89704e-23	6.71858e-22	42.2823	0.00374424
LOC153328	-0.0932359	0.402852	-12.518	2.91422e-23	6.75085e-22	42.2764	-0.00182365
CRYBB3	0.153178	0.44108	12.5169	2.93127e-23	6.78273e-22	42.2706	-0.003847
GGA1	-0.0893114	0.652027	-12.5162	2.94148e-23	6.79871e-22	42.2671	-0.0215579
ATP5I	-0.166329	0.598099	-12.5157	2.95022e-23	6.81127e-22	42.2642	0.00433956
MFAP3	-0.0815071	0.708281	-12.5115	3.01631e-23	6.9328e-22	42.2421	0.000595927
SMARCA5	-0.0631113	0.687344	-12.5111	3.02404e-23	6.94282e-22	42.2396	0.000586175
FAM89B	-0.150569	0.673118	-12.5091	3.05558e-23	6.99965e-22	42.2293	0.000852032
LYSMD3	-0.098934	0.496449	-12.5086	3.06452e-23	7.01174e-22	42.2264	0.00183147
DAD1	-0.161623	0.593111	-12.5068	3.09376e-23	7.05575e-22	42.2169	0.00201373
LRP5	0.0600796	0.301225	12.5025	3.16632e-23	7.19735e-22	42.1939	-0.00476421
NAPB	-0.0895532	0.653985	-12.4986	3.2329e-23	7.31643e-22	42.1732	-0.00853345
SPAG1	-0.0736984	0.641378	-12.4975	3.25113e-23	7.34963e-22	42.1676	0.00370559
TCTE3	-0.172031	0.516293	-12.4966	3.26765e-23	7.37887e-22	42.1625	0.00443356
ERI2	-0.0481449	0.620171	-12.496	3.27738e-23	7.39275e-22	42.1596	0.00161468
KIAA1244	0.0910762	0.436773	12.4949	3.29816e-23	7.43149e-22	42.1533	0.00373774
PITPNB	-0.0681586	0.633702	-12.491	3.36707e-23	7.57021e-22	42.1327	0.00172419
HINT1	-0.0831459	0.529235	-12.4878	3.42596e-23	7.68586e-22	42.1155	0.00109545
ASB5	0.0979101	0.22925	12.4837	3.5019e-23	7.83065e-22	42.0937	0.00521185
CDKN2C	-0.0895333	0.713327	-12.4827	3.51972e-23	7.85346e-22	42.0886	0.000883747
ZNF707	0.115125	0.507967	12.4819	3.53531e-23	7.87972e-22	42.0842	0.00251608
POLR3B	-0.0834209	0.474982	-12.4805	3.56122e-23	7.92035e-22	42.077	0.000773554
CHMP1B	-0.157505	0.536838	-12.4791	3.58831e-23	7.96342e-22	42.0694	0.00164319
ZNF330	-0.098643	0.528582	-12.4766	3.63635e-23	8.06136e-22	42.0562	0.00220169
LETM2	-0.0709704	0.591456	-12.4761	3.64765e-23	8.07773e-22	42.0531	0.00445897
FOXJ2	-0.126128	0.519436	-12.4757	3.65488e-23	8.08506e-22	42.0512	0.00312871
KIF18A	-0.118011	0.646767	-12.4754	3.66152e-23	8.09105e-22	42.0494	0.00311598
ATP1B1	-0.116125	0.567115	-12.4706	3.75501e-23	8.26223e-22	42.0243	0.00212086
RPS6KA2	0.0639775	0.347773	12.4686	3.79577e-23	8.343e-22	42.0135	-0.00124714
SLC16A10	-0.145519	0.598588	-12.4681	3.80752e-23	8.35993e-22	42.0105	0.000422102
PIGG	0.0719049	0.257667	12.4654	3.86111e-23	8.44433e-22	41.9966	-0.00164514
KIAA1919	-0.0645479	0.66891	-12.4641	3.88874e-23	8.48404e-22	41.9895	0.00268232
HELQ	-0.172161	0.603829	-12.4615	3.94464e-23	8.57876e-22	41.9753	0.00265917
ZNF174	-0.0825116	0.681298	-12.4584	4.00878e-23	8.70907e-22	41.9592	-0.00528238
ADK	-0.0636978	0.465681	-12.4517	4.15613e-23	9.00074e-22	41.9233	0.00250489
RPL31P11	0.126382	0.272633	12.4511	4.17029e-23	9.01783e-22	41.92	-0.0114259
B3GAT2	-0.0983894	0.522473	-12.451	4.17278e-23	9.01783e-22	41.9194	-0.0117569
ULK1	0.0596067	0.446619	12.4485	4.22921e-23	9.12066e-22	41.906	-0.00224902
DDHD2	-0.135369	0.647437	-12.4452	4.30387e-23	9.25264e-22	41.8886	0.00699492
PI4K2A	-0.0981654	0.597941	-12.4431	4.35298e-23	9.34848e-22	41.8773	0.0017417
RPS27L	-0.109301	0.691791	-12.4415	4.39016e-23	9.39895e-22	41.8689	0.00312671
LSM14B	-0.103268	0.631189	-12.4407	4.40882e-23	9.42911e-22	41.8646	-0.00292214
SPPL3	0.0618241	0.538432	12.4396	4.43428e-23	9.47179e-22	41.8589	0.00224658
GIPR	-0.115213	0.490464	-12.4393	4.44256e-23	9.47179e-22	41.8571	-0.0232758
SLC9A3	0.048091	0.3704	12.4376	4.48157e-23	9.52542e-22	41.8484	-0.00224839
RFX2	0.0572279	0.394293	12.4364	4.51024e-23	9.57647e-22	41.842	0.00689664
ANAPC5	-0.0797416	0.551297	-12.4355	4.53399e-23	9.59727e-22	41.8368	0.00163861
MRPL20	-0.117991	0.613003	-12.4345	4.55663e-23	9.63529e-22	41.8319	5.37416e-05
COMMD8	-0.177758	0.501713	-12.4342	4.56584e-23	9.63571e-22	41.8298	0.00228007
KDSR	-0.150835	0.540333	-12.4341	4.56725e-23	9.63571e-22	41.8295	0.00156227
TMED4	-0.147884	0.624466	-12.4319	4.62109e-23	9.69206e-22	41.8179	0.00314728
MAP7D1	0.0783457	0.416093	12.4255	4.78401e-23	1.00032e-21	41.7834	0.000596919
HNRNPA0	-0.106962	0.71547	-12.421	4.90034e-23	1.02051e-21	41.7595	0.00421698
METTL14	-0.108622	0.557541	-12.4204	4.9153e-23	1.02259e-21	41.7565	0.00283664
QRICH2	0.0468512	0.171837	12.4138	5.09195e-23	1.05614e-21	41.7214	-0.00208903
CCDC49	-0.0961117	0.606948	-12.4066	5.29331e-23	1.0946e-21	41.6828	0.000313192
BARX2	-0.0712265	0.529069	-12.4039	5.37093e-23	1.10843e-21	41.6683	0.00498121
LIX1L	-0.0992497	0.628976	-12.4014	5.44201e-23	1.11974e-21	41.6553	0.002888
C17orf75	-0.0994261	0.527591	-12.3991	5.51142e-23	1.13176e-21	41.6427	0.00304645
RPH3AL	0.0649088	0.293452	12.3979	5.54619e-23	1.13664e-21	41.6364	-0.0105319
ASPSCR1	0.0505776	0.354437	12.3973	5.56196e-23	1.13761e-21	41.6336	0.00324897
TMEM5	-0.0989801	0.649107	-12.3941	5.66026e-23	1.15086e-21	41.6162	0.00282695
HSPA1L	0.0542418	0.33614	12.3938	5.66799e-23	1.1513e-21	41.6148	-0.00313901
MAST3	0.0617111	0.507243	12.3927	5.70248e-23	1.15717e-21	41.6088	-0.00337467
LHX4	-0.11645	0.549416	-12.392	5.72417e-23	1.15986e-21	41.605	-0.00528178
PNMAL1	-0.186078	0.342567	-12.3919	5.72764e-23	1.15986e-21	41.6044	-0.0290544
TRIM37	-0.130351	0.586537	-12.3914	5.74151e-23	1.16052e-21	41.602	0.00286797
ZNF584	-0.0879788	0.645822	-12.3906	5.76536e-23	1.16306e-21	41.5979	-0.00186403
KLF6	-0.140086	0.573483	-12.3901	5.78358e-23	1.16559e-21	41.5947	0.00375211
WIPF2	-0.0946059	0.532293	-12.3839	5.97728e-23	1.19994e-21	41.562	0.00216673
CDC6	-0.120999	0.598369	-12.3832	6.00069e-23	1.20347e-21	41.5581	0.00350231
DALRD3	-0.101117	0.625197	-12.3825	6.02351e-23	1.20687e-21	41.5543	0.00262381
ZFYVE28	0.0649433	0.36223	12.382	6.03869e-23	1.20873e-21	41.5518	-0.00271938
SNX4	-0.0909359	0.551697	-12.3803	6.094e-23	1.21862e-21	41.5427	0.000167987
SERINC1	-0.149222	0.431599	-12.3791	6.13423e-23	1.22485e-21	41.5362	-0.0134315
CTBP1	0.0617508	0.264809	12.3788	6.14244e-23	1.22485e-21	41.5349	-0.00224122
GFM2	-0.0469657	0.764918	-12.3788	6.14297e-23	1.22485e-21	41.5348	0.00145296
TTC19	-0.177214	0.367885	-12.3774	6.19015e-23	1.23307e-21	41.5272	0.00200968
BTBD2	0.0583848	0.261878	12.3766	6.21587e-23	1.23661e-21	41.523	0.0127183
WDR4	-0.0723515	0.680001	-12.3759	6.24024e-23	1.23945e-21	41.5192	0.00127024
C1orf57	-0.112172	0.496948	-12.3724	6.35655e-23	1.25891e-21	41.5008	0.00286343
ZNF324B	-0.0978704	0.53922	-12.3679	6.51179e-23	1.2852e-21	41.4768	0.000503138
HMGXB3	-0.144997	0.504263	-12.3678	6.51748e-23	1.2852e-21	41.4759	0.00216296
IPO4	-0.0753197	0.744754	-12.3676	6.52489e-23	1.2852e-21	41.4748	0.00243892
ACBD4	-0.104038	0.639582	-12.3669	6.54725e-23	1.28679e-21	41.4714	0.00204177
IQCE	0.0708426	0.300026	12.3625	6.70403e-23	1.31085e-21	41.4479	0.00726521
JUN	-0.113032	0.727288	-12.3624	6.7087e-23	1.31085e-21	41.4472	0.00194696
CCDC123	-0.178904	0.345238	-12.3621	6.71963e-23	1.31085e-21	41.4455	0.00161043
DMC1	-0.0914925	0.582563	-12.3612	6.75148e-23	1.31564e-21	41.4408	0.000847084
ENTPD7	-0.0554519	0.671061	-12.3566	6.91982e-23	1.3459e-21	41.4164	0.00368159
FOXK1	0.0596561	0.322714	12.3549	6.98304e-23	1.35692e-21	41.4073	-0.000299816
MRPL17	-0.134731	0.651963	-12.3531	7.05113e-23	1.36886e-21	41.3977	0.00268219
PXMP2	0.0715595	0.53083	12.3529	7.06001e-23	1.3693e-21	41.3964	0.00124619
C11orf65	-0.187573	0.616482	-12.352	7.0923e-23	1.37389e-21	41.3919	0.00440847
ATP6V1F	-0.0892864	0.643338	-12.3518	7.10124e-23	1.37389e-21	41.3906	0.00158663
CTSB	-0.112475	0.487886	-12.3517	7.10371e-23	1.37389e-21	41.3903	0.0169145
NR2C2AP	-0.131903	0.541733	-12.3496	7.18577e-23	1.38587e-21	41.3788	0.00214599
MEX3C	-0.119652	0.646955	-12.3491	7.20534e-23	1.38834e-21	41.3761	0.00114889
C6orf153	-0.114949	0.608291	-12.3481	7.24393e-23	1.39317e-21	41.3708	-0.000442057
C3orf38	-0.095311	0.67018	-12.3468	7.29316e-23	1.40133e-21	41.3641	0.00386864
TIMM13	-0.157452	0.507846	-12.3457	7.33556e-23	1.40817e-21	41.3583	0.00107837
HDGF	-0.0664991	0.679341	-12.3446	7.38116e-23	1.4156e-21	41.3522	0.00161842
ZNF354A	-0.0894958	0.546287	-12.3432	7.4361e-23	1.42217e-21	41.3448	0.000906423
DDX46	-0.0719393	0.566597	-12.3426	7.45964e-23	1.42457e-21	41.3416	0.0012813
HIST1H4H	-0.124381	0.701149	-12.3425	7.46248e-23	1.42457e-21	41.3413	-0.0134754
MYL6B	-0.115091	0.612281	-12.3422	7.47498e-23	1.42564e-21	41.3396	0.00269902
FKBP2	-0.125621	0.622129	-12.3413	7.51175e-23	1.43133e-21	41.3347	0.00289686
MIR191	-0.10986	0.753508	-12.3395	7.58658e-23	1.44425e-21	41.3249	0.00239548
B4GALT3	-0.151273	0.432684	-12.3318	7.90441e-23	1.49236e-21	41.2841	-0.00103384
AP2A2	0.0661849	0.281828	12.3288	8.03169e-23	1.51361e-21	41.2682	0.00118379
SQRDL	-0.101691	0.501742	-12.3241	8.2408e-23	1.55019e-21	41.2426	0.000928946
TUBA1B	-0.107067	0.71657	-12.3225	8.31005e-23	1.56179e-21	41.2343	0.004156
C21orf67	-0.0783324	0.550498	-12.3218	8.33952e-23	1.5659e-21	41.2308	0.00106332
CNTD1	-0.0867549	0.4589	-12.3183	8.50023e-23	1.59173e-21	41.2118	-0.000900688
UBXN1	-0.0831626	0.696524	-12.3165	8.58076e-23	1.60463e-21	41.2024	0.00105021
SEC61A1	-0.100276	0.542307	-12.3164	8.58508e-23	1.60463e-21	41.2019	0.00141174
RBM15	-0.128243	0.653645	-12.3159	8.61008e-23	1.60463e-21	41.199	0.00361787
RNF126	-0.0945907	0.40542	-12.3158	8.61582e-23	1.60463e-21	41.1984	-0.000707616
KIAA1967	-0.0853434	0.497604	-12.3101	8.88115e-23	1.64661e-21	41.1682	0.00141079
SHF	-0.100654	0.540409	-12.3055	9.10377e-23	1.68247e-21	41.1436	0.00378104
SC4MOL	-0.10621	0.633528	-12.3054	9.10721e-23	1.68247e-21	41.1432	0.00362217
NID1	0.0544344	0.433734	12.305	9.12952e-23	1.68508e-21	41.1408	-0.00135798
ZNF395	-0.0889245	0.617439	-12.3031	9.22299e-23	1.69777e-21	41.1306	0.00344
SART3	-0.0743888	0.564742	-12.2993	9.41026e-23	1.72608e-21	41.1106	0.00589255
SHARPIN	-0.12333	0.623775	-12.2988	9.43622e-23	1.7293e-21	41.1079	0.00419985
AACSL	0.123616	0.335833	12.297	9.52884e-23	1.74318e-21	41.0982	-0.000616109
ADSSL1	0.0749593	0.474568	12.2957	9.5976e-23	1.7542e-21	41.091	0.000807356
IRAK1BP1	-0.075194	0.715182	-12.2924	9.76589e-23	1.7818e-21	41.0737	-0.0082678
SMTN	-0.130786	0.397855	-12.2918	9.79933e-23	1.78632e-21	41.0704	0.00671056
COX8C	0.105718	0.231699	12.287	1.00524e-22	1.82599e-21	41.045	-0.00472225
HNRNPA1L2	-0.141654	0.571947	-12.2863	1.00944e-22	1.83201e-21	41.0408	0.00159599
SLC35B3	-0.0894591	0.527275	-12.2859	1.01135e-22	1.83386e-21	41.039	0.00174701
MYH10	0.0430097	0.414244	12.2839	1.0222e-22	1.85167e-21	41.0284	5.1723e-05
PCNA	-0.111949	0.622482	-12.2819	1.03329e-22	1.86589e-21	41.0176	0.00264238
PRELID2	-0.0933605	0.540323	-12.2814	1.03632e-22	1.86927e-21	41.0147	0.00316569
KDM4B	0.0580321	0.285486	12.2799	1.04476e-22	1.88285e-21	41.0067	-0.00223957
ZNF416	-0.139247	0.536008	-12.2789	1.05007e-22	1.88912e-21	41.0016	0.00117157
CAMTA1	0.0454669	0.39388	12.2785	1.05252e-22	1.89078e-21	40.9993	0.00951894
KNTC1	0.100684	0.672308	12.2784	1.05283e-22	1.89078e-21	40.999	0.00404871
RER1	0.0608446	0.286188	12.276	1.06692e-22	1.9111e-21	40.9858	-0.000554615
EXOC2	0.0507276	0.253575	12.2758	1.06799e-22	1.91134e-21	40.9848	-0.00136602
PRAGMIN	0.114572	0.359984	12.2754	1.0699e-22	1.91271e-21	40.983	0.000173942
APLP2	0.0857659	0.47453	12.2753	1.07061e-22	1.91271e-21	40.9823	-0.0086294
TCEA1	-0.0809017	0.578584	-12.275	1.0722e-22	1.9139e-21	40.9809	0.00345127
PTCD2	-0.0764839	0.589413	-12.2748	1.07365e-22	1.91484e-21	40.9795	0.00204641
C20orf4	-0.0627361	0.637631	-12.2734	1.08163e-22	1.9274e-21	40.9722	0.00191325
CFL1	-0.103001	0.624173	-12.2713	1.09403e-22	1.9478e-21	40.9608	0.00106808
CIB2	-0.162572	0.348732	-12.2678	1.11446e-22	1.97735e-21	40.9424	0.0026505
CLPP	-0.120549	0.453567	-12.2627	1.14532e-22	2.02861e-21	40.9153	-0.00406218
MGMT	0.0691888	0.296512	12.2572	1.17993e-22	2.08097e-21	40.8857	5.85868e-05
PTEN	-0.0964405	0.707651	-12.2566	1.1838e-22	2.08245e-21	40.8824	0.000846505
C17orf42	-0.140698	0.587116	-12.2522	1.21229e-22	2.11991e-21	40.8588	-0.00297813
EDEM3	-0.0902449	0.634406	-12.2499	1.22717e-22	2.13686e-21	40.8466	0.00308375
ILVBL	-0.10584	0.535599	-12.2474	1.24356e-22	2.15813e-21	40.8334	-0.00495491
TMF1	-0.0883014	0.627782	-12.2469	1.24741e-22	2.16299e-21	40.8303	0.000288116
VDAC3	-0.116571	0.585157	-12.2462	1.25171e-22	2.16862e-21	40.8269	-0.00513526
TMEM146	-0.0625121	0.79809	-12.2435	1.27013e-22	2.19315e-21	40.8124	0.000597164
HSPA14	0.144242	0.81697	12.2425	1.27696e-22	2.19942e-21	40.8071	0.00557356
C2CD2L	-0.150092	0.4949	-12.2381	1.30761e-22	2.24659e-21	40.7835	0.00118254
CCDC88C	0.0763219	0.348316	12.2342	1.33499e-22	2.29172e-21	40.7629	0.000730791
ATP5B	-0.0834425	0.582087	-12.2308	1.35991e-22	2.33062e-21	40.7445	0.000758381
KIAA1012	-0.119511	0.595646	-12.2282	1.37861e-22	2.35342e-21	40.7309	0.0019315
SNORD105	-0.143917	0.511855	-12.2266	1.39062e-22	2.36946e-21	40.7223	0.0026917
ZNF480	-0.178192	0.531137	-12.2221	1.42463e-22	2.41146e-21	40.6982	0.00233005
SLC19A2	-0.0797669	0.682304	-12.2182	1.45522e-22	2.45921e-21	40.6771	0.00519065
MIER2	0.0992386	0.394034	12.2165	1.46842e-22	2.47948e-21	40.6681	-0.00220722
PHF7	-0.0759855	0.683599	-12.2159	1.47301e-22	2.48438e-21	40.665	0.0026632
ICOSLG	-0.0841737	0.582911	-12.2158	1.47373e-22	2.48438e-21	40.6645	0.00115794
MYH3	0.120884	0.283081	12.2153	1.47755e-22	2.48674e-21	40.662	-0.00239842
DCLRE1B	-0.121995	0.461372	-12.214	1.48819e-22	2.50057e-21	40.6548	0.0046261
DHDDS	-0.122017	0.62036	-12.213	1.49616e-22	2.51129e-21	40.6495	0.00306737
CCDC117	-0.0603259	0.602928	-12.2125	1.50047e-22	2.51506e-21	40.6467	0.00213382
ANKLE2	0.081868	0.340891	12.2074	1.54171e-22	2.57372e-21	40.6197	0.000598336
ZNF343	-0.0944069	0.569142	-12.2059	1.55478e-22	2.59343e-21	40.6113	2.37274e-06
CDAN1	-0.0914878	0.427531	-12.2055	1.55794e-22	2.5966e-21	40.6093	0.00231678
MPRIP	0.079027	0.402766	12.2046	1.56498e-22	2.60624e-21	40.6048	-0.00583742
NSMCE1	-0.0828543	0.444836	-12.2036	1.57341e-22	2.61816e-21	40.5995	0.000814456
SLC39A14	0.105582	0.591964	12.1998	1.6062e-22	2.66627e-21	40.579	0.00224294
TMEM14C	-0.0922999	0.541856	-12.1995	1.60855e-22	2.66801e-21	40.5775	0.00269348
SLK	-0.109324	0.626367	-12.193	1.66574e-22	2.73863e-21	40.5428	0.00145903
CENPC1	-0.0990049	0.744962	-12.1907	1.68664e-22	2.76859e-21	40.5304	0.00342428
PARP9	-0.0686726	0.551566	-12.1903	1.69039e-22	2.77253e-21	40.5282	0.00270946
ARFRP1	-0.0790436	0.626035	-12.1891	1.70102e-22	2.78776e-21	40.5219	0.00217044
SPATA24	-0.0861989	0.617046	-12.1878	1.71284e-22	2.80489e-21	40.515	-0.000253679
LMO1	-0.100312	0.553187	-12.1875	1.71595e-22	2.80775e-21	40.5132	0.00356679
SON	-0.10633	0.633549	-12.1863	1.72722e-22	2.82281e-21	40.5067	0.00128773
FBXO33	-0.133507	0.595695	-12.1862	1.72789e-22	2.82281e-21	40.5063	0.00643771
LOH12CR1	-0.0426879	0.478127	-12.1842	1.74708e-22	2.84739e-21	40.4954	0.0126291
PHTF1	-0.0686363	0.591079	-12.1822	1.76554e-22	2.87448e-21	40.4849	0.00479361
DPH5	-0.105198	0.616835	-12.182	1.76784e-22	2.87448e-21	40.4836	0.00166798
ADO	-0.134131	0.57471	-12.1807	1.78018e-22	2.88538e-21	40.4767	0.00214607
ARHGEF10	0.0764461	0.305049	12.1777	1.80883e-22	2.92491e-21	40.4608	0.000170691
EIF3D	-0.140525	0.59869	-12.1758	1.82782e-22	2.95099e-21	40.4504	0.00286293
ZDHHC5	-0.0691859	0.585799	-12.1754	1.83107e-22	2.95392e-21	40.4487	0.000995532
LPCAT4	0.0395932	0.826293	12.1734	1.85128e-22	2.97954e-21	40.4377	-0.000435182
COG1	-0.127537	0.501418	-12.1723	1.86196e-22	2.99438e-21	40.432	0.00314182
DCAF7	-0.131282	0.568911	-12.1704	1.88073e-22	3.01987e-21	40.422	0.00493108
VAMP1	-0.0809927	0.609045	-12.1702	1.88326e-22	3.02156e-21	40.4207	0.0025429
INTS5	-0.145586	0.618631	-12.1683	1.90215e-22	3.04476e-21	40.4108	0.00371934
KBTBD6	-0.0686829	0.666485	-12.1651	1.93609e-22	3.08628e-21	40.3932	0.00301736
RLF	-0.0753122	0.566035	-12.165	1.93635e-22	3.08628e-21	40.3931	0.000785427
ZNF830	-0.0768845	0.719232	-12.165	1.93707e-22	3.08628e-21	40.3927	0.000717336
PPP2R2D	0.115921	0.281878	12.1642	1.94536e-22	3.0971e-21	40.3884	-0.00206132
C3orf57	-0.119606	0.466789	-12.164	1.94701e-22	3.09733e-21	40.3876	0.0135612
PPIL4	-0.138964	0.593129	-12.1624	1.96428e-22	3.12e-21	40.3788	0.00349624
LOC492303	-0.127679	0.72802	-12.1599	1.99027e-22	3.15157e-21	40.3658	0.00362657
SDF4	0.0833563	0.327253	12.1571	2.02088e-22	3.19758e-21	40.3506	-0.0010471
ETV1	-0.0592863	0.684677	-12.1568	2.02399e-22	3.20004e-21	40.349	0.00195456
PRKRIP1	-0.0912729	0.591684	-12.1551	2.04236e-22	3.22414e-21	40.3401	0.00128481
FAM3D	0.103982	0.505079	12.1548	2.04613e-22	3.22762e-21	40.3382	0.00365333
CYFIP1	0.0897924	0.360267	12.1521	2.07565e-22	3.26669e-21	40.324	0.000645439
ARPC5L	-0.119051	0.729425	-12.1499	2.10002e-22	3.2975e-21	40.3124	-0.00231229
KIAA1409	0.050614	0.414333	12.1464	2.1401e-22	3.35277e-21	40.2936	-1.4387e-05
UHRF1	0.0650726	0.428098	12.1438	2.16994e-22	3.39436e-21	40.2798	0.00542315
KLHL22	-0.0800264	0.512866	-12.1379	2.24063e-22	3.49698e-21	40.2479	0.00539355
SFRS12	-0.0565378	0.688906	-12.1364	2.25824e-22	3.51914e-21	40.2401	0.00177038
ZFP62	-0.0571732	0.476362	-12.1362	2.26107e-22	3.51942e-21	40.2389	0.00239675
SNORA57	-0.0892981	0.774224	-12.136	2.26312e-22	3.51942e-21	40.238	-0.000574094
UBE2L3	-0.106978	0.550958	-12.136	2.26354e-22	3.51942e-21	40.2378	-0.0047935
NSMAF	-0.0571782	0.640225	-12.1356	2.2683e-22	3.52416e-21	40.2357	-0.011065
RIBC1	-0.126045	0.488044	-12.1322	2.31011e-22	3.57727e-21	40.2176	-0.00231588
AHI1	-0.0803055	0.421822	-12.1321	2.31116e-22	3.57727e-21	40.2171	-0.00093736
PIGH	-0.0680194	0.492057	-12.1314	2.32076e-22	3.58674e-21	40.213	0.00212118
C20orf194	-0.0791471	0.649378	-12.1306	2.3298e-22	3.59802e-21	40.2091	0.000395664
PHB2	-0.0705902	0.574617	-12.1304	2.33218e-22	3.599e-21	40.2081	0.00389897
PLK4	-0.0817248	0.551303	-12.1286	2.35533e-22	3.62929e-21	40.1983	-0.00185372
CCDC11	-0.120547	0.435501	-12.1269	2.37758e-22	3.64992e-21	40.1889	-0.00115825
BRD9	0.0651158	0.25091	12.1266	2.38147e-22	3.65193e-21	40.1873	-0.00105585
TSG101	-0.0894137	0.683836	-12.1265	2.38242e-22	3.65193e-21	40.1869	-0.00123885
TSC22D1	-0.115193	0.529243	-12.1234	2.42181e-22	3.70405e-21	40.1706	-0.000462955
DDIT3	-0.0615021	0.73273	-12.1231	2.4258e-22	3.70739e-21	40.169	0.00367522
KIAA1671	0.0652019	0.403396	12.1222	2.43737e-22	3.72232e-21	40.1642	-0.00874976
PPWD1	-0.159862	0.691551	-12.1216	2.44525e-22	3.73159e-21	40.161	0.000677005
DOPEY1	-0.169493	0.537966	-12.1211	2.45263e-22	3.74009e-21	40.158	0.00254582
TBCCD1	-0.111698	0.655535	-12.1196	2.47217e-22	3.76154e-21	40.1501	-0.00196004
EIF4G2	-0.0606136	0.66157	-12.1183	2.49014e-22	3.78329e-21	40.1429	0.000879602
ANGPTL4	-0.161812	0.567375	-12.1163	2.51622e-22	3.81168e-21	40.1326	0.00610464
NPHP4	0.060996	0.328328	12.1157	2.52411e-22	3.82081e-21	40.1295	0.00255468
TIPARP	-0.065261	0.531809	-12.1156	2.52606e-22	3.82097e-21	40.1287	-0.00348346
ACTR8	-0.106027	0.453225	-12.1136	2.5528e-22	3.85575e-21	40.1182	-0.000848706
NCRNA00120	-0.128201	0.690494	-12.1131	2.56066e-22	3.8648e-21	40.1152	0.00485556
BAZ1B	-0.0789838	0.605427	-12.1127	2.56518e-22	3.86738e-21	40.1134	0.00100027
S1PR1	-0.06798	0.61872	-12.1113	2.58528e-22	3.89341e-21	40.1057	-0.00049056
DCAF11	-0.160953	0.580963	-12.1042	2.68616e-22	4.03354e-21	40.0676	0.00588385
EXOSC9	-0.18236	0.578649	-12.1038	2.69137e-22	4.03843e-21	40.0657	0.00251627
LRP3	0.0814313	0.44372	12.1024	2.71124e-22	4.06099e-21	40.0583	0.00310072
RPL23AP82	-0.1061	0.558099	-12.1024	2.71231e-22	4.06099e-21	40.058	0.00107734
PXDNL	0.100499	0.332731	12.1013	2.72828e-22	4.07897e-21	40.0521	-0.00394893
TMEM66	-0.137459	0.570122	-12.0948	2.82554e-22	4.19846e-21	40.0173	0.00239504
CTR9	-0.0916021	0.626406	-12.0947	2.82654e-22	4.19846e-21	40.0169	0.00233858
MPI	-0.135051	0.484163	-12.0923	2.8635e-22	4.24725e-21	40.004	0.00250273
UBASH3B	0.0755157	0.54604	12.0912	2.881e-22	4.27013e-21	39.998	0.00265896
SCYL1	-0.112295	0.540538	-12.0896	2.9052e-22	4.29982e-21	39.9896	0.000786682
TEX9	-0.0731721	0.792884	-12.0883	2.92519e-22	4.31701e-21	39.9828	0.0007652
MED14	-0.0761995	0.504543	-12.0863	2.95713e-22	4.3579e-21	39.972	0.000124122
TSNARE1	0.0768734	0.287398	12.0848	2.98204e-22	4.38834e-21	39.9637	0.00625
TINF2	-0.123246	0.682158	-12.0831	3.0084e-22	4.42083e-21	39.9549	0.00208432
APBA3	0.0851564	0.226289	12.0796	3.0652e-22	4.4883e-21	39.9363	-0.00115109
POLR2J4	-0.10805	0.657604	-12.0765	3.1167e-22	4.55171e-21	39.9198	0.00294176
GABRP	0.125652	0.357797	12.0765	3.11734e-22	4.55171e-21	39.9196	-0.00346333
TMEM93	-0.115899	0.711365	-12.0745	3.15191e-22	4.594e-21	39.9086	0.00284492
ZNF767	-0.10254	0.491004	-12.0742	3.15646e-22	4.59582e-21	39.9072	0.00122421
PPP1R15A	-0.103403	0.597421	-12.0732	3.17293e-22	4.61654e-21	39.902	0.00223423
KRT82	0.106904	0.342444	12.0729	3.17785e-22	4.62044e-21	39.9004	0.0300887
SFRS3	-0.0810756	0.603854	-12.0709	3.2121e-22	4.66365e-21	39.8898	0.00263086
GGNBP2	-0.143716	0.611762	-12.0687	3.25042e-22	4.70934e-21	39.878	0.00181392
ATAD3A	0.0543277	0.367936	12.0674	3.2739e-22	4.7367e-21	39.8708	-0.000970305
ZKSCAN4	-0.101705	0.621282	-12.066	3.29793e-22	4.76478e-21	39.8636	-0.00237971
NEK8	-0.133603	0.579719	-12.0637	3.33889e-22	4.8172e-21	39.8513	0.001593
HERC2	0.080948	0.263622	12.0626	3.36043e-22	4.84489e-21	39.8449	-0.00154
PDCD10	-0.143587	0.649362	-12.0616	3.37691e-22	4.85487e-21	39.84	0.000552314
ZFP161	-0.120309	0.545094	-12.0615	3.37913e-22	4.85487e-21	39.8394	0.00344812
DEM1	-0.108529	0.683068	-12.0578	3.44843e-22	4.94068e-21	39.8192	0.00226493
DYRK1B	-0.109901	0.536837	-12.0549	3.50112e-22	5.00226e-21	39.8041	-0.00277785
DCBLD2	-0.060674	0.522425	-12.0483	3.62747e-22	5.17203e-21	39.7689	0.00351918
SMAGP	-0.102809	0.568453	-12.0462	3.66986e-22	5.22164e-21	39.7573	0.00177204
C17orf59	-0.135369	0.581616	-12.0452	3.68902e-22	5.24527e-21	39.7521	0.00287333
INTS1	0.0598396	0.29054	12.0438	3.71678e-22	5.27384e-21	39.7447	-0.000354978
DBT	0.0509313	0.609139	12.0424	3.74601e-22	5.308e-21	39.7369	0.00919012
RBM14	-0.0512557	0.521507	-12.039	3.81417e-22	5.39347e-21	39.7189	0.00445834
GPN3	-0.0680814	0.673526	-12.0373	3.84996e-22	5.4329e-21	39.7097	0.00182325
WBSCR22	-0.0839987	0.588378	-12.037	3.85518e-22	5.43655e-21	39.7083	0.00260573
TIMM23	-0.126217	0.625236	-12.0351	3.89644e-22	5.48347e-21	39.6977	0.00354091
RSRC1	-0.0609127	0.665252	-12.0328	3.94412e-22	5.54679e-21	39.6856	0.000917263
AP1AR	-0.167723	0.476128	-12.0325	3.95133e-22	5.55314e-21	39.6838	0.00264793
IL15	-0.0577822	0.541348	-12.0317	3.9674e-22	5.57193e-21	39.6798	0.00139248
TERC	-0.162939	0.542864	-12.0313	3.97561e-22	5.57316e-21	39.6777	0.0031106
BCL2	-0.0856966	0.617509	-12.0297	4.01145e-22	5.61848e-21	39.6688	0.00225054
TMEM134	-0.0563085	0.688492	-12.0258	4.09483e-22	5.73137e-21	39.6483	0.00296358
GIN1	-0.06541	0.751152	-12.0221	4.17709e-22	5.83859e-21	39.6286	-0.00045858
F2	0.0896053	0.307772	12.0213	4.1956e-22	5.85651e-21	39.6242	-0.017338
ENPP6	0.100067	0.456102	12.0202	4.22138e-22	5.88851e-21	39.6181	-0.00514338
GBAP1	-0.118858	0.545292	-12.0195	4.23686e-22	5.90611e-21	39.6144	0.00694957
CUTA	-0.075729	0.660041	-12.0178	4.27514e-22	5.95544e-21	39.6055	-0.000530269
RASD1	-0.131788	0.637401	-12.0171	4.29143e-22	5.9741e-21	39.6017	0.00405666
DHX37	0.0582593	0.445377	12.0162	4.31191e-22	5.99856e-21	39.597	0.000127583
LOC100130872	0.0758892	0.320943	12.016	4.31687e-22	6.00141e-21	39.5958	-0.010777
MYH7B	0.152033	0.384761	12.0134	4.37737e-22	6.07733e-21	39.582	-0.0023836
RHOV	-0.104049	0.598701	-12.0131	4.38565e-22	6.0821e-21	39.5801	-2.25884e-06
C15orf29	-0.0571797	0.476603	-12.0131	4.38671e-22	6.0821e-21	39.5799	0.00414866
PRDM15	0.0708374	0.34106	12.0093	4.47708e-22	6.19906e-21	39.5596	0.000507021
TMEM45A	-0.0899479	0.431089	-12.0057	4.56334e-22	6.29668e-21	39.5406	-0.00229212
ZNF250	-0.0696356	0.639121	-12.0056	4.56591e-22	6.29668e-21	39.5401	0.00647439
C14orf126	-0.135838	0.476265	-12	4.70512e-22	6.46728e-21	39.5102	0.00258855
MUDENG	-0.100238	0.695159	-11.9996	4.71582e-22	6.47743e-21	39.5079	0.000151401
APPL1	-0.143905	0.604259	-11.9994	4.72082e-22	6.47997e-21	39.5069	0.00421955
ADNP	-0.0929654	0.567249	-11.9977	4.76492e-22	6.53615e-21	39.4976	0.00304444
C6orf72	-0.077133	0.676495	-11.9971	4.78076e-22	6.55352e-21	39.4943	0.00316568
SLC2A12	-0.0531833	0.325952	-11.9954	4.82545e-22	6.60353e-21	39.4851	-0.00359403
ARL1	-0.083075	0.727755	-11.9953	4.82685e-22	6.60353e-21	39.4848	0.00200689
GIGYF1	0.0851162	0.257202	11.9932	4.88096e-22	6.66871e-21	39.4737	-0.00376078
SLC30A9	-0.0662604	0.67663	-11.9915	4.92545e-22	6.71654e-21	39.4647	0.00447107
ZEB1	-0.061006	0.627773	-11.9913	4.93312e-22	6.72215e-21	39.4631	0.00230579
SNORD27	-0.0975075	0.741586	-11.9904	4.9569e-22	6.7501e-21	39.4584	0.000493522
RAB40B	0.0621436	0.414903	11.9902	4.9611e-22	6.75135e-21	39.4575	0.00539362
ATXN7L1	0.0662225	0.392481	11.9895	4.97913e-22	6.76777e-21	39.4539	-0.00369579
USP42	0.0642486	0.441219	11.9864	5.06436e-22	6.87373e-21	39.437	0.00256867
MALAT1	-0.0684331	0.745771	-11.9839	5.13131e-22	6.95544e-21	39.424	0.00260108
C10orf119	-0.0710169	0.582021	-11.9824	5.17315e-22	6.9957e-21	39.4159	0.000759274
CRIPAK	0.105763	0.272805	11.9818	5.1902e-22	7.01222e-21	39.4126	0.00162471
ZNF573	-0.0589368	0.665874	-11.9807	5.22213e-22	7.05073e-21	39.4065	-0.00781872
TRNP1	-0.103819	0.664031	-11.9791	5.26778e-22	7.10306e-21	39.3979	0.0049684
CHST14	-0.0772205	0.671575	-11.9782	5.29389e-22	7.1336e-21	39.393	0.00204698
C14orf37	-0.0686677	0.524301	-11.9759	5.3583e-22	7.21568e-21	39.3809	-0.000690146
TNRC18	0.0361459	0.34828	11.9732	5.43714e-22	7.30753e-21	39.3664	-0.000275642
IER3IP1	-0.0693578	0.642538	-11.9705	5.51605e-22	7.3956e-21	39.3521	0.000560176
CENPL	-0.119138	0.628832	-11.9652	5.67683e-22	7.57536e-21	39.3235	0.0036278
PHLDA3	-0.0926779	0.539623	-11.9646	5.69448e-22	7.59399e-21	39.3204	0.0035885
C11orf73	-0.104255	0.588886	-11.9641	5.71033e-22	7.6102e-21	39.3177	0.00368492
UBTF	-0.116503	0.542005	-11.9623	5.76472e-22	7.66287e-21	39.3082	0.00365421
ATOX1	-0.174614	0.521044	-11.9578	5.90725e-22	7.83718e-21	39.284	0.00203776
LRRK2	-0.103599	0.512517	-11.9566	5.94574e-22	7.88317e-21	39.2775	0.00281873
NECAP1	-0.0794265	0.709151	-11.9557	5.97443e-22	7.91611e-21	39.2727	0.00284461
CALHM1	0.120768	0.354226	11.9528	6.06754e-22	8.02917e-21	39.2573	-0.00109939
HAPLN3	0.0634368	0.508496	11.9526	6.07535e-22	8.02955e-21	39.2561	-0.0104343
LIG4	-0.140639	0.60353	-11.9519	6.09729e-22	8.04787e-21	39.2525	0.0010073
YTHDF2	-0.103167	0.539109	-11.9507	6.13757e-22	8.08551e-21	39.2459	0.00123516
FTH1	-0.0973353	0.67414	-11.9483	6.21674e-22	8.18458e-21	39.2332	0.00321562
TMEM111	-0.0977379	0.555643	-11.9463	6.28485e-22	8.26897e-21	39.2223	0.00436893
SPATA5L1	-0.0848313	0.70057	-11.9453	6.31774e-22	8.30328e-21	39.2172	-0.00129172
DIP2C	0.0644552	0.280646	11.9453	6.31899e-22	8.30328e-21	39.217	-0.000493685
C2CD3	0.0610471	0.596971	11.9428	6.40565e-22	8.3851e-21	39.2034	0.00291975
BLM	-0.0765397	0.600765	-11.9425	6.4156e-22	8.38998e-21	39.2019	0.00514696
ZNF34	-0.0893873	0.44387	-11.941	6.46659e-22	8.43274e-21	39.194	0.00453213
CLSPN	-0.0858826	0.645698	-11.9399	6.50711e-22	8.48022e-21	39.1878	-0.00100518
TDP1	-0.0893025	0.569483	-11.938	6.57368e-22	8.55615e-21	39.1777	0.00220294
TARSL2	-0.0450689	0.511696	-11.9378	6.58109e-22	8.5604e-21	39.1766	0.00324302
SMG7	-0.0640554	0.631666	-11.9375	6.58982e-22	8.56635e-21	39.1752	0.00627921
DDX41	-0.0606133	0.701966	-11.9371	6.60573e-22	8.58163e-21	39.1728	-0.00179723
CDC10L	-0.177396	0.512485	-11.9362	6.63691e-22	8.6167e-21	39.1682	-0.0194181
ZNF207	-0.128141	0.558725	-11.9328	6.75804e-22	8.75192e-21	39.1502	0.00206225
MIF4GD	-0.13082	0.605746	-11.927	6.97455e-22	9.02097e-21	39.1188	-3.73335e-05
COG3	-0.092998	0.520443	-11.922	7.16578e-22	9.24512e-21	39.0919	0.00257187
ATAD5	-0.0925856	0.633769	-11.9218	7.17168e-22	9.24693e-21	39.0911	0.00140707
PPRC1	-0.14052	0.596309	-11.9187	7.2933e-22	9.39787e-21	39.0744	0.00412559
EIF4B	-0.14628	0.517348	-11.9151	7.43534e-22	9.56296e-21	39.0552	0.00238829
C11orf10	-0.0933944	0.689303	-11.9149	7.44435e-22	9.56859e-21	39.054	-0.00509171
IGF2R	0.0536184	0.407499	11.9139	7.48601e-22	9.61614e-21	39.0484	0.00172858
PCGF2	-0.0768342	0.532945	-11.9137	7.49449e-22	9.62104e-21	39.0473	0.00256339
C12orf12	0.144217	0.32701	11.9122	7.55266e-22	9.68968e-21	39.0396	-0.000547257
PHF20L1	-0.0471094	0.387071	-11.9097	7.65561e-22	9.81163e-21	39.0262	-0.0124908
CDK5	-0.0693024	0.719861	-11.9057	7.82255e-22	1.00048e-20	39.0047	0.00402834
HSCB	0.0812021	0.75391	11.9046	7.87031e-22	1.00597e-20	38.9987	0.00230896
ZNF334	-0.132181	0.472243	-11.9044	7.87917e-22	1.00647e-20	38.9976	0.0209701
PRH1	-0.101498	0.568151	-11.9029	7.94011e-22	1.01363e-20	38.9899	0.00475175
SFXN3	0.0941321	0.654824	11.8995	8.0877e-22	1.03056e-20	38.9716	0.00251792
FAM134C	-0.0919669	0.706794	-11.899	8.10895e-22	1.03261e-20	38.969	0.00498275
TOP3A	-0.111684	0.539073	-11.8943	8.32029e-22	1.05628e-20	38.9434	0.0053637
WDR76	-0.101926	0.467845	-11.8831	8.83404e-22	1.11737e-20	38.8838	-0.0253048
SFRS2IP	-0.0663427	0.530157	-11.8823	8.87305e-22	1.12093e-20	38.8794	0.00338066
PSMD8	-0.0720097	0.578199	-11.882	8.88726e-22	1.12135e-20	38.8778	0.002146
PHF15	-0.104412	0.454894	-11.8816	8.90677e-22	1.12294e-20	38.8757	-0.00907778
CLDN3	-0.161478	0.586316	-11.8815	8.91074e-22	1.12294e-20	38.8752	0.00137485
SLC25A36	-0.0674638	0.585682	-11.8789	9.03831e-22	1.13762e-20	38.8611	0.00158335
CITED2	-0.0913758	0.757825	-11.8754	9.2089e-22	1.15487e-20	38.8425	0.000825365
TERT	0.0765294	0.290377	11.8735	9.30421e-22	1.16611e-20	38.8323	0.00444767
ZBTB1	-0.120673	0.527949	-11.8731	9.32781e-22	1.16836e-20	38.8297	0.000730997
HGC6.3	0.102057	0.244268	11.8726	9.35254e-22	1.17074e-20	38.8271	-0.00295258
DCAF13	-0.0698587	0.710085	-11.8717	9.39429e-22	1.17312e-20	38.8227	0.00331833
MLX	-0.0671461	0.632673	-11.8706	9.45435e-22	1.17991e-20	38.8163	0.00297901
SENP7	-0.101218	0.575973	-11.8692	9.52295e-22	1.18703e-20	38.8091	0.000699828
DNAJC30	-0.110658	0.699489	-11.8688	9.54639e-22	1.18851e-20	38.8067	0.0031913
FAM21A	-0.0697701	0.682395	-11.8677	9.59967e-22	1.19414e-20	38.8012	0.000966865
ZNF563	-0.0907206	0.576706	-11.8676	9.60571e-22	1.19414e-20	38.8005	0.00141801
BAIAP2	0.0703231	0.325811	11.8676	9.60892e-22	1.19414e-20	38.8002	-0.00991059
ZNF784	-0.117146	0.435317	-11.8671	9.63286e-22	1.19639e-20	38.7977	0.0116652
LOC647309	-0.161859	0.474929	-11.8629	9.85135e-22	1.22058e-20	38.7754	0.0118197
ZMYM5	-0.105225	0.67839	-11.8616	9.92393e-22	1.22758e-20	38.7681	0.000984729
DPPA2	0.0658403	0.257427	11.8615	9.9298e-22	1.22758e-20	38.7676	-0.00568731
CCDC53	-0.0627	0.578685	-11.8614	9.93164e-22	1.22758e-20	38.7674	-0.0115887
EPPK1	0.0577637	0.232775	11.8596	1.00325e-21	1.23745e-20	38.7573	-0.00320975
RPL18	-0.0819796	0.722435	-11.8595	1.00355e-21	1.23745e-20	38.757	-0.00383613
NCBP2	-0.0353097	0.545879	-11.8594	1.00415e-21	1.23745e-20	38.7564	-0.000322371
BACH1	-0.0873492	0.62049	-11.8577	1.01326e-21	1.24719e-20	38.7474	0.00195459
SYAP1	-0.111593	0.561068	-11.8556	1.02484e-21	1.26068e-20	38.7362	0.000346219
MRPL22	-0.0996108	0.574513	-11.8551	1.02768e-21	1.26342e-20	38.7334	0.00260458
C7orf38	-0.0627287	0.654081	-11.8545	1.03116e-21	1.26695e-20	38.73	-0.00376733
GMEB2	0.0624228	0.451058	11.8533	1.03768e-21	1.27421e-20	38.7238	-0.00228647
SF3B2	-0.0615875	0.703961	-11.8526	1.04141e-21	1.27802e-20	38.7202	0.00101811
ITPR2	-0.0571242	0.45298	-11.8521	1.04417e-21	1.28065e-20	38.7176	0.000261127
EGFL8	0.0607279	0.221297	11.8491	1.06168e-21	1.30057e-20	38.701	-3.48074e-05
KCTD7	-0.0916813	0.66831	-11.8485	1.06477e-21	1.30359e-20	38.6981	0.0037045
FKBP11	-0.109095	0.659981	-11.8458	1.08039e-21	1.32114e-20	38.6837	-0.00420977
MORC1	0.104838	0.246746	11.8444	1.08855e-21	1.32876e-20	38.6762	0.000943598
PEX5	-0.0768144	0.611272	-11.8406	1.11116e-21	1.35475e-20	38.6557	0.00771439
PRKCZ	0.0594773	0.290555	11.8399	1.11536e-21	1.35906e-20	38.652	0.000520577
RTTN	-0.120058	0.60123	-11.8386	1.12354e-21	1.36822e-20	38.6447	0.00168718
SAP25	0.0823028	0.252086	11.8379	1.12752e-21	1.37225e-20	38.6412	-0.00309754
SRPK2	0.042213	0.376212	11.8365	1.13604e-21	1.38182e-20	38.6337	0.000438059
ANKRD13B	-0.0922113	0.485558	-11.8327	1.15957e-21	1.40794e-20	38.6133	-0.000391339
ZNF488	0.0655558	0.605468	11.8291	1.18245e-21	1.43235e-20	38.5939	-0.00290268
CHORDC1	-0.153599	0.462481	-11.8288	1.18436e-21	1.43382e-20	38.5923	0.00259497
ARSK	-0.0726446	0.59917	-11.8281	1.18854e-21	1.43803e-20	38.5888	0.00254308
PRPF38B	-0.0914026	0.63597	-11.8241	1.21449e-21	1.46731e-20	38.5673	0.00248079
ZDHHC17	0.0760039	0.711507	11.8209	1.2356e-21	1.48886e-20	38.5502	-0.00183507
GEM	-0.091243	0.480452	-11.818	1.25556e-21	1.5085e-20	38.5343	0.00540279
WDHD1	0.0620915	0.728661	11.8165	1.2657e-21	1.51891e-20	38.5263	0.00220365
ZNF546	-0.0462124	0.734267	-11.8153	1.27364e-21	1.52745e-20	38.52	0.0011287
ASB13	0.0763005	0.523433	11.8147	1.27798e-21	1.53098e-20	38.5167	0.000401573
PDE6B	0.0677381	0.373293	11.8145	1.27912e-21	1.53146e-20	38.5158	-0.00367508
MRPS7	-0.12965	0.660159	-11.8139	1.28317e-21	1.53541e-20	38.5126	0.00282741
SLC38A10	0.0798869	0.353187	11.8134	1.28708e-21	1.53831e-20	38.5096	-0.00165059
ITPK1	0.0417659	0.350257	11.8106	1.30658e-21	1.55619e-20	38.4947	0.0164126
AARSD1	-0.112863	0.647043	-11.8101	1.30989e-21	1.55923e-20	38.4922	-0.000580889
C5orf36	0.0759023	0.487197	11.8032	1.3599e-21	1.61411e-20	38.4549	0.000726878
IMPDH2	-0.0695669	0.680683	-11.803	1.36091e-21	1.61438e-20	38.4542	0.000920387
C7orf70	-0.105146	0.504199	-11.8011	1.37558e-21	1.6299e-20	38.4435	0.00285047
WTAP	-0.0960711	0.56668	-11.8006	1.37876e-21	1.63274e-20	38.4412	0.00213924
FRAS1	0.0538885	0.459977	11.7996	1.38605e-21	1.63948e-20	38.436	0.00233223
SDF2L1	-0.0495282	0.773197	-11.7979	1.39902e-21	1.65127e-20	38.4267	0.00394925
EIF2B2	-0.0740855	0.674032	-11.7975	1.4025e-21	1.6542e-20	38.4242	0.00244631
MTO1	-0.0972384	0.752725	-11.796	1.4133e-21	1.66598e-20	38.4166	0.00208381
SCARB1	0.0692778	0.378414	11.7945	1.42508e-21	1.6789e-20	38.4083	-0.00130086
CCT6B	-0.0883843	0.640551	-11.7923	1.44179e-21	1.69665e-20	38.3968	0.00293581
SERF2	-0.0983673	0.507591	-11.7919	1.44514e-21	1.69911e-20	38.3945	0.00446014
THOC1	-0.160407	0.610537	-11.7916	1.44775e-21	1.70076e-20	38.3927	0.00131119
CHAC1	-0.102598	0.498491	-11.7905	1.45648e-21	1.70906e-20	38.3867	0.00305367
B3GALNT2	-0.112473	0.587397	-11.7892	1.4662e-21	1.71851e-20	38.3801	0.00250933
WSB1	-0.0666844	0.566048	-11.7859	1.49298e-21	1.74494e-20	38.3621	0.00396836
CYP26A1	-0.108736	0.653928	-11.7827	1.51882e-21	1.77212e-20	38.345	0.00277701
EFNB3	-0.139132	0.540832	-11.7821	1.5241e-21	1.77627e-20	38.3416	-0.00904456
CUL2	-0.0750312	0.625311	-11.781	1.533e-21	1.78463e-20	38.3358	0.00157251
NCRNA00188	-0.106233	0.599295	-11.7759	1.57563e-21	1.82848e-20	38.3085	0.00297035
ENO2	-0.149664	0.572693	-11.7747	1.5861e-21	1.83918e-20	38.3019	0.00378837
APP	0.0737046	0.658824	11.7673	1.65089e-21	1.90432e-20	38.2621	0.00227562
BACE1	-0.11651	0.53888	-11.766	1.66232e-21	1.91466e-20	38.2552	0.00167386
HELB	0.0912889	0.801652	11.7641	1.6792e-21	1.93259e-20	38.2452	0.00427138
ZNF14	-0.0821627	0.679122	-11.764	1.67978e-21	1.93259e-20	38.2449	-0.0070708
COMMD5	-0.06209	0.669473	-11.7584	1.73141e-21	1.98456e-20	38.2148	0.00322093
C18orf25	-0.0802377	0.624991	-11.7584	1.73169e-21	1.98456e-20	38.2146	0.00139163
CSNK1G3	-0.0608435	0.530495	-11.7581	1.73453e-21	1.98671e-20	38.213	0.00511653
ITM2B	-0.10149	0.705008	-11.758	1.73583e-21	1.9871e-20	38.2122	0.00277829
IDI1	-0.087115	0.705624	-11.7575	1.74036e-21	1.99117e-20	38.2096	0.00389473
TCERG1	-0.0736044	0.639006	-11.7566	1.74858e-21	1.99947e-20	38.2049	0.00291169
PRMT10	-0.0367197	0.687924	-11.7521	1.79144e-21	2.04735e-20	38.1809	0.000301895
KIAA0564	-0.0657672	0.36169	-11.7501	1.81106e-21	2.06633e-20	38.17	0.00316684
STBD1	-0.0976901	0.641122	-11.7497	1.81468e-21	2.06932e-20	38.1681	0.000880397
ZNF587	-0.166306	0.343817	-11.7473	1.83814e-21	2.09492e-20	38.1553	-0.00191429
SPRYD3	-0.0823162	0.677642	-11.7449	1.86237e-21	2.12018e-20	38.1423	0.00148243
FAM98B	-0.0732239	0.519438	-11.743	1.8819e-21	2.14124e-20	38.1319	0.00153127
PIK3R3	-0.136714	0.543673	-11.7423	1.8893e-21	2.14694e-20	38.128	-0.000451206
ASAP1	0.0783072	0.3558	11.7396	1.91672e-21	2.17365e-20	38.1137	0.00357979
OGFR	0.0562889	0.550515	11.7386	1.92669e-21	2.18136e-20	38.1085	0.0113559
MIR636	-0.152973	0.691133	-11.7367	1.94698e-21	2.20071e-20	38.0981	0.00504906
EBAG9	-0.103606	0.621638	-11.7361	1.953e-21	2.20509e-20	38.095	0.00609295
C19orf40	-0.133314	0.62781	-11.7343	1.9728e-21	2.22623e-20	38.085	0.000984201
MLL	-0.0542192	0.646921	-11.7337	1.97865e-21	2.23161e-20	38.082	0.00121741
ETF1	-0.0600208	0.62817	-11.7292	2.02735e-21	2.28155e-20	38.0579	-0.0143761
REV3L	-0.0886608	0.497524	-11.7279	2.0421e-21	2.29564e-20	38.0507	0.00492825
BUD31	-0.0942329	0.514144	-11.7274	2.04727e-21	2.3002e-20	38.0481	0.00769234
CDK6	-0.058915	0.521689	-11.7267	2.05477e-21	2.30736e-20	38.0445	0.00196134
FAM98C	-0.0498113	0.657343	-11.7262	2.05993e-21	2.3119e-20	38.042	-0.0129912
TAF10	-0.103084	0.645663	-11.725	2.07443e-21	2.32564e-20	38.0351	0.000606128
RNASEH2A	-0.0998442	0.556547	-11.7245	2.07911e-21	2.32962e-20	38.0328	0.00262802
SRF	-0.0941226	0.647787	-11.7217	2.11074e-21	2.35737e-20	38.0178	0.00167049
MEPCE	-0.0754148	0.634565	-11.7215	2.11304e-21	2.35866e-20	38.0167	0.00312232
DCP1B	-0.0569119	0.516751	-11.7201	2.13001e-21	2.37503e-20	38.0088	0.00340041
EPHB4	0.0716524	0.501616	11.7199	2.13155e-21	2.37547e-20	38.008	-0.0258734
ZNF618	0.0612503	0.310027	11.717	2.16515e-21	2.40641e-20	37.9925	-0.000411767
PARL	-0.137255	0.434105	-11.7159	2.17877e-21	2.41894e-20	37.9863	0.00256158
TUBE1	-0.0869383	0.732812	-11.7153	2.18563e-21	2.42277e-20	37.9831	0.00520508
BUD13	-0.120319	0.639754	-11.7119	2.22605e-21	2.46215e-20	37.9649	0.00110397
TRMU	-0.0975799	0.50344	-11.7106	2.24193e-21	2.47838e-20	37.9578	-0.000233234
OCA2	0.0542449	0.419504	11.7087	2.26496e-21	2.49848e-20	37.9477	-0.00300683
SLC38A6	-0.0491348	0.6255	-11.7079	2.27486e-21	2.5072e-20	37.9433	0.000272275
PI4K2B	-0.0988286	0.550307	-11.7052	2.30808e-21	2.54061e-20	37.9289	0.00269921
KIAA1026	0.0638145	0.43772	11.7049	2.31112e-21	2.5426e-20	37.9276	0.000173204
C18orf22	-0.0750248	0.632147	-11.7024	2.34261e-21	2.57313e-20	37.9142	1.56022e-05
OMP	0.153294	0.361328	11.6991	2.38558e-21	2.61476e-20	37.8961	-0.00370545
MYBPC3	0.0957692	0.272272	11.6975	2.40559e-21	2.63249e-20	37.8878	0.00900448
BFSP1	0.0898462	0.5699	11.6964	2.41986e-21	2.6467e-20	37.8819	-0.00566437
LAMA2	0.0608898	0.329311	11.6961	2.42413e-21	2.64997e-20	37.8802	0.0146004
GPX4	-0.0952596	0.686834	-11.6921	2.47703e-21	2.6992e-20	37.8587	0.0016421
ESD	-0.0845308	0.604829	-11.6919	2.48029e-21	2.70133e-20	37.8574	-0.0119445
CCDC85B	-0.101844	0.688606	-11.6901	2.50383e-21	2.72408e-20	37.848	0.00271797
SPRY1	-0.122176	0.58807	-11.69	2.50528e-21	2.72423e-20	37.8474	0.00304826
PCM1	-0.111868	0.539188	-11.6891	2.51781e-21	2.73641e-20	37.8425	0.0040045
UVRAG	-0.0441034	0.42452	-11.6887	2.523e-21	2.74061e-20	37.8404	-0.0146687
COQ10A	-0.074348	0.593243	-11.688	2.53219e-21	2.74913e-20	37.8368	0.000938545
PLEKHG2	-0.107573	0.586927	-11.6856	2.56577e-21	2.7812e-20	37.8237	0.00641951
LOC116437	0.137365	0.346736	11.6775	2.68055e-21	2.89649e-20	37.7802	-0.0139771
C11orf83	-0.127896	0.618801	-11.6764	2.69675e-21	2.91035e-20	37.7742	0.0030048
TLE4	-0.100383	0.593251	-11.6763	2.69798e-21	2.91035e-20	37.7737	0.00101215
HES4	-0.138472	0.677978	-11.6762	2.69903e-21	2.91035e-20	37.7734	-0.0151703
FUT8	0.0927033	0.578144	11.6758	2.70506e-21	2.91369e-20	37.7711	0.00259231
ADRA2A	-0.123028	0.564873	-11.6728	2.74896e-21	2.95645e-20	37.7551	-9.37709e-05
UGT8	-0.0904985	0.53608	-11.6705	2.78396e-21	2.99254e-20	37.7426	0.00530596
OAZ1	-0.153605	0.547552	-11.6699	2.79301e-21	3.0007e-20	37.7393	0.00489607
CPSF7	0.0963079	0.590247	11.6686	2.81199e-21	3.01784e-20	37.7326	0.00302478
CCDC82	-0.132128	0.600785	-11.6678	2.82533e-21	3.02911e-20	37.7279	-0.000568918
CNO	-0.0909866	0.638776	-11.667	2.837e-21	3.04004e-20	37.7238	0.00349482
DBNL	-0.0576501	0.53738	-11.6634	2.89205e-21	3.09413e-20	37.7047	0.00333729
LOC401431	-0.0983986	0.630685	-11.6627	2.90329e-21	3.10301e-20	37.7008	0.00312486
NAP1L4	-0.0727348	0.57506	-11.6618	2.9171e-21	3.11616e-20	37.6961	0.00139616
DHX29	-0.0699416	0.676687	-11.6608	2.93298e-21	3.1315e-20	37.6907	0.00289476
TGDS	-0.130646	0.551045	-11.6605	2.93846e-21	3.13573e-20	37.6889	0.00108262
CCRN4L	-0.0465802	0.699921	-11.6563	3.00565e-21	3.1975e-20	37.6664	0.00167037
CSNK1A1P	0.117279	0.311557	11.6562	3.00801e-21	3.19836e-20	37.6656	0.00890705
DOT1L	0.0403095	0.327364	11.6547	3.03113e-21	3.22127e-20	37.658	0.00218485
ASRGL1	0.0881542	0.461438	11.6508	3.09687e-21	3.28606e-20	37.6367	-0.000465591
JMJD8	0.0668078	0.732229	11.6495	3.11879e-21	3.30762e-20	37.6297	0.0016127
NOP2	-0.12518	0.609053	-11.644	3.21168e-21	3.39913e-20	37.6005	0.0019486
HCFC2	-0.145928	0.55614	-11.643	3.23006e-21	3.41684e-20	37.5948	0.00113775
TMEM80	-0.0996878	0.619385	-11.641	3.26392e-21	3.44735e-20	37.5844	0.0036758
SEC16A	0.0387356	0.212553	11.6395	3.291e-21	3.47061e-20	37.5762	-0.00229951
UBE4B	-0.0667112	0.409099	-11.6383	3.3129e-21	3.49193e-20	37.5696	0.00306271
SAPS3	-0.0588435	0.464788	-11.6372	3.33203e-21	3.51029e-20	37.5639	0.00265407
ANK3	0.105001	0.313449	11.6369	3.33706e-21	3.5138e-20	37.5624	0.0011431
POP7	-0.10214	0.625301	-11.6366	3.34309e-21	3.51835e-20	37.5606	0.00327339
TBC1D16	0.0519704	0.291573	11.6347	3.37823e-21	3.54447e-20	37.5502	-0.00243398
ZNF37A	-0.0546408	0.575716	-11.6343	3.38545e-21	3.55025e-20	37.5481	0.00277125
KCNAB2	0.0725852	0.369073	11.6339	3.39234e-21	3.55386e-20	37.5461	-0.00406504
GNB2L1	-0.0866561	0.672687	-11.6326	3.41622e-21	3.57706e-20	37.5391	0.00137064
UTP15	-0.100734	0.642621	-11.6301	3.4623e-21	3.62163e-20	37.5258	0.00162266
GRAMD2	0.087066	0.640091	11.6298	3.46874e-21	3.62316e-20	37.5239	0.00800366
FAM76B	-0.0925837	0.699424	-11.6292	3.47872e-21	3.62955e-20	37.5211	0.00374523
SLC12A6	-0.0636758	0.570435	-11.6291	3.48204e-21	3.62955e-20	37.5201	0.00117848
NOTUM	0.0918564	0.528331	11.6291	3.4822e-21	3.62955e-20	37.5201	0.00565155
SLC39A1	-0.0767586	0.671003	-11.6275	3.51232e-21	3.65554e-20	37.5115	0.00487086
RABEP2	-0.0619662	0.51782	-11.6274	3.51282e-21	3.65554e-20	37.5114	-0.000863953
MSL1	-0.0864817	0.565996	-11.6245	3.56858e-21	3.70834e-20	37.4957	0.000987146
MMAB	-0.0819273	0.684947	-11.6208	3.64184e-21	3.77686e-20	37.4755	0.00462608
C7orf50	0.0388131	0.298779	11.6189	3.67852e-21	3.80887e-20	37.4655	0.000509137
CCDC90B	-0.110785	0.525838	-11.6182	3.69201e-21	3.81927e-20	37.4619	0.00122053
NIPA1	-0.0673605	0.454467	-11.6173	3.70998e-21	3.83018e-20	37.4571	0.0016712
ZMYND19	-0.0557918	0.496417	-11.6154	3.74914e-21	3.86867e-20	37.4466	0.00168247
NIT2	-0.0984914	0.580513	-11.6151	3.75545e-21	3.87324e-20	37.445	0.00239383
NAA25	-0.0620588	0.698336	-11.6145	3.76645e-21	3.88265e-20	37.4421	0.00177835
LIN7C	-0.099501	0.614389	-11.6129	3.80042e-21	3.90595e-20	37.4331	0.00222068
SMEK1	-0.0762253	0.613108	-11.6081	3.90086e-21	3.99523e-20	37.4072	0.00152743
PSMC3	-0.0661289	0.677264	-11.6074	3.91371e-21	4.00442e-20	37.4039	0.00283618
FARP1	0.0731149	0.345266	11.606	3.94493e-21	4.03236e-20	37.396	0.000526846
INTS9	0.0891954	0.652311	11.6056	3.95404e-21	4.03766e-20	37.3937	-0.00181104
LOC729082	-0.0965028	0.649017	-11.6012	4.0478e-21	4.13136e-20	37.3704	0.00341541
CATSPER2	0.090446	0.309353	11.5981	4.11716e-21	4.19592e-20	37.3535	0.00112007
C11orf51	-0.114801	0.716297	-11.5973	4.13399e-21	4.21099e-20	37.3495	0.00117961
RNF213	0.0714301	0.317589	11.5953	4.17964e-21	4.25126e-20	37.3386	-0.00472435
AGAP5	0.0545098	0.20942	11.5951	4.18391e-21	4.25344e-20	37.3376	-0.000930768
TCIRG1	0.104316	0.474673	11.595	4.18684e-21	4.25432e-20	37.3369	-0.000611855
METT5D1	-0.0745088	0.503821	-11.5926	4.23986e-21	4.30183e-20	37.3244	0.00399656
CCDC86	-0.0922165	0.564753	-11.5903	4.29427e-21	4.34634e-20	37.3117	0.00389346
YTHDF3	-0.125998	0.568951	-11.5852	4.41279e-21	4.45973e-20	37.2846	0.0027625
PSMF1	-0.0601828	0.482031	-11.5844	4.43265e-21	4.47541e-20	37.2801	0.000951896
ZNF148	-0.103115	0.466276	-11.5843	4.43546e-21	4.47606e-20	37.2795	0.00202053
KPNA4	-0.0633263	0.576093	-11.5834	4.45718e-21	4.49357e-20	37.2747	0.00301458
TLL1	-0.0744009	0.604618	-11.5827	4.47284e-21	4.50716e-20	37.2712	0.000772986
ZFP41	0.0654659	0.473972	11.5808	4.5212e-21	4.55144e-20	37.2605	0.00323413
C14orf166	-0.12599	0.430485	-11.5799	4.54132e-21	4.56947e-20	37.2561	-0.0143827
C17orf61	-0.163905	0.614223	-11.5785	4.57638e-21	4.60026e-20	37.2484	0.00794553
RPP38	-0.0435509	0.715026	-11.5776	4.59981e-21	4.6193e-20	37.2433	0.00254194
DAZAP1	0.0646003	0.448	11.5774	4.60449e-21	4.62176e-20	37.2423	0.00152812
CHST13	-0.0816227	0.497748	-11.5772	4.60927e-21	4.62429e-20	37.2413	0.000809755
MRPL12	0.045929	0.751517	11.5765	4.62617e-21	4.63674e-20	37.2377	0.00123736
DVL1	0.0791796	0.37449	11.5756	4.64958e-21	4.65568e-20	37.2326	0.00207766
CCDC41	-0.0514866	0.654141	-11.573	4.71423e-21	4.71355e-20	37.2189	0.00158213
NCRNA00171	0.0623667	0.311475	11.5728	4.71967e-21	4.7167e-20	37.2178	0.00495291
C19orf25	-0.0934586	0.536944	-11.5716	4.74974e-21	4.74445e-20	37.2115	0.00212095
ADAT2	-0.0769271	0.679994	-11.5681	4.84033e-21	4.83025e-20	37.1927	0.00612083
RPS13	-0.0571007	0.622898	-11.565	4.92263e-21	4.89344e-20	37.1759	0.00157357
TBC1D23	-0.103282	0.57439	-11.5633	4.96789e-21	4.93197e-20	37.1668	0.00367917
CENPF	0.0606544	0.570651	11.562	5.0042e-21	4.96256e-20	37.1596	0.00379351
PTPLA	-0.130682	0.536842	-11.5612	5.02551e-21	4.9813e-20	37.1554	0.00227002
SNORD43	-0.0720679	0.787143	-11.5603	5.05061e-21	5.00377e-20	37.1504	0.00328074
DDX20	-0.0968021	0.609024	-11.5577	5.12117e-21	5.06637e-20	37.1366	0.00427209
TBCA	-0.0779391	0.64435	-11.5546	5.2086e-21	5.15039e-20	37.1198	0.00168947
TSSC1	0.058575	0.313595	11.5517	5.29106e-21	5.21717e-20	37.1042	0.00184995
TMPRSS4	0.0965324	0.362456	11.5514	5.29756e-21	5.22083e-20	37.1029	0.0140836
DCPS	-0.103928	0.391404	-11.5507	5.31941e-21	5.23986e-20	37.0988	-0.021948
PRPF38A	-0.0789946	0.579975	-11.5502	5.33343e-21	5.25116e-20	37.0962	0.00240723
PAQR8	0.0664025	0.565301	11.5499	5.34195e-21	5.25704e-20	37.0946	-0.007598
ACOX1	-0.0566112	0.662418	-11.5497	5.34836e-21	5.26083e-20	37.0935	0.00138445
FAM177A1	-0.101784	0.559449	-11.5491	5.36584e-21	5.273e-20	37.0902	0.00196695
USP31	-0.054272	0.365406	-11.5477	5.40672e-21	5.30811e-20	37.0827	0.00146179
ZNF317	-0.0393211	0.341525	-11.5472	5.41931e-21	5.31794e-20	37.0804	-0.000539026
SLC39A8	-0.0664353	0.578815	-11.547	5.42715e-21	5.3231e-20	37.0789	0.00297907
BTAF1	-0.037457	0.514598	-11.5467	5.43609e-21	5.32933e-20	37.0773	0.00201643
C12orf62	-0.0680701	0.672145	-11.5454	5.47233e-21	5.36231e-20	37.0707	0.00517352
BCLAF1	-0.0756862	0.602366	-11.545	5.48614e-21	5.37329e-20	37.0682	0.00461537
C17orf91	-0.0737885	0.683976	-11.5405	5.62188e-21	5.49319e-20	37.0439	0.00397336
GABARAPL2	-0.0618828	0.596286	-11.54	5.63511e-21	5.50351e-20	37.0415	0.00236034
ATP8B2	-0.112426	0.550754	-11.537	5.72684e-21	5.58516e-20	37.0255	0.000556049
OAF	-0.107746	0.573607	-11.5356	5.77257e-21	5.62709e-20	37.0176	0.00339906
CDKN2AIP	-0.162916	0.565961	-11.5347	5.79953e-21	5.65071e-20	37.0129	0.000935981
CSTB	-0.0675734	0.686167	-11.5342	5.81424e-21	5.66236e-20	37.0104	0.0024155
NDUFA2	-0.166352	0.655877	-11.533	5.85177e-21	5.69353e-20	37.004	0.00177009
MYPOP	-0.0855356	0.583887	-11.5281	6.01023e-21	5.83944e-20	36.9775	0.00485366
IMP3	-0.0933207	0.768593	-11.5278	6.01881e-21	5.84502e-20	36.976	0.00705769
SYTL2	0.079472	0.515	11.5257	6.08925e-21	5.90231e-20	36.9645	0.00139019
CDC42BPB	0.0483073	0.294687	11.5237	6.15458e-21	5.95723e-20	36.9539	0.00407699
PABPC1	0.0658613	0.62388	11.5227	6.1897e-21	5.98561e-20	36.9482	0.00438356
C12orf10	-0.0658613	0.695163	-11.5225	6.19383e-21	5.98679e-20	36.9476	0.00226858
SPATA5	-0.0430063	0.328199	-11.5207	6.25723e-21	6.0424e-20	36.9374	0.000166182
SLC25A29	0.0756621	0.535976	11.5181	6.34276e-21	6.12213e-20	36.9239	-0.00476493
ITIH5	0.0582574	0.437306	11.5177	6.35709e-21	6.13022e-20	36.9217	6.67763e-06
RPL9	-0.0700133	0.552321	-11.5173	6.37306e-21	6.14275e-20	36.9192	-0.000375079
KIF20B	-0.0698341	0.686468	-11.515	6.45237e-21	6.2018e-20	36.9069	0.00833567
PAWR	-0.07131	0.549594	-11.5145	6.46827e-21	6.21419e-20	36.9045	0.00505906
SSBP3	0.045109	0.393195	11.5123	6.54557e-21	6.27967e-20	36.8926	-0.00130298
MRPS14	0.0803159	0.821019	11.5107	6.60292e-21	6.3288e-20	36.884	0.00209051
RAD17	-0.0525547	0.738827	-11.5097	6.63949e-21	6.36089e-20	36.8785	0.000408458
CDV3	-0.0839461	0.68942	-11.5085	6.68418e-21	6.40073e-20	36.8718	0.000630823
SORBS2	0.0572106	0.319903	11.5079	6.70577e-21	6.41544e-20	36.8686	0.01343
C18orf10	-0.0968617	0.700852	-11.5071	6.73407e-21	6.43687e-20	36.8644	-0.0102967
ADAM8	0.0566042	0.339738	11.5068	6.74463e-21	6.44365e-20	36.8629	0.00532249
TBL2	-0.0818892	0.43686	-11.5062	6.76478e-21	6.45991e-20	36.8599	-0.00824632
TDRD12	0.103963	0.289062	11.5022	6.91293e-21	6.59223e-20	36.8384	-0.00463591
CDK4	-0.0998714	0.606562	-11.5	6.99605e-21	6.66427e-20	36.8265	0.0031315
TMEM136	0.0594356	0.689062	11.4993	7.02428e-21	6.68604e-20	36.8225	0.00754284
SNX16	-0.0643023	0.60499	-11.4989	7.0395e-21	6.69743e-20	36.8203	-0.0078499
FAM186A	0.101798	0.296567	11.4945	7.20798e-21	6.83565e-20	36.7968	-0.00163213
LOC219347	-0.125357	0.706433	-11.4941	7.22499e-21	6.84233e-20	36.7945	-0.00228524
MESDC1	-0.115558	0.576676	-11.4934	7.25071e-21	6.86348e-20	36.7909	0.00285361
MALT1	-0.162669	0.4984	-11.4893	7.41445e-21	7.00567e-20	36.7687	0.00410758
FAM48A	-0.127293	0.633058	-11.486	7.54914e-21	7.11663e-20	36.7508	0.00104862
HBS1L	-0.0905106	0.487191	-11.485	7.58961e-21	7.15151e-20	36.7455	0.0050947
SOD1	-0.117049	0.595941	-11.4823	7.69819e-21	7.24059e-20	36.7314	0.00179819
POLE	0.084641	0.332203	11.4819	7.71872e-21	7.25516e-20	36.7288	-7.11424e-05
ZNF446	-0.0830464	0.542792	-11.4805	7.77552e-21	7.3e-20	36.7215	0.00213857
ACTR3B	0.0698012	0.465609	11.4785	7.85825e-21	7.37431e-20	36.7109	-0.00200352
C19orf73	-0.107174	0.807186	-11.4726	8.11309e-21	7.60307e-20	36.6792	0.00469236
TTC14	-0.0691604	0.546698	-11.4701	8.22629e-21	7.70216e-20	36.6654	-0.0167553
NT5M	-0.0860906	0.553421	-11.4699	8.23526e-21	7.70705e-20	36.6644	0.000500714
RASA3	0.0632305	0.316405	11.4693	8.25934e-21	7.72608e-20	36.6615	-0.00226432
USP14	0.0605545	0.742952	11.469	8.27458e-21	7.73491e-20	36.6596	0.00113324
LOC729799	0.0719149	0.173516	11.469	8.27628e-21	7.73491e-20	36.6594	0.00231909
LOC100130987	-0.0601255	0.644815	-11.4675	8.34057e-21	7.79146e-20	36.6517	0.00309722
PSME2	-0.0905256	0.619191	-11.4674	8.34493e-21	7.792e-20	36.6512	0.000247245
SEPSECS	-0.0575874	0.660533	-11.4655	8.43209e-21	7.86983e-20	36.6409	0.00192648
BRD1	0.0785841	0.263423	11.4647	8.46774e-21	7.89594e-20	36.6367	-0.0012342
LRFN3	0.103303	0.546745	11.4623	8.57883e-21	7.98257e-20	36.6237	-0.00216595
ZZZ3	-0.121836	0.610828	-11.4623	8.58e-21	7.98257e-20	36.6236	0.00312345
LOC400657	-0.0858911	0.711366	-11.4598	8.69554e-21	8.08277e-20	36.6103	0.00210398
GSK3B	-0.0659499	0.540384	-11.4596	8.70551e-21	8.08839e-20	36.6092	0.00243146
TMEM199	0.0909239	0.867349	11.4583	8.76802e-21	8.13914e-20	36.602	0.00463211
NUSAP1	-0.127039	0.627345	-11.4576	8.80086e-21	8.16595e-20	36.5983	0.0034731
RAE1	-0.045134	0.613818	-11.4555	8.89942e-21	8.24997e-20	36.5873	0.00199264
TSFM	-0.062591	0.675319	-11.4543	8.95932e-21	8.29431e-20	36.5806	0.00176465
SNF8	-0.100177	0.584974	-11.4538	8.98258e-21	8.30838e-20	36.578	0.00196249
HSPBP1	-0.0794378	0.518502	-11.4513	9.10417e-21	8.4133e-20	36.5646	-0.0171092
ATP11B	-0.0478304	0.622027	-11.4473	9.30326e-21	8.58958e-20	36.5431	0.00309323
BUB1B	-0.0843519	0.561124	-11.4469	9.32785e-21	8.60843e-20	36.5405	-0.0104994
FAM36A	-0.0824385	0.732299	-11.4463	9.35351e-21	8.62825e-20	36.5378	0.00518325
SGSM2	0.0473417	0.287946	11.4383	9.77003e-21	8.98433e-20	36.4945	-0.00441139
CCDC43	-0.065452	0.651219	-11.4382	9.77499e-21	8.98488e-20	36.494	0.00289126
XKR5	-0.0872057	0.482412	-11.4375	9.81013e-21	9.01317e-20	36.4904	0.000125926
LOC552889	-0.0997586	0.695322	-11.4373	9.82549e-21	9.02326e-20	36.4888	-0.000168335
SFRS1	-0.134138	0.583855	-11.437	9.83921e-21	9.03183e-20	36.4875	0.0061643
TAF7	-0.108381	0.612086	-11.4355	9.91739e-21	9.0955e-20	36.4796	-0.00590132
C4orf44	0.0881808	0.269922	11.4341	9.99612e-21	9.15955e-20	36.4717	-0.00426013
GPR172A	0.0833837	0.712136	11.4335	1.00253e-20	9.18221e-20	36.4688	0.00240379
PIK3CA	-0.0929817	0.605463	-11.4326	1.00785e-20	9.22685e-20	36.4636	0.00365919
ZNF264	-0.0830501	0.441793	-11.4315	1.01353e-20	9.27476e-20	36.458	-0.0110888
TCP1	-0.0963231	0.6473	-11.4313	1.01496e-20	9.28368e-20	36.4566	0.00864845
UGDH	-0.105228	0.62276	-11.4298	1.02303e-20	9.34924e-20	36.4487	0.00439164
PMM1	-0.11926	0.503088	-11.4282	1.03194e-20	9.40981e-20	36.4401	0.00253122
WDR8	0.0458665	0.356383	11.4227	1.06294e-20	9.66257e-20	36.4107	-0.00191221
DHRS12	-0.087884	0.50338	-11.4225	1.06409e-20	9.66876e-20	36.4096	0.00132344
ABCE1	-0.0980605	0.613106	-11.4184	1.08789e-20	9.87319e-20	36.3876	-0.00365309
KIAA0020	-0.12433	0.54935	-11.4184	1.08803e-20	9.87319e-20	36.3875	0.00455274
GTF3A	-0.113299	0.581613	-11.4166	1.09895e-20	9.95324e-20	36.3776	0.00283796
RNMTL1	0.0830156	0.524293	11.4126	1.12286e-20	1.01446e-19	36.3562	0.00381311
PDK2	-0.0879257	0.429664	-11.4082	1.15007e-20	1.03814e-19	36.3324	0.00143823
C11orf31	-0.121406	0.615709	-11.4072	1.15637e-20	1.04336e-19	36.3269	0.00611291
ROBLD3	-0.0977566	0.64565	-11.4063	1.16148e-20	1.04705e-19	36.3225	0.00282574
SYPL1	-0.0570637	0.613501	-11.406	1.16387e-20	1.0483e-19	36.3205	0.00215608
PIGY	-0.0978715	0.575157	-11.4054	1.16761e-20	1.05074e-19	36.3173	0.000724459
C12orf75	-0.0771032	0.543353	-11.4053	1.16831e-20	1.05092e-19	36.3167	0.00282846
RTN4IP1	0.0854876	0.646579	11.4017	1.19081e-20	1.06929e-19	36.2978	0.00316316
HPSE	-0.0722129	0.626296	-11.4002	1.20053e-20	1.07708e-19	36.2897	0.000523892
SNX14	-0.0873508	0.639538	-11.3961	1.22759e-20	1.1004e-19	36.2675	0.004809
PFKFB2	-0.116974	0.462292	-11.394	1.2414e-20	1.11133e-19	36.2564	0.00222463
DDX55	-0.0831887	0.70358	-11.3905	1.2654e-20	1.13085e-19	36.2374	0.000746571
C1orf220	-0.0474243	0.637788	-11.3897	1.27123e-20	1.13458e-19	36.2328	0.00206957
G3BP2	-0.0715796	0.567138	-11.3881	1.28172e-20	1.1434e-19	36.2246	0.00166665
MTA1	0.061782	0.316959	11.3855	1.3002e-20	1.15794e-19	36.2104	-0.00296936
PSMD13	-0.0902765	0.462027	-11.3843	1.30831e-20	1.16465e-19	36.2042	0.00341905
FAM189B	-0.0740704	0.615895	-11.3793	1.34459e-20	1.19592e-19	36.177	0.00363477
DSCAML1	0.0427467	0.311032	11.3778	1.35542e-20	1.20296e-19	36.169	0.00262158
C21orf59	-0.104215	0.610116	-11.3764	1.36572e-20	1.21054e-19	36.1615	0.00119585
SIRT2	-0.107275	0.585775	-11.3758	1.37053e-20	1.21357e-19	36.158	0.00737686
TBC1D12	-0.0450452	0.519734	-11.3757	1.37091e-20	1.21357e-19	36.1577	0.000784998
AMIGO1	-0.0911604	0.666033	-11.3746	1.37908e-20	1.21975e-19	36.1518	0.00199246
HDHD2	-0.0783996	0.631887	-11.3716	1.40196e-20	1.23946e-19	36.1355	0.000810819
RALGAPB	-0.0455278	0.581318	-11.3704	1.41064e-20	1.2466e-19	36.1294	0.00420259
PPM1A	0.0809139	0.626238	11.3696	1.41741e-20	1.25204e-19	36.1246	0.000343059
COL19A1	-0.0607646	0.628406	-11.3675	1.43362e-20	1.26582e-19	36.1133	-0.00212581
ARAP2	-0.0722189	0.5381	-11.366	1.44499e-20	1.27422e-19	36.1054	0.003119
ELP3	-0.0935053	0.616422	-11.3658	1.44679e-20	1.27526e-19	36.1042	-0.000140803
TOP3B	-0.0812718	0.519502	-11.3647	1.45528e-20	1.2822e-19	36.0984	0.00442106
SFRS2	-0.0682756	0.788358	-11.3645	1.45689e-20	1.28307e-19	36.0973	0.00106057
TMEM33	0.0799311	0.742981	11.3615	1.48078e-20	1.30133e-19	36.0811	0.00392203
VIM	-0.0827224	0.68778	-11.3583	1.50672e-20	1.323e-19	36.0639	-0.00218663
OSGEP	-0.121433	0.489697	-11.3569	1.51762e-20	1.33201e-19	36.0567	0.0234622
CHERP	0.0421821	0.367287	11.3516	1.56202e-20	1.36806e-19	36.028	0.00310833
RRS1	-0.109321	0.672768	-11.3512	1.56534e-20	1.36923e-19	36.0259	0.00490335
DUSP3	0.0547522	0.648409	11.351	1.56752e-20	1.36997e-19	36.0245	0.0031489
ABHD5	-0.104418	0.549133	-11.3508	1.5692e-20	1.37027e-19	36.0235	0.00328003
PRNP	0.0936435	0.621356	11.3505	1.57113e-20	1.37138e-19	36.0222	0.0014179
BANP	0.0339801	0.228411	11.3492	1.58256e-20	1.38018e-19	36.015	-0.0017768
LRRC37A3	-0.0943381	0.498621	-11.3466	1.605e-20	1.39857e-19	36.001	0.000146723
CCDC97	-0.121675	0.547035	-11.3464	1.60673e-20	1.39949e-19	36	0.00478488
RUFY1	-0.0497796	0.448839	-11.341	1.65459e-20	1.43754e-19	35.9708	0.00470997
BRCA2	-0.112552	0.518837	-11.3402	1.66127e-20	1.44273e-19	35.9668	0.000685637
EXOSC4	-0.163431	0.660484	-11.3399	1.66399e-20	1.44388e-19	35.9652	0.00331938
C14orf135	-0.0565426	0.729968	-11.3387	1.67469e-20	1.45255e-19	35.9588	0.00207881
FYN	0.0373069	0.373382	11.3385	1.67672e-20	1.45369e-19	35.9576	0.00377826
GOT1	-0.0759733	0.523597	-11.3382	1.67988e-20	1.45522e-19	35.9557	0.00517598
MAVS	-0.0402799	0.700636	-11.3368	1.6923e-20	1.4652e-19	35.9484	0.00213425
PDHX	-0.0778967	0.628821	-11.3368	1.69283e-20	1.4652e-19	35.9481	0.000730552
C4orf3	-0.0711098	0.663397	-11.3348	1.71075e-20	1.47947e-19	35.9376	0.00203385
CBX3	-0.0975658	0.689511	-11.3345	1.71362e-20	1.48133e-19	35.936	0.00654917
PPM1D	-0.0669934	0.630728	-11.3316	1.74111e-20	1.50446e-19	35.9201	0.00132882
MGC23284	-0.0702181	0.558893	-11.3302	1.75391e-20	1.51489e-19	35.9129	0.00175225
SCAMP3	-0.0557226	0.543747	-11.3287	1.76877e-20	1.52644e-19	35.9045	0.00760441
FLJ41603	-0.133391	0.489292	-11.3279	1.7761e-20	1.53213e-19	35.9004	0.00637063
KCTD13	-0.0440088	0.720473	-11.3259	1.7953e-20	1.54675e-19	35.8897	0.000957143
ATG3	-0.0642102	0.630513	-11.3246	1.80849e-20	1.55616e-19	35.8824	0.00309905
CCDC66	-0.0945697	0.733468	-11.3242	1.81193e-20	1.55847e-19	35.8805	0.000353452
LONP1	0.0935222	0.336831	11.3218	1.83601e-20	1.57655e-19	35.8674	0.00423237
C1orf89	-0.0667323	0.507262	-11.3207	1.84639e-20	1.58415e-19	35.8618	0.00102064
RAB12	0.0999756	0.686302	11.3206	1.84755e-20	1.58448e-19	35.8612	0.0029532
ZMPSTE24	-0.0555309	0.658296	-11.3179	1.87457e-20	1.60498e-19	35.8467	0.00116112
PUS7L	-0.0960762	0.607495	-11.317	1.8844e-20	1.61273e-19	35.8415	0.0113906
PELI2	0.0566657	0.479778	11.3115	1.94059e-20	1.65532e-19	35.8123	0.00357776
N6AMT2	0.0667502	0.576481	11.307	1.98868e-20	1.69424e-19	35.788	0.000685374
TFDP1	0.0558152	0.241396	11.306	1.99987e-20	1.70307e-19	35.7824	0.0146714
RPS10	-0.063657	0.567232	-11.3052	2.00816e-20	1.70943e-19	35.7783	0.0016863
OLIG1	-0.148564	0.598014	-11.3045	2.0161e-20	1.71547e-19	35.7744	-0.00556421
P4HA1	-0.0640833	0.604944	-11.3014	2.04997e-20	1.74214e-19	35.7578	0.00720075
ELK4	-0.0691691	0.445598	-11.2949	2.12382e-20	1.79896e-19	35.7226	0.00370806
RNASEH2C	-0.13724	0.61588	-11.2936	2.13871e-20	1.81009e-19	35.7157	0.00601112
AGPAT9	-0.0708883	0.694275	-11.292	2.1574e-20	1.82516e-19	35.707	0.00342836
LRRC37B	0.0789077	0.361181	11.2912	2.16682e-20	1.832e-19	35.7027	0.000268611
C17orf63	-0.0603688	0.512733	-11.2911	2.16726e-20	1.832e-19	35.7025	-0.00455761
ZNF3	-0.0765024	0.571475	-11.2899	2.18212e-20	1.84154e-19	35.6957	0.00544967
ATPBD4	-0.0639326	0.514789	-11.288	2.20425e-20	1.85869e-19	35.6857	0.00897141
NDFIP2	-0.0705949	0.654674	-11.2875	2.21029e-20	1.86226e-19	35.683	-0.00435174
RNF144B	-0.0768249	0.485366	-11.2871	2.21574e-20	1.86609e-19	35.6805	0.00382168
RNF138	-0.0639266	0.586244	-11.281	2.28998e-20	1.92704e-19	35.6478	0.00178065
COPS7A	-0.0818222	0.6162	-11.2788	2.31709e-20	1.94747e-19	35.6361	0.00260982
LRRC46	-0.106705	0.503043	-11.2783	2.3231e-20	1.95173e-19	35.6335	0.00577985
KCNG2	0.069611	0.251217	11.2778	2.3302e-20	1.9569e-19	35.6305	-0.00711642
WNT5B	0.0819896	0.373548	11.2754	2.36073e-20	1.98011e-19	35.6175	-0.00295986
ADAP1	0.0557752	0.330051	11.275	2.36469e-20	1.98263e-19	35.6158	0.0111049
RHBDF1	0.0484439	0.379644	11.2708	2.41938e-20	2.02273e-19	35.5931	-9.54018e-05
ARID1B	0.0418833	0.347767	11.2699	2.43191e-20	2.03238e-19	35.588	0.0100927
CCNC	-0.0526866	0.641052	-11.2688	2.44543e-20	2.04284e-19	35.5825	0.00217678
PRDX3	-0.0792083	0.59242	-11.2685	2.45055e-20	2.04546e-19	35.5804	0.00274974
C1orf58	-0.0714381	0.681498	-11.2658	2.48574e-20	2.06981e-19	35.5662	0.00382303
UFSP1	-0.111277	0.6415	-11.2645	2.50341e-20	2.08284e-19	35.5592	0.001322
C7orf20	0.10427	0.37511	11.264	2.50999e-20	2.08747e-19	35.5566	-0.0054459
SMYD3	0.0553381	0.32328	11.2632	2.52119e-20	2.09594e-19	35.5522	0.00370899
CLNS1A	-0.0510621	0.67888	-11.2631	2.52339e-20	2.09693e-19	35.5513	0.00225237
HNRNPH3	-0.0648289	0.659601	-11.2629	2.52487e-20	2.09731e-19	35.5507	0.00437875
ZNF485	-0.100754	0.469141	-11.2627	2.5281e-20	2.09915e-19	35.5494	0.00353866
ZNF259	-0.0947226	0.507371	-11.262	2.53753e-20	2.10613e-19	35.5457	-0.0104574
CAPN5	0.0342041	0.503031	11.2599	2.56691e-20	2.12794e-19	35.5343	0.00160494
DPH2	-0.114559	0.553065	-11.2596	2.57144e-20	2.13084e-19	35.5325	0.010717
ADAL	-0.089239	0.575578	-11.2589	2.58031e-20	2.13733e-19	35.5291	0.000111986
ABCA4	0.0988997	0.378462	11.2553	2.63181e-20	2.17737e-19	35.5095	-0.00103077
ZNF26	-0.0598887	0.546678	-11.2545	2.64264e-20	2.18545e-19	35.5054	0.0031846
HEATR7A	0.0668204	0.271267	11.252	2.67911e-20	2.21295e-19	35.4918	0.00264298
FAM13A	0.0562716	0.484375	11.251	2.69306e-20	2.22269e-19	35.4866	0.00115945
SRR	-0.0591828	0.560081	-11.2487	2.72698e-20	2.24979e-19	35.4742	-0.000197235
ATP4B	0.078265	0.274902	11.2486	2.72923e-20	2.25074e-19	35.4733	-0.000924603
RERE	0.0457986	0.461104	11.2461	2.76609e-20	2.28023e-19	35.46	0.00216478
HSPA1A	-0.116874	0.717762	-11.2449	2.78456e-20	2.29451e-19	35.4534	0.0130108
ZNF396	-0.0829315	0.524926	-11.2448	2.78565e-20	2.29451e-19	35.453	-0.00179267
PODNL1	-0.0767942	0.47539	-11.2444	2.79125e-20	2.29708e-19	35.451	-0.00340883
CXXC4	-0.124751	0.59084	-11.2441	2.79598e-20	2.29935e-19	35.4493	0.00301943
UBE2G1	-0.0782973	0.549346	-11.2438	2.80118e-20	2.30271e-19	35.4475	0.00292756
MRPS35	-0.037927	0.707657	-11.2399	2.85991e-20	2.34631e-19	35.4269	0.000699606
FGF14	-0.0516911	0.524753	-11.2351	2.93548e-20	2.40448e-19	35.4009	0.00192617
SCFD2	0.0715717	0.406046	11.2336	2.95951e-20	2.41776e-19	35.3928	0.000846087
LYPLA2	-0.0704269	0.610736	-11.2335	2.96194e-20	2.41825e-19	35.392	0.00355642
PPP1R9B	-0.106101	0.664131	-11.2315	2.99456e-20	2.44317e-19	35.3811	0.00230537
ATP6V1C1	-0.106651	0.480541	-11.2289	3.03701e-20	2.47486e-19	35.3671	0.0037889
C20orf30	-0.0857037	0.58631	-11.2282	3.0485e-20	2.48325e-19	35.3634	0.000875169
C1RL	-0.095265	0.486619	-11.2275	3.05913e-20	2.49092e-19	35.3599	0.00260731
TET2	0.0689993	0.674091	11.2274	3.06126e-20	2.49167e-19	35.3592	-0.00313235
DDX51	-0.0807583	0.3008	-11.2239	3.11999e-20	2.53347e-19	35.3403	0.00196913
FZD6	-0.0812318	0.506588	-11.2234	3.12819e-20	2.53913e-19	35.3377	0.00524038
ALKBH1	-0.067291	0.566657	-11.222	3.15258e-20	2.55691e-19	35.33	0.00164099
ERP29	-0.115887	0.557805	-11.2184	3.21335e-20	2.60007e-19	35.311	0.00362986
EFCAB6	-0.0673246	0.585998	-11.2171	3.23588e-20	2.61419e-19	35.3041	0.000642317
RPS14	-0.0578911	0.755848	-11.216	3.25644e-20	2.62771e-19	35.2978	0.0034242
UBE2D3	-0.0420962	0.701003	-11.2113	3.34011e-20	2.68787e-19	35.2726	0.00303781
TRIM28	-0.0800071	0.711536	-11.2104	3.35697e-20	2.69932e-19	35.2676	-0.00339951
THAP5	-0.0792359	0.697782	-11.2058	3.44027e-20	2.761e-19	35.2432	0.00185259
PYGB	-0.0621755	0.59412	-11.2055	3.44615e-20	2.76349e-19	35.2415	0.00137964
ZNF487	-0.0664976	0.509978	-11.2052	3.45136e-20	2.76659e-19	35.24	0.00382319
GABBR1	0.0477248	0.375241	11.2042	3.47029e-20	2.78068e-19	35.2346	0.000138699
TRMT2A	-0.101967	0.516935	-11.2009	3.53289e-20	2.82974e-19	35.2168	0.00352841
UQCRFS1	0.0826347	0.750074	11.199	3.57068e-20	2.85779e-19	35.2062	0.00160774
FEN1	-0.0560198	0.640668	-11.1951	3.64602e-20	2.91357e-19	35.1855	0.00108281
C14orf104	-0.0777389	0.674459	-11.1944	3.66006e-20	2.92365e-19	35.1817	0.000900298
DUSP18	-0.0581906	0.641278	-11.1892	3.7649e-20	2.99926e-19	35.1536	0.00230818
ADARB1	0.0569516	0.376691	11.1889	3.77138e-20	3.00327e-19	35.1519	-0.00452825
LMBRD2	-0.124506	0.750681	-11.1882	3.78561e-20	3.01344e-19	35.1481	0.00244835
DHDH	-0.0869402	0.630632	-11.1853	3.84516e-20	3.05729e-19	35.1326	-0.00107347
SRPR	-0.076778	0.590982	-11.1819	3.91718e-20	3.10976e-19	35.1142	0.0027941
BRD2	-0.0619574	0.642129	-11.1789	3.98022e-20	3.15737e-19	35.0983	0.00384494
WDR81	0.0564257	0.516612	11.1767	4.02781e-20	3.19144e-19	35.0865	-0.0267095
CHMP7	-0.0520383	0.532586	-11.1762	4.03942e-20	3.19941e-19	35.0836	0.00288961
C14orf68	0.0747891	0.280621	11.1756	4.05311e-20	3.20902e-19	35.0803	-0.00437347
LIN54	-0.0507906	0.634206	-11.173	4.11118e-20	3.25126e-19	35.0661	-0.000204602
HOMER1	-0.0491183	0.497853	-11.1727	4.11694e-20	3.25456e-19	35.0647	0.000559667
EIF5	-0.0509089	0.576724	-11.1722	4.12893e-20	3.26279e-19	35.0619	0.00237367
ARMC10	-0.0683131	0.665512	-11.172	4.13357e-20	3.2652e-19	35.0607	0.00317431
BSN	0.0523207	0.415477	11.1706	4.16525e-20	3.28645e-19	35.0532	-0.00028393
DPRXP4	-0.184784	0.0625311	-11.1668	4.25001e-20	3.3482e-19	35.0331	0.0812671
STK3	-0.0469556	0.246507	-11.166	4.2696e-20	3.36107e-19	35.0286	-0.00412898
PDPR	0.052149	0.550947	11.165	4.29241e-20	3.37516e-19	35.0233	0.00665072
AJAP1	0.0782838	0.441987	11.1642	4.31057e-20	3.38685e-19	35.0191	0.00555097
FKBP10	-0.0612042	0.614434	-11.1607	4.39429e-20	3.44869e-19	35	-0.00012666
CACNG1	0.0768999	0.275781	11.1598	4.41527e-20	3.46252e-19	34.9952	-0.005384
CSAD	0.0599763	0.72149	11.1583	4.45179e-20	3.48742e-19	34.987	0.0045335
DUS2L	-0.0498455	0.721742	-11.1575	4.4712e-20	3.50105e-19	34.9827	0.00121025
CPEB2	-0.108845	0.608004	-11.1563	4.49893e-20	3.51876e-19	34.9766	0.00294982
GALNT6	-0.113393	0.3674	-11.1559	4.50987e-20	3.52597e-19	34.9741	-0.0140724
FGF3	-0.101198	0.540644	-11.155	4.53125e-20	3.54135e-19	34.9694	-0.0158048
PPP2R4	-0.0645146	0.391017	-11.1547	4.53958e-20	3.54517e-19	34.9676	-0.000191735
TNXB	0.059763	0.36454	11.1525	4.59229e-20	3.58227e-19	34.9561	-0.0025456
MAN2A1	-0.0672461	0.518938	-11.1514	4.62066e-20	3.60031e-19	34.95	0.000948404
PA2G4	-0.084798	0.577128	-11.1507	4.63899e-20	3.61323e-19	34.9461	0.00183136
SERBP1	-0.0582727	0.661704	-11.1484	4.69581e-20	3.65472e-19	34.934	0.00187021
YLPM1	0.0581738	0.591419	11.1483	4.6997e-20	3.65637e-19	34.9332	0.000305351
PIGV	-0.10744	0.644666	-11.1477	4.71533e-20	3.66714e-19	34.9299	0.00213311
EIF1	-0.110859	0.62082	-11.1471	4.72876e-20	3.6762e-19	34.927	0.00466929
FAM84B	-0.0710885	0.710589	-11.1429	4.83979e-20	3.75403e-19	34.904	0.00351856
EID2	-0.0988462	0.708437	-11.1412	4.88332e-20	3.78494e-19	34.8951	0.00177432
TMEM123	-0.0674511	0.607327	-11.1406	4.89989e-20	3.79635e-19	34.8917	0.00196374
JPH1	0.054571	0.459859	11.1391	4.94063e-20	3.82648e-19	34.8835	-0.0122463
ZNF580	-0.0739758	0.675019	-11.1386	4.95417e-20	3.83553e-19	34.8808	0.00171118
C12orf49	-0.111978	0.56555	-11.1374	4.98628e-20	3.85827e-19	34.8743	0.00591412
FOXP4	0.0652975	0.47412	11.1373	4.98728e-20	3.85827e-19	34.8741	-0.00448658
KIF9	-0.0531378	0.644189	-11.1348	5.05502e-20	3.90921e-19	34.8607	0.00144832
ABHD6	0.0687171	0.683865	11.1335	5.09199e-20	3.93448e-19	34.8535	0.00132091
SMCHD1	-0.101362	0.658164	-11.1334	5.09343e-20	3.93448e-19	34.8532	0.00126504
DDX39	-0.0723292	0.666777	-11.1328	5.11245e-20	3.94769e-19	34.8495	0.00212141
TRIP13	-0.0934906	0.446951	-11.1315	5.14809e-20	3.97223e-19	34.8426	0.00237743
F10	0.101816	0.382147	11.1309	5.16382e-20	3.98288e-19	34.8396	-0.00213262
TREX2	0.0978436	0.284484	11.1306	5.17279e-20	3.98831e-19	34.8378	0.00244346
AGRN	0.0484466	0.37659	11.1304	5.17713e-20	3.99016e-19	34.837	-0.000578356
MED13L	0.0840321	0.522732	11.1299	5.19207e-20	4.00019e-19	34.8341	0.00131083
CASC4	-0.0654301	0.572762	-11.129	5.21844e-20	4.019e-19	34.8291	0.000618696
B3GNTL1	0.0520445	0.281538	11.1279	5.24789e-20	4.03887e-19	34.8235	-0.00520123
MOSPD3	-0.076706	0.63998	-11.1255	5.31823e-20	4.08821e-19	34.8103	0.00335471
PLXNA3	0.0714745	0.316919	11.1249	5.33446e-20	4.09733e-19	34.8073	-0.000508891
TRPV1	0.0551107	0.210017	11.1249	5.33604e-20	4.09733e-19	34.807	-0.00195465
ABCB8	-0.0528479	0.442283	-11.1237	5.36955e-20	4.12152e-19	34.8007	-0.0038326
TNK2	0.0583596	0.389111	11.1232	5.38507e-20	4.13036e-19	34.7979	-0.00603127
CSNK1D	0.0493167	0.376639	11.123	5.38884e-20	4.13171e-19	34.7972	0.00019299
ASH2L	-0.112059	0.65192	-11.1226	5.40282e-20	4.14089e-19	34.7946	0.00106911
VPS4B	-0.123168	0.621834	-11.1177	5.54625e-20	4.24766e-19	34.7686	0.0046635
GAR1	-0.162211	0.563208	-11.1164	5.58577e-20	4.27434e-19	34.7615	0.00040598
HECTD1	-0.0932617	0.624436	-11.1145	5.64455e-20	4.31493e-19	34.7511	0.00194812
PGAM1	-0.0605596	0.685149	-11.1144	5.64681e-20	4.31506e-19	34.7507	0.00414809
MICALL2	0.0340367	0.398299	11.1108	5.75789e-20	4.39343e-19	34.7313	0.00311867
CYP51A1	-0.0774235	0.618597	-11.1103	5.77502e-20	4.40324e-19	34.7284	0.00153196
HADH	-0.0772106	0.588123	-11.1076	5.85886e-20	4.46222e-19	34.7141	0.00281127
EPHA1	-0.052788	0.531999	-11.1057	5.91908e-20	4.50475e-19	34.7039	0.0011612
C7orf23	-0.0538036	0.646868	-11.1054	5.93005e-20	4.51143e-19	34.7021	-0.010446
KAT2A	0.0452557	0.380445	11.1023	6.03118e-20	4.57823e-19	34.6853	-0.000415499
ETV5	-0.0599633	0.62242	-11.1011	6.06811e-20	4.60288e-19	34.6792	0.00352518
PKD2	-0.0558524	0.570006	-11.1009	6.07584e-20	4.60535e-19	34.6779	0.00193075
TPI1	-0.104959	0.668846	-11.0996	6.12003e-20	4.63544e-19	34.6707	0.00377921
TMEM62	-0.0429442	0.503999	-11.0989	6.14396e-20	4.65015e-19	34.6668	0.00118478
PSMG1	-0.101474	0.685606	-11.0979	6.17533e-20	4.67218e-19	34.6618	0.00540327
KIAA0664	0.043281	0.288422	11.0978	6.18014e-20	4.6741e-19	34.661	0.00381051
ZNF428	-0.0756281	0.555992	-11.0963	6.2292e-20	4.70775e-19	34.6531	0.004444
TPD52	0.0832217	0.557562	11.095	6.27476e-20	4.73697e-19	34.6459	0.00150232
MAPK15	-0.105032	0.353187	-11.0945	6.2899e-20	4.74467e-19	34.6435	0.00138074
TTK	-0.109982	0.58794	-11.0941	6.30481e-20	4.7527e-19	34.6412	0.00417093
MYLK2	0.0597559	0.452796	11.092	6.37652e-20	4.80324e-19	34.6299	0.00228783
C14orf174	-0.100717	0.649943	-11.0916	6.39159e-20	4.81108e-19	34.6276	0.00243949
C9orf40	-0.0444839	0.605238	-11.0912	6.40554e-20	4.81806e-19	34.6254	-0.000258417
ANKRD12	-0.147929	0.514044	-11.085	6.62226e-20	4.96658e-19	34.5923	0.00442888
ARSA	-0.148368	0.527328	-11.0839	6.66369e-20	4.99038e-19	34.5861	0.00248694
MYL12A	-0.1177	0.629416	-11.0832	6.68679e-20	5.00587e-19	34.5827	0.00458632
PMP22	-0.0678941	0.568603	-11.0824	6.71641e-20	5.02622e-19	34.5783	0.00411029
SCYL2	-0.0565629	0.743214	-11.082	6.73174e-20	5.03465e-19	34.576	0.0058219
UBE2C	-0.0974409	0.642577	-11.082	6.73257e-20	5.03465e-19	34.5759	0.00100399
C15orf59	-0.0939237	0.383584	-11.0815	6.75175e-20	5.04717e-19	34.5731	-0.0106672
ZFP1	-0.0674332	0.561754	-11.0789	6.84751e-20	5.11134e-19	34.5591	0.000873969
LRRC16A	0.0531598	0.529259	11.0723	7.09355e-20	5.28377e-19	34.524	0.00177375
PPAP2A	-0.0684173	0.390596	-11.0723	7.09389e-20	5.28377e-19	34.524	0.00878283
CDC37	0.0661322	0.312244	11.0705	7.16644e-20	5.33588e-19	34.5139	0.00028531
SNX3	-0.0889034	0.706366	-11.0703	7.17104e-20	5.33738e-19	34.5132	0.00118998
FAU	-0.0545238	0.694233	-11.0687	7.23379e-20	5.38214e-19	34.5046	0.00015776
CECR5	0.0502483	0.341767	11.0616	7.51718e-20	5.57889e-19	34.4664	-0.00654483
RPRML	-0.108758	0.662469	-11.0615	7.52376e-20	5.58177e-19	34.4655	0.0111585
IMPDH1	-0.096584	0.536736	-11.0605	7.56502e-20	5.60431e-19	34.4601	0.00381302
EEF1DP3	0.0474701	0.513544	11.0585	7.64733e-20	5.65716e-19	34.4493	0.00123283
RFPL3	0.0767933	0.275601	11.0526	7.8963e-20	5.83087e-19	34.4175	-0.0240519
RAP1B	-0.0611317	0.584662	-11.0493	8.03571e-20	5.91898e-19	34.4001	0.00322772
NCAPD2	-0.0914985	0.542809	-11.0492	8.0415e-20	5.92113e-19	34.3994	0.00167324
PIGW	-0.0848796	0.48739	-11.0472	8.1284e-20	5.97825e-19	34.3887	0.000428087
MTIF3	-0.0922107	0.648579	-11.0472	8.13068e-20	5.97825e-19	34.3884	0.00113938
EML1	0.0705828	0.421229	11.0441	8.2684e-20	6.07735e-19	34.3717	-0.00152612
PFDN6	-0.0568094	0.632743	-11.0427	8.33197e-20	6.11971e-19	34.3641	0.00276355
ARG2	-0.0880049	0.715916	-11.0423	8.34994e-20	6.13072e-19	34.362	0.0011231
MAPRE2	-0.0478239	0.683167	-11.0422	8.35492e-20	6.1322e-19	34.3614	0.00287313
ELP2	-0.0819427	0.697732	-11.0403	8.44008e-20	6.18369e-19	34.3513	0.000950807
SEC61A2	0.0904539	0.650461	11.04	8.45116e-20	6.18961e-19	34.35	0.00193679
FOXQ1	-0.0578481	0.785407	-11.0375	8.57024e-20	6.27014e-19	34.3361	0.00133299
TLN2	0.0886962	0.313203	11.0366	8.61005e-20	6.2948e-19	34.3315	-0.00592118
RPS26	-0.0898248	0.670203	-11.0352	8.67452e-20	6.3352e-19	34.3241	0.00591359
ATP5G1	-0.101558	0.657876	-11.0344	8.71207e-20	6.36036e-19	34.3198	0.00566891
MFN2	-0.063697	0.498791	-11.0327	8.79574e-20	6.41918e-19	34.3103	0.00208029
CTSA	-0.0629176	0.67492	-11.0307	8.89288e-20	6.48548e-19	34.2993	0.00292274
CDK13	-0.0853086	0.60199	-11.0293	8.96066e-20	6.5326e-19	34.2918	0.00241305
CALU	-0.0738183	0.64196	-11.0288	8.98393e-20	6.54493e-19	34.2892	0.0016291
OTUD4	-0.054714	0.519454	-11.0257	9.13436e-20	6.65217e-19	34.2727	-0.029992
NIPAL1	-0.100669	0.596461	-11.023	9.2684e-20	6.74265e-19	34.2582	0.00157217
FAM120AOS	-0.0826544	0.674173	-11.0225	9.29268e-20	6.75316e-19	34.2556	0.000525014
SPRYD4	-0.0880935	0.625176	-11.022	9.32151e-20	6.76695e-19	34.2526	0.00272806
TMEM90A	0.0972295	0.589676	11.0179	9.52729e-20	6.91148e-19	34.2309	7.8146e-06
ASAH1	-0.0644281	0.602146	-11.0164	9.60571e-20	6.96347e-19	34.2227	0.0259683
PCNT	0.0467543	0.301861	11.0139	9.74103e-20	7.05908e-19	34.2088	0.00018457
TESK2	-0.116227	0.57278	-11.0134	9.76358e-20	7.07045e-19	34.2065	-0.0482261
C17orf79	-0.0651102	0.604853	-11.0129	9.79181e-20	7.0884e-19	34.2036	0.00312351
GGTLC1	0.0674187	0.255662	11.0126	9.80855e-20	7.09803e-19	34.202	0.0216928
BRI3	-0.0739647	0.594986	-11.0122	9.82972e-20	7.11086e-19	34.1998	0.00935182
AGBL4	0.0615622	0.541783	11.0117	9.85593e-20	7.12732e-19	34.1972	0.00314714
THOP1	0.0537911	0.444749	11.0103	9.92974e-20	7.17314e-19	34.1897	0.00520472
NUPL1	-0.110379	0.525973	-11.0096	9.9703e-20	7.1974e-19	34.1857	0.00233755
C19orf10	-0.0761467	0.642086	-11.0057	1.0184e-19	7.34392e-19	34.1646	0.000908043
STRA8	0.0698685	0.254367	11.0052	1.02077e-19	7.35849e-19	34.1623	0.00624289
HDGFL1	0.0677661	0.183927	11.005	1.02213e-19	7.36572e-19	34.161	0.000207854
SOX10	0.12348	0.347023	11.0026	1.03531e-19	7.45287e-19	34.1483	-0.0395975
TAF3	0.0702947	0.598153	11.0021	1.03802e-19	7.46973e-19	34.1457	0.000939053
MIR299	0.124885	0.309986	11.0014	1.04223e-19	7.49745e-19	34.1416	0.00849345
STK35	-0.0491748	0.648314	-11.0011	1.04363e-19	7.50489e-19	34.1403	0.00173277
VKORC1L1	0.07225	0.538023	11.0005	1.0475e-19	7.52749e-19	34.1366	0.000369544
FBXL4	-0.0771567	0.443412	-11.0001	1.0496e-19	7.53991e-19	34.1346	0.00265679
JRKL	-0.101309	0.570501	-10.9999	1.05097e-19	7.54714e-19	34.1333	-0.00091347
LLPH	-0.10523	0.637179	-10.9979	1.06209e-19	7.62436e-19	34.1229	0.00857602
C7orf25	-0.0903236	0.63436	-10.9955	1.07589e-19	7.718e-19	34.1101	0.00148683
RAPGEF6	-0.0664765	0.556128	-10.9953	1.07732e-19	7.72558e-19	34.1087	0.0052707
MED10	-0.116068	0.600188	-10.9949	1.07959e-19	7.73917e-19	34.1066	0.0039593
LZTFL1	-0.0531343	0.642355	-10.9944	1.08277e-19	7.75911e-19	34.1037	0.00611148
SLC25A20	-0.120406	0.435766	-10.9909	1.10298e-19	7.89044e-19	34.0853	0.00523303
TBC1D22A	0.0298433	0.296824	10.989	1.11449e-19	7.96722e-19	34.075	-0.0042551
DST	0.0580669	0.449071	10.9862	1.1315e-19	8.08194e-19	34.06	0.00282223
ALG8	-0.0909097	0.724971	-10.9846	1.14161e-19	8.14975e-19	34.0511	0.0038701
FAM86C	-0.0815202	0.641298	-10.9813	1.16206e-19	8.29288e-19	34.0335	0.000580694
GCAT	-0.0714462	0.666721	-10.9789	1.1772e-19	8.39226e-19	34.0206	0.00264064
DUSP6	-0.107384	0.641501	-10.9777	1.1853e-19	8.44703e-19	34.0138	-0.000323352
DNAJC14	-0.0848782	0.600169	-10.9752	1.20132e-19	8.55528e-19	34.0005	0.00318168
C12orf66	-0.0824393	0.690803	-10.9732	1.21468e-19	8.64448e-19	33.9895	0.00159248
AKD1	-0.0576905	0.538507	-10.9718	1.22387e-19	8.70387e-19	33.982	0.00224177
PQLC2	0.0753043	0.523534	10.9713	1.2268e-19	8.72171e-19	33.9796	0.00198669
MTHFD2L	-0.0428318	0.651358	-10.9712	1.22763e-19	8.72457e-19	33.9789	0.00479914
FERMT2	-0.0746589	0.519921	-10.971	1.229e-19	8.73136e-19	33.9778	0.00299847
EIF4ENIF1	-0.0549093	0.719582	-10.9679	1.24949e-19	8.87076e-19	33.9614	0.000479121
NT5DC3	-0.0710284	0.461706	-10.9676	1.25204e-19	8.8858e-19	33.9594	0.000202421
BCDIN3D	-0.0667074	0.610501	-10.9596	1.30763e-19	9.25171e-19	33.9162	0.00335668
EXOC7	-0.0864346	0.429578	-10.9594	1.30887e-19	9.25727e-19	33.9153	-0.000202888
GDAP1	-0.0762398	0.482996	-10.9589	1.31231e-19	9.27523e-19	33.9127	0.00450051
OPN1LW	0.0689646	0.199415	10.9526	1.3577e-19	9.57635e-19	33.8789	-0.0149976
F7	0.0657177	0.379563	10.9505	1.37378e-19	9.68643e-19	33.8672	-2.16857e-05
PIGP	-0.127744	0.615112	-10.9491	1.38397e-19	9.75165e-19	33.8598	0.00237524
C11orf71	-0.121828	0.658214	-10.9477	1.39488e-19	9.82515e-19	33.852	0.00226723
KIF13A	-0.042738	0.340581	-10.9433	1.4284e-19	1.00481e-18	33.8284	0.00320455
C3orf64	-0.0740014	0.451022	-10.9432	1.42872e-19	1.00481e-18	33.8282	0.00270573
AMZ2	-0.0839568	0.656204	-10.9432	1.42897e-19	1.00481e-18	33.828	0.00256467
IRF2BP2	-0.0778639	0.778851	-10.9389	1.46304e-19	1.02807e-18	33.8046	0.00304434
CD2BP2	-0.0595278	0.754905	-10.9383	1.46757e-19	1.0309e-18	33.8015	-0.000917046
CHD7	0.0568359	0.509966	10.9375	1.47377e-19	1.0349e-18	33.7973	0.00268114
RNF32	0.0622639	0.190829	10.9342	1.5004e-19	1.05181e-18	33.7795	-0.000629626
XPOT	0.0717769	0.677037	10.934	1.50225e-19	1.05275e-18	33.7783	0.00168737
UNK	-0.0665703	0.473726	-10.9338	1.50339e-19	1.05283e-18	33.7776	-0.00101867
CDYL	0.0552917	0.357911	10.9336	1.50563e-19	1.05405e-18	33.7761	-0.000801441
MEX3B	-0.108559	0.569723	-10.9304	1.53161e-19	1.07078e-18	33.7591	0.00567885
PRKCSH	-0.0521629	0.411834	-10.9299	1.53561e-19	1.07285e-18	33.7565	-0.00407062
NHSL1	0.0779045	0.407785	10.9282	1.55028e-19	1.08199e-18	33.7471	0.000602906
FAM13C	0.0675472	0.632773	10.9255	1.57294e-19	1.09522e-18	33.7326	-0.011681
RGS2	-0.138017	0.600535	-10.9231	1.59347e-19	1.10866e-18	33.7197	-0.000172267
PRC1	-0.0492032	0.51337	-10.9175	1.64291e-19	1.14008e-18	33.6894	0.0010427
APBB1	-0.112963	0.545222	-10.9166	1.65063e-19	1.14506e-18	33.6847	-0.00116926
NOTCH4	0.0612161	0.331157	10.9165	1.65141e-19	1.14521e-18	33.6842	-0.00387231
CRKL	-0.0602646	0.701482	-10.9158	1.65842e-19	1.14969e-18	33.68	0.00247045
NT5C2	0.0651616	0.53941	10.9143	1.67146e-19	1.15756e-18	33.6723	0.00441714
WDR73	-0.0763071	0.709999	-10.9119	1.69383e-19	1.17147e-18	33.6591	0.00663182
PLRG1	-0.08274	0.685151	-10.9114	1.69785e-19	1.17386e-18	33.6567	0.00309509
MSTO1	-0.0495324	0.608258	-10.9112	1.70035e-19	1.1748e-18	33.6552	0.00339586
STMN1	-0.0615919	0.537048	-10.9099	1.71182e-19	1.18193e-18	33.6486	0.00153375
ZNF267	-0.0690374	0.598091	-10.9071	1.73789e-19	1.19873e-18	33.6335	0.00139644
MED1	-0.114842	0.500232	-10.9061	1.74805e-19	1.20458e-18	33.6277	-1.21281e-05
HGFAC	0.0796713	0.318421	10.906	1.74812e-19	1.20458e-18	33.6277	-0.00222352
COQ5	-0.0445399	0.670893	-10.9042	1.76555e-19	1.21537e-18	33.6178	0.0020442
PTPN12	-0.0572082	0.673243	-10.9038	1.76945e-19	1.21765e-18	33.6156	0.000650124
SPAG7	-0.124651	0.559418	-10.9022	1.78493e-19	1.22789e-18	33.607	0.00292625
SUB1	0.0548977	0.653469	10.9017	1.78935e-19	1.2297e-18	33.6045	0.000629633
AGK	-0.071076	0.560984	-10.8988	1.81805e-19	1.24776e-18	33.5887	0.000800305
CHURC1	-0.0837297	0.613895	-10.8967	1.83931e-19	1.26193e-18	33.5772	0.00198492
C8orf40	-0.0622232	0.601406	-10.8966	1.84002e-19	1.262e-18	33.5768	0.00114468
ZNF792	-0.0608852	0.588736	-10.896	1.84556e-19	1.26538e-18	33.5738	0.000721777
LOC729156	-0.0591827	0.651256	-10.896	1.84637e-19	1.26551e-18	33.5734	0.00289586
TBXAS1	0.0523806	0.427551	10.8951	1.85506e-19	1.27105e-18	33.5687	0.0122628
TFAM	-0.082512	0.663679	-10.8949	1.85716e-19	1.27206e-18	33.5676	0.00199978
GMPR2	-0.0452588	0.717173	-10.8933	1.8734e-19	1.28276e-18	33.5589	0.00114337
LPPR2	0.0752234	0.423012	10.8932	1.87443e-19	1.28304e-18	33.5584	0.00119857
KCNH4	-0.0692747	0.40024	-10.8916	1.89067e-19	1.2933e-18	33.5498	-0.00377295
C6orf129	-0.101941	0.409758	-10.8911	1.89606e-19	1.29612e-18	33.547	0.000482592
RBM4B	-0.0801197	0.488271	-10.8894	1.91351e-19	1.30718e-18	33.5379	0.00359075
UBE2G2	-0.0629676	0.615564	-10.8891	1.9166e-19	1.30843e-18	33.5363	0.00108827
NFYA	-0.0800123	0.318766	-10.8858	1.95067e-19	1.32993e-18	33.5188	0.00377155
TLR9	0.0685511	0.267557	10.8837	1.97326e-19	1.344e-18	33.5073	-0.00147995
DHX8	-0.0534432	0.587472	-10.8826	1.98482e-19	1.35142e-18	33.5015	-0.00272332
WIPI2	0.0547914	0.321974	10.8815	1.99745e-19	1.35957e-18	33.4952	-0.00333927
HERPUD1	-0.0939755	0.641744	-10.88	2.01381e-19	1.3698e-18	33.4871	0.00387644
CENPE	-0.0436716	0.656279	-10.8767	2.05032e-19	1.39234e-18	33.4693	0.0107493
MUC21	0.0570516	0.292629	10.8758	2.05968e-19	1.39731e-18	33.4647	0.0206108
GSDMD	-0.0745862	0.542853	-10.8702	2.12347e-19	1.43775e-18	33.4344	-0.00418508
GOLGA7	-0.110285	0.612984	-10.8696	2.12983e-19	1.44159e-18	33.4314	0.00100135
USP49	-0.0456712	0.378578	-10.8694	2.13241e-19	1.44286e-18	33.4302	0.00110813
SNRPD3	0.0870132	0.643015	10.8685	2.14272e-19	1.44793e-18	33.4255	0.0016265
IPO9	-0.0811604	0.400003	-10.8676	2.15341e-19	1.45468e-18	33.4205	0.00595014
ARL3	-0.100698	0.532298	-10.8657	2.17553e-19	1.46882e-18	33.4104	0.00465494
C1orf159	0.0464567	0.332973	10.8637	2.20008e-19	1.48453e-18	33.3992	0.000485063
INCA1	-0.0851588	0.676321	-10.8636	2.2009e-19	1.48453e-18	33.3988	0.00264932
TJP3	0.0619289	0.255191	10.8629	2.20859e-19	1.48903e-18	33.3954	-0.000500232
RPL36AL	-0.0540221	0.724732	-10.8625	2.21383e-19	1.49158e-18	33.393	0.000718992
MGAT4B	0.0615774	0.274251	10.8602	2.24188e-19	1.5088e-18	33.3805	-0.000907545
RBM6	-0.0417973	0.685393	-10.8602	2.24231e-19	1.5088e-18	33.3803	0.00381075
TMCO6	-0.0912738	0.613772	-10.8599	2.24571e-19	1.5106e-18	33.3788	0.00118473
GANAB	-0.0614278	0.589215	-10.8588	2.25834e-19	1.5186e-18	33.3732	0.00210263
ACOX3	0.039872	0.38142	10.8567	2.28424e-19	1.53501e-18	33.3619	0.002275
TBC1D1	0.0634364	0.449821	10.855	2.30566e-19	1.54839e-18	33.3526	-0.00596653
VTA1	-0.0800715	0.574916	-10.8522	2.34123e-19	1.57075e-18	33.3374	0.00203532
KLHDC10	-0.116294	0.565119	-10.8509	2.35732e-19	1.58103e-18	33.3306	0.00375559
ZBTB45	-0.0547516	0.558186	-10.8508	2.35967e-19	1.58209e-18	33.3296	-0.000636567
DENND3	0.0468832	0.335081	10.8454	2.42878e-19	1.62684e-18	33.3009	-0.00525055
RBX1	-0.0353803	0.689377	-10.8454	2.42967e-19	1.62691e-18	33.3006	0.00365267
ZNF417	-0.0934285	0.621902	-10.845	2.43512e-19	1.63003e-18	33.2983	0.00227964
SSBP2	-0.0947806	0.36622	-10.8421	2.47313e-19	1.65332e-18	33.283	-0.00165107
CCNO	-0.0782878	0.71752	-10.8417	2.47856e-19	1.65535e-18	33.2808	0.000397143
SNORA76	-0.0701696	0.820416	-10.8405	2.49398e-19	1.6651e-18	33.2746	0.00172301
RPAP1	-0.0417289	0.589423	-10.84	2.50135e-19	1.66948e-18	33.2717	-0.00107998
ZC3H3	0.052032	0.301849	10.8386	2.52044e-19	1.68168e-18	33.2641	-0.000652866
MBP	0.0501677	0.367349	10.8354	2.56437e-19	1.70712e-18	33.247	0.00103612
C10orf41	-0.0704428	0.548593	-10.8328	2.60069e-19	1.73074e-18	33.233	-0.00631737
C3orf71	-0.0527879	0.779621	-10.8327	2.60259e-19	1.73145e-18	33.2323	0.00476617
FZD3	-0.067819	0.543168	-10.8311	2.62453e-19	1.74267e-18	33.2239	0.0108449
RIPK2	0.0732059	0.709709	10.8311	2.62539e-19	1.74268e-18	33.2236	0.00342009
SLCO5A1	-0.0418853	0.575811	-10.8303	2.63704e-19	1.74985e-18	33.2192	0.00912789
CYCS	-0.0645317	0.751621	-10.8283	2.66562e-19	1.76654e-18	33.2085	0.00153557
FAM55C	-0.0590447	0.611452	-10.8278	2.67269e-19	1.77065e-18	33.2058	0.00181571
USP5	-0.0986543	0.635087	-10.8261	2.69733e-19	1.78641e-18	33.1967	0.00428146
UFD1L	-0.110521	0.613489	-10.8258	2.70204e-19	1.78895e-18	33.195	0.00387297
OGDH	-0.0648603	0.623018	-10.82	2.78779e-19	1.84218e-18	33.164	0.00327577
ZNF44	0.0516871	0.706228	10.8181	2.81676e-19	1.85953e-18	33.1537	0.00291785
SMNDC1	-0.0756909	0.670339	-10.8172	2.83151e-19	1.86807e-18	33.1485	0.00553698
TRIM26	0.0419725	0.405949	10.8168	2.83636e-19	1.87067e-18	33.1468	0.000221228
SHPRH	-0.0599412	0.634742	-10.8166	2.84057e-19	1.87285e-18	33.1453	0.0028064
SNAPC3	-0.08864	0.595026	-10.8134	2.88952e-19	1.90451e-18	33.1283	-0.00321943
ZMYM2	-0.0872673	0.484945	-10.8117	2.91712e-19	1.92087e-18	33.1189	0.00608976
ZNF827	-0.0417602	0.387657	-10.8109	2.92962e-19	1.92848e-18	33.1146	0.000235927
TOLLIP	0.0806546	0.343863	10.809	2.95938e-19	1.94621e-18	33.1046	-0.000273104
KCNQ1	0.0514779	0.34001	10.8089	2.96119e-19	1.94663e-18	33.104	-0.00170998
VPS11	-0.119046	0.615758	-10.8089	2.96192e-19	1.94663e-18	33.1038	0.00232479
SOX12	-0.0649385	0.713325	-10.8085	2.96803e-19	1.95003e-18	33.1017	0.00246114
ZNF721	-0.0853289	0.514381	-10.8081	2.9741e-19	1.9534e-18	33.0997	0.000927918
SMPD1	-0.137386	0.435563	-10.8074	2.98478e-19	1.95853e-18	33.0961	0.0020617
PLCG1	-0.102891	0.584475	-10.8063	3.00329e-19	1.96943e-18	33.09	0.00377205
TMEM104	0.0498621	0.53874	10.8061	3.00739e-19	1.97149e-18	33.0886	0.00438117
MYBPC2	-0.0573108	0.523101	-10.8059	3.01009e-19	1.97201e-18	33.0877	0.00248985
PCNP	-0.110172	0.632002	-10.805	3.02385e-19	1.98029e-18	33.0832	0.00310341
NPHP3	0.0651474	0.65949	10.805	3.02465e-19	1.98029e-18	33.0829	0.00511537
ABCG4	-0.0691571	0.498113	-10.8042	3.03842e-19	1.98804e-18	33.0784	-0.0018647
COL4A2	0.0482011	0.331458	10.8033	3.05233e-19	1.99588e-18	33.0739	-0.00754821
LRIG1	0.0546729	0.37225	10.8028	3.06052e-19	2.0006e-18	33.0712	0.000798358
GTF2A1	-0.0696376	0.617303	-10.8017	3.07857e-19	2.01048e-18	33.0654	0.00222813
GOPC	-0.0767852	0.570516	-10.7986	3.13117e-19	2.04031e-18	33.0485	-0.00396104
STAU2	0.0537505	0.426404	10.7984	3.13515e-19	2.04226e-18	33.0473	-0.000314595
FUK	-0.0404902	0.489726	-10.7943	3.20487e-19	2.08176e-18	33.0254	-0.00334862
AKAP8	-0.0466129	0.457786	-10.7932	3.22395e-19	2.09283e-18	33.0195	0.00269697
JAG1	-0.0530696	0.698761	-10.7925	3.23761e-19	2.10103e-18	33.0153	0.00408189
MAD2L1	-0.102167	0.670929	-10.7906	3.27044e-19	2.121e-18	33.0053	0.00402571
TUBG2	-0.075718	0.569861	-10.7889	3.30059e-19	2.13854e-18	32.9962	0.00263673
NUDT3	-0.0599768	0.467319	-10.7859	3.35495e-19	2.16967e-18	32.9799	0.00155699
ATP11A	0.0646578	0.26785	10.7855	3.36267e-19	2.17398e-18	32.9777	-0.00232223
RELL2	-0.0860381	0.716935	-10.7823	3.4203e-19	2.20778e-18	32.9608	0.00129137
OSBPL8	-0.0812182	0.454853	-10.7812	3.44134e-19	2.21719e-18	32.9547	-0.00896843
FBXO7	-0.0628464	0.691003	-10.7793	3.4778e-19	2.23788e-18	32.9442	0.00169688
PACRGL	-0.033512	0.695617	-10.7784	3.49409e-19	2.24627e-18	32.9396	0.000935547
KIF26B	0.0714494	0.39909	10.7779	3.50313e-19	2.25138e-18	32.937	-0.0015323
PARK7	-0.0610477	0.482304	-10.7771	3.5182e-19	2.26035e-18	32.9327	0.00287546
RPLP0	-0.0564513	0.719202	-10.7758	3.54416e-19	2.27633e-18	32.9254	0.00219388
SAMD14	-0.078618	0.40009	-10.775	3.55972e-19	2.28489e-18	32.9211	-0.00634788
RAET1K	-0.0892332	0.649344	-10.7746	3.56672e-19	2.28868e-18	32.9191	0.00584063
MKI67	-0.0841483	0.513425	-10.7738	3.58166e-19	2.29683e-18	32.915	0.000193615
LDLRAD2	0.0811877	0.427463	10.7722	3.6134e-19	2.31503e-18	32.9062	-0.00319171
FAM91A1	-0.0431457	0.661495	-10.7708	3.64044e-19	2.3309e-18	32.8988	-0.0269533
NANP	-0.042626	0.654002	-10.7706	3.6456e-19	2.33348e-18	32.8974	0.00322081
MAK16	-0.082121	0.603549	-10.7698	3.6602e-19	2.34137e-18	32.8934	0.000801616
IFT81	-0.0750556	0.59693	-10.7664	3.72895e-19	2.38092e-18	32.8749	0.00262238
SLC12A7	0.053309	0.307231	10.7662	3.73244e-19	2.38241e-18	32.874	-0.0017864
RETN	0.104536	0.546064	10.7649	3.75886e-19	2.39778e-18	32.867	-0.040402
PRMT1	-0.057245	0.594027	-10.7614	3.83282e-19	2.44346e-18	32.8476	0.00321436
CPNE3	-0.0749159	0.601127	-10.7601	3.85929e-19	2.45957e-18	32.8408	0.0011999
SSR1	-0.0529362	0.65082	-10.7568	3.92913e-19	2.50175e-18	32.823	0.00287095
CLEC16A	0.0364923	0.288295	10.7565	3.935e-19	2.50472e-18	32.8215	-0.000853993
COX5A	-0.0906169	0.665355	-10.7545	3.9775e-19	2.53021e-18	32.8108	0.00384859
ZNF746	-0.0581776	0.352454	-10.7531	4.00805e-19	2.54886e-18	32.8032	-0.00189461
C16orf65	-0.0626495	0.620477	-10.7516	4.04152e-19	2.56935e-18	32.795	0.00310744
GADD45B	-0.0887396	0.757063	-10.7508	4.05834e-19	2.57845e-18	32.7908	0.00508486
MYNN	-0.0600385	0.747648	-10.7495	4.08781e-19	2.59557e-18	32.7836	0.00435577
ANP32E	-0.0866106	0.711147	-10.7487	4.10473e-19	2.60472e-18	32.7795	0.0073188
FLJ39653	0.0807692	0.443774	10.7474	4.13519e-19	2.62324e-18	32.7722	-0.00151999
PFAS	-0.0752153	0.63506	-10.7448	4.19236e-19	2.65787e-18	32.7586	0.00183308
ELOVL2	0.0820726	0.53576	10.7417	4.26456e-19	2.70115e-18	32.7416	0.00441211
NLRX1	-0.0627637	0.32093	-10.7391	4.32536e-19	2.73882e-18	32.7275	-6.47751e-06
KLF10	-0.0639243	0.773983	-10.7346	4.43106e-19	2.80403e-18	32.7035	0.00351161
CYB5RL	-0.0689561	0.618567	-10.7341	4.44284e-19	2.81062e-18	32.7009	0.00348748
DLL4	-0.070746	0.484526	-10.7324	4.48615e-19	2.83628e-18	32.6913	-0.019157
NPAS1	-0.0866677	0.535413	-10.7306	4.52978e-19	2.86298e-18	32.6816	-0.00297247
STIL	-0.0763023	0.73349	-10.73	4.54359e-19	2.87083e-18	32.6786	0.00138901
KPNA3	-0.0747443	0.647994	-10.7293	4.56047e-19	2.87973e-18	32.6749	0.00119652
TMTC2	-0.0544582	0.446217	-10.7293	4.56207e-19	2.87986e-18	32.6746	0.00650018
FBXO28	-0.0862754	0.627499	-10.7279	4.59651e-19	2.89805e-18	32.6671	0.000764053
EIF2C2	0.0335161	0.276659	10.7246	4.6787e-19	2.94717e-18	32.6495	-0.00324057
ZNF461	-0.114871	0.643595	-10.722	4.74451e-19	2.98679e-18	32.6356	0.0151269
DRAM1	-0.064242	0.512117	-10.7209	4.77383e-19	3.00434e-18	32.6295	0.00110506
CCNG1	-0.0510404	0.776805	-10.7182	4.84524e-19	3.04556e-18	32.6148	0.00362254
TMED5	-0.0673596	0.631425	-10.7169	4.87762e-19	3.06498e-18	32.6081	0.003423
MLEC	-0.0771839	0.608369	-10.7168	4.88093e-19	3.06612e-18	32.6075	0.00266652
MRS2	-0.0479334	0.565471	-10.715	4.92945e-19	3.09472e-18	32.5976	0.000663372
C19orf29	-0.0409044	0.397744	-10.7145	4.94296e-19	3.10225e-18	32.5949	-2.03711e-05
TRIB3	0.0675636	0.424723	10.714	4.95543e-19	3.10913e-18	32.5924	-0.00377409
SAE1	-0.0532996	0.581592	-10.7127	4.99157e-19	3.13085e-18	32.5852	0.00136686
DPP3	-0.0790432	0.626922	-10.7097	5.07251e-19	3.17969e-18	32.5692	0.000939393
EPB41	-0.0563413	0.461595	-10.7071	5.14616e-19	3.22096e-18	32.5549	0.00490222
SNX6	-0.0858481	0.522054	-10.7059	5.1801e-19	3.24023e-18	32.5484	0.00230479
TCTEX1D4	0.0913662	0.408942	10.7034	5.25051e-19	3.28229e-18	32.5349	-0.000775488
GK2	0.144553	0.360907	10.7029	5.26457e-19	3.28908e-18	32.5323	-0.0125166
SH3TC1	0.0787813	0.471012	10.7019	5.2912e-19	3.30271e-18	32.5273	-0.030236
ITGA5	-0.110337	0.573567	-10.6979	5.40985e-19	3.37167e-18	32.5052	0.00293736
EIF3H	0.0600749	0.567124	10.6977	5.41484e-19	3.37376e-18	32.5043	0.00219799
QKI	0.0388327	0.565893	10.6959	5.4663e-19	3.40274e-18	32.4949	0.00430249
GTF2H1	-0.0647951	0.609243	-10.6951	5.49001e-19	3.41543e-18	32.4906	0.00278709
SLC22A4	-0.063707	0.60489	-10.6947	5.50408e-19	3.42315e-18	32.4881	0.00254298
DEGS1	-0.0838802	0.632712	-10.6918	5.59127e-19	3.47424e-18	32.4725	0.00162778
SPTBN2	0.0516399	0.238622	10.6911	5.61209e-19	3.48507e-18	32.4688	-0.0101309
NARG2	0.0497244	0.709176	10.6902	5.63958e-19	3.50109e-18	32.4639	0.000672273
STK32C	0.0479684	0.307067	10.69	5.64453e-19	3.50311e-18	32.4631	-0.0036768
CCND3	-0.0577261	0.522979	-10.6899	5.64971e-19	3.50527e-18	32.4621	0.0347893
ST8SIA4	-0.0844753	0.60877	-10.6894	5.6637e-19	3.51289e-18	32.4597	0.000866008
RANBP3	-0.0806892	0.685823	-10.689	5.67593e-19	3.51942e-18	32.4575	0.00267677
MTCH1	0.0693994	0.718319	10.6845	5.81545e-19	3.60376e-18	32.4334	0.0046061
ISOC1	-0.0601262	0.652573	-10.6834	5.85269e-19	3.62357e-18	32.4271	0.00252336
GALE	-0.084744	0.561959	-10.6778	6.03041e-19	3.72465e-18	32.3974	0.00488118
MYST3	0.0557595	0.631906	10.6776	6.03956e-19	3.72807e-18	32.3958	-0.000993612
CALM3	-0.0723575	0.642268	-10.6768	6.06575e-19	3.73976e-18	32.3915	0.00487836
LRRCC1	-0.0568278	0.680735	-10.676	6.0915e-19	3.75451e-18	32.3873	0.00292701
EEA1	0.0490852	0.783045	10.6752	6.11844e-19	3.76999e-18	32.383	0.00302926
MRPS12	-0.0436353	0.69818	-10.6742	6.15194e-19	3.78836e-18	32.3775	-0.00766352
SLC44A2	0.0527048	0.479796	10.6739	6.16062e-19	3.79258e-18	32.3761	-0.00131353
ZCCHC3	-0.061542	0.716937	-10.6724	6.20971e-19	3.82166e-18	32.3682	0.0013879
KIAA1688	0.0477346	0.246077	10.6719	6.22961e-19	3.83276e-18	32.3651	-0.00319032
PFN2	-0.0756699	0.647581	-10.6705	6.27428e-19	3.85534e-18	32.358	0.00308232
KCTD12	-0.0707163	0.659391	-10.6693	6.31823e-19	3.88034e-18	32.351	0.00053771
DKFZp686O24166	-0.123575	0.607045	-10.6676	6.37494e-19	3.91251e-18	32.3422	0.00534241
SNORD54	-0.0952029	0.664796	-10.6676	6.37631e-19	3.91251e-18	32.3419	0.00450618
ULBP3	-0.0683563	0.649305	-10.6663	6.42158e-19	3.93677e-18	32.3349	0.00318357
CALM1	-0.0547079	0.658917	-10.6659	6.43469e-19	3.94364e-18	32.3329	0.00083602
PCK2	-0.147996	0.502256	-10.6648	6.47228e-19	3.9655e-18	32.3271	-0.000384386
RPL37	-0.0779914	0.646739	-10.6637	6.51002e-19	3.98744e-18	32.3213	0.00503705
GSX2	-0.0804337	0.679961	-10.6628	6.54414e-19	4.00715e-18	32.3161	-0.0109885
DCTPP1	-0.0808428	0.598808	-10.6623	6.56113e-19	4.01636e-18	32.3136	0.00351478
RICTOR	-0.0622208	0.546059	-10.6582	6.71023e-19	4.10641e-18	32.2912	0.00374913
PWWP2A	0.0911859	0.645944	10.6566	6.7669e-19	4.13617e-18	32.2829	0.00330184
RSPH1	-0.103567	0.527262	-10.6565	6.77212e-19	4.13814e-18	32.2821	0.000798103
TRIM33	-0.0725917	0.550997	-10.6564	6.77551e-19	4.13898e-18	32.2816	0.00241737
DHX15	-0.0593761	0.481271	-10.6559	6.79494e-19	4.1484e-18	32.2788	0.00172418
C1orf124	-0.0644992	0.599334	-10.6543	6.85412e-19	4.18205e-18	32.2702	0.00268456
AADAT	-0.0702497	0.635292	-10.6533	6.89117e-19	4.20217e-18	32.2648	0.00664366
ZNF138	-0.079964	0.620186	-10.6501	7.01097e-19	4.27017e-18	32.2477	0.00125672
MIRLET7I	-0.0934788	0.738532	-10.6492	7.04436e-19	4.28924e-18	32.243	0.00220104
TRIM52	-0.0681882	0.710311	-10.6452	7.19914e-19	4.37573e-18	32.2214	0.00265477
C20orf111	-0.0536366	0.69116	-10.6439	7.2495e-19	4.40245e-18	32.2144	0.00288738
NEAT1	-0.04311	0.82242	-10.6436	7.26385e-19	4.40726e-18	32.2125	0.00143802
FAM168A	0.0380087	0.536231	10.6353	7.59522e-19	4.59076e-18	32.1682	0.0036578
FUT10	-0.0577573	0.6915	-10.634	7.65222e-19	4.6225e-18	32.1607	0.00299258
C3orf75	-0.0684098	0.597924	-10.6323	7.72064e-19	4.66246e-18	32.1519	0.00260598
C12orf51	0.0603018	0.206383	10.6316	7.75269e-19	4.67771e-18	32.1478	-0.00181308
AIM1	-0.108998	0.56254	-10.6298	7.8251e-19	4.71864e-18	32.1385	0.00869096
JAKMIP1	0.0632397	0.463755	10.6295	7.83781e-19	4.72491e-18	32.1369	-0.0151385
NDUFA9	-0.0442873	0.69841	-10.6276	7.91991e-19	4.77301e-18	32.1266	-0.0157682
JDP2	0.066811	0.494379	10.623	8.12165e-19	4.8846e-18	32.1016	-0.00160517
ANKRD34A	-0.0720324	0.761189	-10.6228	8.13049e-19	4.88849e-18	32.1005	-0.0167046
ARIH1	-0.0585349	0.626203	-10.6212	8.19886e-19	4.92816e-18	32.0922	0.00633919
SORCS1	0.0910966	0.500956	10.6204	8.23601e-19	4.94616e-18	32.0877	-0.00841624
WASF1	-0.0858016	0.667245	-10.6188	8.30691e-19	4.98584e-18	32.0792	0.00414601
RAB35	0.0523434	0.400939	10.6186	8.31561e-19	4.98961e-18	32.0781	0.0017497
CHCHD10	-0.0941626	0.563054	-10.6173	8.37413e-19	5.02326e-18	32.0712	-0.0235471
CLTB	-0.0583894	0.434726	-10.6157	8.44973e-19	5.06567e-18	32.0622	0.00052033
MUC2	0.0507508	0.281491	10.6132	8.56682e-19	5.13138e-18	32.0486	-0.00201096
SLC25A30	-0.0485615	0.618524	-10.6072	8.84931e-19	5.2929e-18	32.0163	0.00188435
EFNA3	-0.041561	0.706019	-10.6062	8.8959e-19	5.31768e-18	32.0111	0.00245294
AACS	0.0752103	0.380877	10.6055	8.92922e-19	5.33451e-18	32.0074	0.00169895
C17orf37	-0.102633	0.609357	-10.605	8.95506e-19	5.34839e-18	32.0045	0.00288986
RPN2	0.0601603	0.70135	10.6036	9.02213e-19	5.38689e-18	31.9971	0.00140201
ZNF362	0.0577496	0.482595	10.6033	9.0392e-19	5.39552e-18	31.9952	-0.00107122
CLCN2	-0.0909496	0.663603	-10.5997	9.21698e-19	5.49686e-18	31.9759	0.00263891
SHMT2	-0.088475	0.601051	-10.5993	9.23695e-19	5.50718e-18	31.9737	0.00359193
RAD54L	-0.132957	0.666348	-10.5991	9.24415e-19	5.50988e-18	31.973	0.00745804
TIFA	-0.0641306	0.575992	-10.599	9.24882e-19	5.51106e-18	31.9725	0.00199053
GRK4	0.0387548	0.594527	10.5988	9.25894e-19	5.5155e-18	31.9714	0.00203801
SLC26A2	-0.0445747	0.673995	-10.5974	9.33235e-19	5.55602e-18	31.9635	-0.00307421
FOXK2	0.0441175	0.324227	10.5969	9.35951e-19	5.57058e-18	31.9607	-0.000394709
PPP1R13L	0.0538988	0.546062	10.5964	9.38384e-19	5.58345e-18	31.9581	-0.0163027
HAS2	-0.0948306	0.558055	-10.5936	9.52656e-19	5.66347e-18	31.9431	0.0101543
GPR89B	-0.108049	0.627081	-10.5934	9.53644e-19	5.66608e-18	31.942	0.00190284
MEGF6	0.0463044	0.352008	10.5929	9.56235e-19	5.67983e-18	31.9394	2.78806e-05
HEXA	-0.0670342	0.588414	-10.5906	9.68477e-19	5.74593e-18	31.9267	0.00279965
LOC728927	-0.0768665	0.520161	-10.59	9.7155e-19	5.7625e-18	31.9236	-0.00245349
TASP1	-0.0385651	0.624859	-10.5863	9.91212e-19	5.8692e-18	31.9037	0.00451533
POU3F1	-0.0738521	0.652527	-10.5863	9.91248e-19	5.8692e-18	31.9036	0.00834679
PIK3R2	0.0527574	0.594856	10.586	9.9259e-19	5.87546e-18	31.9023	0.00106048
SERGEF	-0.0358111	0.327396	-10.5832	1.00789e-18	5.95745e-18	31.8871	0.00109648
FAM92A1	-0.113011	0.582446	-10.5831	1.00833e-18	5.95838e-18	31.8867	-0.00262074
OPTN	-0.0797924	0.526704	-10.5827	1.0107e-18	5.97063e-18	31.8843	0.00247298
USPL1	-0.101502	0.699045	-10.5773	1.04085e-18	6.13996e-18	31.8551	0.00478265
EID2B	-0.0643814	0.763211	-10.5701	1.08222e-18	6.36396e-18	31.8164	0.00197016
FBXO5	-0.0880777	0.699132	-10.5687	1.09058e-18	6.40948e-18	31.8088	0.00184503
C8orf37	-0.0587324	0.6499	-10.5682	1.09362e-18	6.42551e-18	31.806	0.00637225
STC2	-0.0669383	0.531587	-10.567	1.10076e-18	6.4638e-18	31.7995	0.00098049
C20orf199	-0.0773401	0.648665	-10.5562	1.16693e-18	6.83874e-18	31.7415	0.00262517
CAT	-0.116413	0.613531	-10.5517	1.19582e-18	7.00203e-18	31.7172	0.0106564
ATP9B	0.0477617	0.308001	10.5514	1.1976e-18	7.01051e-18	31.7158	-0.00292472
KCNC1	0.0451149	0.426879	10.5507	1.20216e-18	7.0352e-18	31.712	0.00159663
B4GALNT1	-0.0780504	0.541355	-10.5505	1.20398e-18	7.04385e-18	31.7105	0.00781697
NMD3	-0.0439696	0.678088	-10.5502	1.20544e-18	7.04837e-18	31.7093	0.0030243
SLC4A2	0.042608	0.498766	10.5482	1.21894e-18	7.12526e-18	31.6982	0.00377713
CHDH	0.0784578	0.378621	10.5476	1.2225e-18	7.14407e-18	31.6953	-0.00147184
AP2B1	0.0397611	0.541084	10.5433	1.25152e-18	7.30538e-18	31.672	0.00380387
ORAOV1	-0.0543551	0.38537	-10.543	1.2539e-18	7.31721e-18	31.6701	0.000437268
SGSH	0.0795824	0.212854	10.5428	1.25511e-18	7.3222e-18	31.6692	-0.000997957
PGM2	-0.0573548	0.772007	-10.5415	1.26388e-18	7.36915e-18	31.6623	0.000579213
ANKRD26	-0.0576179	0.742043	-10.5394	1.27873e-18	7.44945e-18	31.6507	0.0010786
TMCO3	0.0649792	0.267677	10.5388	1.28266e-18	7.47024e-18	31.6476	-0.00219428
RAD54L2	0.0779623	0.344481	10.5359	1.30288e-18	7.58156e-18	31.6321	-0.00395474
EP400NL	0.032574	0.379702	10.5353	1.30732e-18	7.60311e-18	31.6287	-0.000588737
NOMO1	0.0585741	0.409008	10.5324	1.32803e-18	7.71053e-18	31.6131	-0.000157693
LASS4	-0.0760665	0.570222	-10.5321	1.32978e-18	7.71415e-18	31.6118	0.00167514
SLC25A31	0.088875	0.279672	10.5304	1.34243e-18	7.78265e-18	31.6024	-0.0013644
CDK5R1	0.071355	0.71305	10.5283	1.35813e-18	7.86756e-18	31.5908	0.00267437
HERC3	-0.0455947	0.481931	-10.5229	1.39813e-18	8.0947e-18	31.562	0.00254549
PIAS2	0.0642615	0.620785	10.5227	1.39983e-18	8.10226e-18	31.5608	0.00188447
PTP4A3	0.0717775	0.278166	10.5225	1.40146e-18	8.10799e-18	31.5596	-0.00281057
PHTF2	-0.0292753	0.677679	-10.518	1.43555e-18	8.29737e-18	31.5357	-0.00432577
C1orf113	0.0575537	0.600418	10.517	1.4435e-18	8.33863e-18	31.5303	0.00475775
ZNF213	-0.0424408	0.482389	-10.5168	1.44496e-18	8.34477e-18	31.5293	0.00246775
YY1	-0.0480446	0.651163	-10.515	1.4596e-18	8.42457e-18	31.5192	0.00440087
DYNLT1	-0.0551106	0.618218	-10.514	1.46772e-18	8.46905e-18	31.5137	0.00415864
YIPF5	-0.0748259	0.749445	-10.513	1.47497e-18	8.50617e-18	31.5088	0.00327614
ARHGEF18	0.043522	0.355942	10.5129	1.47647e-18	8.51239e-18	31.5078	-0.00138093
HDAC10	-0.0484372	0.723179	-10.5127	1.47789e-18	8.51823e-18	31.5069	0.00223753
ELOVL5	-0.0527987	0.486792	-10.5116	1.48646e-18	8.56521e-18	31.5011	0.00108108
RAD51L1	0.0511279	0.316149	10.5114	1.48853e-18	8.57472e-18	31.4997	0.0254258
SCAF1	-0.0371438	0.440514	-10.5096	1.50259e-18	8.6509e-18	31.4904	0.00128928
STYXL1	-0.0990991	0.500985	-10.5044	1.54572e-18	8.88435e-18	31.4623	0.00247377
GABPB1	-0.0538812	0.686516	-10.5031	1.55657e-18	8.94418e-18	31.4554	0.00119079
TNFAIP1	-0.0429529	0.56214	-10.5028	1.55893e-18	8.95515e-18	31.4538	0.00143401
USP36	0.050992	0.403534	10.5028	1.55934e-18	8.95515e-18	31.4536	0.00155906
FAT1	0.0634773	0.382691	10.5012	1.57285e-18	9.02269e-18	31.445	-0.00933584
C12orf60	-0.0779738	0.505665	-10.497	1.60949e-18	9.22257e-18	31.4221	0.00240082
NPR3	-0.0645737	0.636768	-10.4957	1.62062e-18	9.2786e-18	31.4153	-0.0055274
WRNIP1	-0.0801257	0.619402	-10.4953	1.62448e-18	9.29557e-18	31.4129	0.000139413
CRTC1	0.0496282	0.468495	10.4952	1.62518e-18	9.29696e-18	31.4125	0.00216577
CYP4V2	-0.0771071	0.546899	-10.4941	1.63457e-18	9.3429e-18	31.4068	0.000912993
DDX25	-0.110318	0.516053	-10.4918	1.65519e-18	9.45293e-18	31.3943	0.0077492
DNMT3B	0.0663342	0.547764	10.4906	1.66605e-18	9.5097e-18	31.3878	-0.00254899
TECTA	0.0508194	0.246425	10.4902	1.66972e-18	9.52511e-18	31.3856	-0.00308
CDCA7L	-0.0606667	0.488978	-10.4891	1.68e-18	9.57871e-18	31.3795	0.00570485
RPL18AP3	-0.0892	0.560443	-10.4877	1.69251e-18	9.6439e-18	31.3722	0.0016841
PLD2	-0.0770536	0.545986	-10.4877	1.69284e-18	9.6439e-18	31.372	-0.000521146
HES1	-0.064332	0.756793	-10.4876	1.69353e-18	9.64514e-18	31.3716	-0.00303464
SF1	-0.0710157	0.448722	-10.4853	1.71505e-18	9.75694e-18	31.359	0.011736
CHID1	0.0441199	0.404166	10.485	1.71735e-18	9.76732e-18	31.3577	-0.000847973
SLC47A2	0.103657	0.371092	10.4842	1.7247e-18	9.80643e-18	31.3535	-0.0147889
MTSS1	0.0724583	0.550919	10.4829	1.73746e-18	9.87627e-18	31.3461	0.00193679
GMPR	-0.0525156	0.383343	-10.4826	1.74013e-18	9.88869e-18	31.3446	0.00265767
NCOR2	0.0500136	0.331956	10.4824	1.74159e-18	9.89427e-18	31.3438	-0.0010786
BRI3BP	-0.0380654	0.474822	-10.4813	1.75237e-18	9.94728e-18	31.3377	0.00016442
ZNF684	-0.0820701	0.621929	-10.4799	1.7652e-18	1.00146e-17	31.3304	0.00147058
NDUFA7	-0.101359	0.528968	-10.4793	1.77133e-18	1.00466e-17	31.327	0.000522297
UBN1	-0.0447786	0.392452	-10.4738	1.82489e-18	1.0339e-17	31.2974	-0.00812626
GSTCD	-0.0322348	0.466201	-10.4717	1.84589e-18	1.04522e-17	31.286	0.000366167
COL11A2	0.0497035	0.378499	10.4692	1.87089e-18	1.0588e-17	31.2726	-0.00541076
C14orf21	-0.152974	0.581113	-10.4675	1.8884e-18	1.06783e-17	31.2634	0.000535589
APOLD1	-0.052491	0.521952	-10.4662	1.90215e-18	1.07431e-17	31.2562	0.0055067
GALNT4	-0.162024	0.712479	-10.4662	1.90246e-18	1.07431e-17	31.256	0.00213924
COQ7	-0.0316522	0.686918	-10.4637	1.9276e-18	1.08761e-17	31.243	0.00289407
ABCB1	-0.066877	0.563736	-10.4593	1.97492e-18	1.11248e-17	31.2189	0.00508085
GIMAP1	0.126738	0.48189	10.4576	1.99281e-18	1.12164e-17	31.2099	-0.0163633
RPN1	-0.0933345	0.563186	-10.4565	2.00511e-18	1.12795e-17	31.2038	0.00154854
LRRC40	-0.0737071	0.631516	-10.4555	2.01569e-18	1.13359e-17	31.1986	0.00504023
MIR1181	-0.141216	0.698537	-10.4551	2.02026e-18	1.13585e-17	31.1964	0.00104065
GGPS1	-0.0809896	0.617603	-10.4493	2.08502e-18	1.17035e-17	31.165	0.0016266
MRFAP1	-0.0489625	0.722661	-10.4485	2.0936e-18	1.17453e-17	31.1609	0.000300465
FANCA	-0.0453032	0.453255	-10.4478	2.10137e-18	1.17834e-17	31.1573	0.00166556
THBS2	0.046211	0.338401	10.4478	2.10208e-18	1.17834e-17	31.1569	-0.00314258
GTPBP3	-0.0887512	0.586362	-10.4478	2.10211e-18	1.17834e-17	31.1569	0.00457948
EFNA4	-0.0575828	0.685485	-10.4466	2.11558e-18	1.18524e-17	31.1506	0.00390953
ADAM9	-0.0421837	0.50726	-10.4453	2.12985e-18	1.19291e-17	31.1439	0.006303
IQSEC2	-0.0598589	0.457839	-10.4453	2.13057e-18	1.19299e-17	31.1435	-0.00381726
NHP2	-0.0616669	0.527654	-10.4441	2.14428e-18	1.20002e-17	31.1372	-0.0115708
KPNB1	-0.0833174	0.608663	-10.4437	2.14897e-18	1.20232e-17	31.135	0.00441686
LOC339290	-0.0929367	0.658995	-10.4433	2.15361e-18	1.20459e-17	31.1329	0.000111806
RCL1	-0.0586303	0.420413	-10.4419	2.17028e-18	1.21325e-17	31.1252	-0.0013451
MRPS30	-0.088109	0.69619	-10.4415	2.1743e-18	1.21517e-17	31.1234	0.00161863
STUB1	-0.0600534	0.600027	-10.44	2.19262e-18	1.22507e-17	31.115	0.00256864
SH3GL3	-0.0795282	0.503837	-10.4395	2.198e-18	1.22775e-17	31.1126	0.0056566
WWP1	-0.0459452	0.575489	-10.4331	2.27563e-18	1.26939e-17	31.0781	0.00608444
B9D2	-0.123626	0.500765	-10.4317	2.29336e-18	1.27891e-17	31.0704	0.00732089
NAV2	0.05178	0.398863	10.4316	2.2949e-18	1.2791e-17	31.0697	0.00160403
RWDD4A	-0.109212	0.420578	-10.4281	2.33857e-18	1.30274e-17	31.051	0.00124441
CEBPA	-0.106796	0.666593	-10.4254	2.37305e-18	1.3198e-17	31.0365	-0.0115093
ALG12	-0.0741187	0.55437	-10.4249	2.37979e-18	1.3232e-17	31.0337	0.0043386
RNFT1	-0.123819	0.642288	-10.4236	2.39648e-18	1.33212e-17	31.0267	0.000748493
ZNF576	-0.0434583	0.751183	-10.4235	2.39754e-18	1.33235e-17	31.0263	0.00290393
GRK5	0.043422	0.37801	10.4188	2.45953e-18	1.36459e-17	31.0009	-0.00274274
IGF1R	0.0419192	0.368533	10.4168	2.48721e-18	1.37921e-17	30.9898	0.00288656
DEF8	0.0466168	0.407201	10.4155	2.50396e-18	1.38774e-17	30.9832	0.00628115
ELAVL1	-0.0532743	0.341366	-10.4136	2.53011e-18	1.40111e-17	30.9728	-0.00123435
STARD10	-0.0695704	0.477547	-10.413	2.53842e-18	1.40496e-17	30.9696	-0.00464052
COL9A2	-0.0585314	0.467917	-10.4126	2.54459e-18	1.40799e-17	30.9672	0.00215485
STK17A	-0.0891709	0.529147	-10.4115	2.55935e-18	1.4154e-17	30.9614	0.00436229
NUP107	-0.0683432	0.705181	-10.4106	2.57242e-18	1.42225e-17	30.9564	0.0052099
TRIM41	0.04402	0.634662	10.4083	2.60383e-18	1.43923e-17	30.9443	0.00109811
C11orf95	0.090753	0.56339	10.4076	2.61441e-18	1.44469e-17	30.9403	0.000668859
PRKAG2	0.0460991	0.36163	10.4044	2.65968e-18	1.46892e-17	30.9232	-0.000533033
DDX50	-0.0906482	0.582704	-10.4033	2.67628e-18	1.47729e-17	30.917	0.00494411
C17orf102	-0.08925	0.530763	-10.4032	2.67764e-18	1.47765e-17	30.9165	-0.000495473
USP53	-0.0735381	0.618628	-10.4024	2.68909e-18	1.48357e-17	30.9123	0.00156228
SETD8	-0.0602896	0.606218	-10.4022	2.6911e-18	1.48388e-17	30.9116	0.00193758
POMGNT1	-0.0961987	0.486264	-10.4005	2.71739e-18	1.49698e-17	30.9019	0.00172432
TMEM57	-0.0847923	0.664576	-10.4004	2.71776e-18	1.49698e-17	30.9018	0.00354612
DTD1	0.0463807	0.803661	10.3989	2.74005e-18	1.50886e-17	30.8937	0.00169491
RNF14	-0.0744197	0.475494	-10.3981	2.75274e-18	1.51504e-17	30.8891	0.0037065
FABP5	-0.0930781	0.596672	-10.3948	2.80201e-18	1.54115e-17	30.8714	0.00488987
SHROOM3	0.057188	0.391695	10.3948	2.80244e-18	1.54115e-17	30.8713	2.63119e-05
RAB41	0.13305	0.321022	10.3937	2.81953e-18	1.54973e-17	30.8653	-0.000511359
RIC8B	0.066317	0.685139	10.3882	2.9045e-18	1.59388e-17	30.8358	0.00382973
PDRG1	-0.0563782	0.612192	-10.3853	2.95036e-18	1.6169e-17	30.8202	0.00186459
PNPLA8	-0.0694353	0.592291	-10.383	2.98752e-18	1.63682e-17	30.8078	0.00557477
BBC3	-0.0713707	0.642929	-10.3822	2.99965e-18	1.64303e-17	30.8038	-0.0070152
C14orf102	-0.0649016	0.475193	-10.3818	3.00756e-18	1.64649e-17	30.8011	-0.00490877
LZTR1	-0.0842136	0.541136	-10.3802	3.03296e-18	1.65996e-17	30.7928	0.00185779
SCAND1	-0.0645833	0.74865	-10.3791	3.05202e-18	1.66994e-17	30.7866	0.00863998
ZBTB43	0.0467224	0.499607	10.3784	3.06236e-18	1.67516e-17	30.7832	-0.00142558
DUSP1	-0.109797	0.660082	-10.3783	3.06399e-18	1.67561e-17	30.7827	0.00315036
NCALD	0.0568142	0.372838	10.3696	3.21259e-18	1.75176e-17	30.7356	0.0106053
NFKBID	-0.0625184	0.637553	-10.3676	3.24735e-18	1.76978e-17	30.725	-0.0437606
DCAF4L2	0.0809504	0.221008	10.3655	3.28427e-18	1.78848e-17	30.7137	0.000701883
MMP17	0.0484775	0.432986	10.3625	3.3384e-18	1.81604e-17	30.6975	-0.0063987
GDAP2	-0.0685869	0.6118	-10.3613	3.36144e-18	1.82809e-17	30.6907	0.00429335
PARP16	-0.067669	0.538299	-10.3612	3.36255e-18	1.82821e-17	30.6903	0.00178126
VTI1B	-0.0677548	0.604983	-10.3578	3.42549e-18	1.86145e-17	30.6719	0.000839316
ARHGAP23	0.0622074	0.351169	10.3573	3.43413e-18	1.86565e-17	30.6694	0.000376095
PARM1	-0.0629779	0.576035	-10.3568	3.44377e-18	1.8704e-17	30.6666	0.00133223
DGKQ	0.0347865	0.392714	10.3532	3.51207e-18	1.90398e-17	30.6471	0.0036582
NT5C	-0.064023	0.646462	-10.3522	3.52987e-18	1.91313e-17	30.6421	0.00220649
TOP1	-0.0416528	0.553795	-10.352	3.53555e-18	1.91534e-17	30.6405	0.00383819
RASA2	-0.0614823	0.486483	-10.3505	3.56317e-18	1.92914e-17	30.6328	0.00225764
N4BP2L2	-0.071744	0.56295	-10.3498	3.57739e-18	1.93602e-17	30.6288	0.000997881
ZNF467	-0.0610068	0.490032	-10.3493	3.58664e-18	1.94033e-17	30.6263	-0.00674464
PHF2	-0.0547496	0.525543	-10.3453	3.66552e-18	1.9804e-17	30.6046	-0.00178309
E2F1	-0.0720723	0.488404	-10.3451	3.66933e-18	1.98194e-17	30.6036	-0.00128507
HOMER2	-0.0591166	0.424446	-10.3447	3.6766e-18	1.98534e-17	30.6017	-0.005707
FAM43B	-0.074489	0.589351	-10.341	3.75175e-18	2.02275e-17	30.5816	0.00379593
CCNB2	-0.0763661	0.723913	-10.3373	3.82846e-18	2.06087e-17	30.5615	-0.000810491
UBTD1	-0.0493124	0.422091	-10.3341	3.89479e-18	2.09439e-17	30.5444	0.000530995
ANO1	0.0656742	0.384622	10.3325	3.92994e-18	2.11231e-17	30.5355	-0.0116651
CETN3	-0.0840777	0.70531	-10.3293	3.99789e-18	2.14703e-17	30.5184	-0.00209018
NR2C1	-0.0458985	0.565785	-10.3269	4.05095e-18	2.17383e-17	30.5054	0.00125526
RPL21	-0.124742	0.622274	-10.3268	4.0526e-18	2.17415e-17	30.5049	-0.00198062
SLC12A9	-0.115085	0.523009	-10.3262	4.06617e-18	2.18029e-17	30.5016	0.00143756
FAM105B	-0.0848838	0.538908	-10.3239	4.11667e-18	2.20565e-17	30.4894	0.00252367
PMS2L4	-0.0810471	0.671801	-10.3226	4.14695e-18	2.22072e-17	30.4821	0.00348196
ZKSCAN3	0.0691526	0.490303	10.3223	4.15291e-18	2.22333e-17	30.4807	0.003369
MTP18	-0.0825304	0.660849	-10.3215	4.17104e-18	2.23246e-17	30.4763	9.59845e-05
CENPQ	-0.0537947	0.625648	-10.3205	4.19236e-18	2.24329e-17	30.4713	0.00284949
THSD4	0.0795245	0.339644	10.3198	4.20836e-18	2.25068e-17	30.4675	0.026952
HOXB4	-0.0971351	0.586703	-10.3181	4.24894e-18	2.2718e-17	30.458	0.000440587
DNAJC18	-0.0781915	0.619893	-10.3172	4.26918e-18	2.28202e-17	30.4532	0.00181125
TXNDC16	-0.0588263	0.566076	-10.3162	4.29293e-18	2.29406e-17	30.4477	0.0017093
SORD	-0.086289	0.5181	-10.3144	4.33366e-18	2.31289e-17	30.4384	0.00205764
PIGZ	0.0795235	0.439203	10.3139	4.34638e-18	2.31908e-17	30.4354	0.00875531
CISD3	-0.0620687	0.473953	-10.312	4.39165e-18	2.34263e-17	30.4252	0.00114821
CYB5R4	-0.0575107	0.578002	-10.3111	4.41331e-18	2.35297e-17	30.4203	0.0049334
SFXN4	-0.0799345	0.666807	-10.3102	4.43426e-18	2.36353e-17	30.4156	0.000920007
TRAF3	0.0517076	0.342548	10.3101	4.43721e-18	2.36449e-17	30.4149	-0.00328436
MORG1	-0.0620438	0.692435	-10.3093	4.45506e-18	2.37339e-17	30.4109	0.00277052
SLC35E1	-0.0724483	0.725341	-10.3089	4.46477e-18	2.37794e-17	30.4088	0.000349495
C6orf173	-0.0535528	0.607882	-10.3057	4.54351e-18	2.41738e-17	30.3914	0.00463807
XRCC2	0.0663353	0.716902	10.3026	4.62187e-18	2.45717e-17	30.3744	0.00135781
C4orf33	-0.0714182	0.673973	-10.3016	4.64706e-18	2.46929e-17	30.369	0.00180504
RBM39	-0.0720657	0.633489	-10.2971	4.76162e-18	2.52756e-17	30.3448	0.00343403
AGAP3	0.0420429	0.3683	10.2967	4.77203e-18	2.53243e-17	30.3427	-0.00259187
AP1M1	-0.109167	0.600331	-10.2957	4.79852e-18	2.54518e-17	30.3372	0.00125746
G2E3	-0.0513013	0.691498	-10.295	4.81525e-18	2.55339e-17	30.3337	-0.00181677
MIR1237	0.0895793	0.25983	10.2946	4.82628e-18	2.55859e-17	30.3314	-0.00326963
TBRG4	0.0428751	0.46575	10.2929	4.87173e-18	2.58135e-17	30.3221	0.00434408
CEBPG	-0.0711437	0.614577	-10.2914	4.9112e-18	2.60026e-17	30.3141	0.00172194
BAT2	0.046931	0.365151	10.2904	4.93809e-18	2.61383e-17	30.3087	-0.00303797
ZC3H10	-0.0683516	0.650584	-10.2869	5.03071e-18	2.66149e-17	30.2902	0.00334739
CCNJL	0.0619908	0.575902	10.2854	5.07413e-18	2.68239e-17	30.2817	0.0157338
ATF1	-0.0764304	0.564225	-10.2828	5.14417e-18	2.71803e-17	30.2681	0.00215526
SPINT1	-0.0972178	0.52427	-10.282	5.16848e-18	2.73017e-17	30.2634	-8.13201e-06
TMEM200A	0.0642538	0.219063	10.2819	5.17039e-18	2.73043e-17	30.263	0.00211926
EIF4A2	-0.0673673	0.666665	-10.2809	5.19946e-18	2.74443e-17	30.2575	0.00212327
NOM1	0.0445714	0.351428	10.2803	5.21423e-18	2.75081e-17	30.2546	0.000628968
WDR51B	0.0721307	0.711355	10.279	5.25133e-18	2.76826e-17	30.2476	-0.0025985
ENPP1	-0.0474993	0.558987	-10.2782	5.2744e-18	2.779e-17	30.2433	0.00312853
CAMKK1	0.0576997	0.392926	10.2773	5.29989e-18	2.79172e-17	30.2385	0.000924979
FBXO9	-0.0470988	0.730477	-10.2761	5.33433e-18	2.80771e-17	30.232	0.00415528
TBC1D20	-0.0891472	0.630772	-10.276	5.3389e-18	2.80903e-17	30.2312	0.00373413
C6orf64	-0.105348	0.506693	-10.276	5.33957e-18	2.80903e-17	30.2311	0.0021238
CTCF	-0.040501	0.555786	-10.2742	5.39225e-18	2.83602e-17	30.2213	0.000301228
MMP21	0.0790581	0.296674	10.2732	5.42031e-18	2.84933e-17	30.2162	-0.00178227
TPR	-0.0463571	0.728467	-10.2722	5.44906e-18	2.86225e-17	30.2109	0.00536679
RAB8B	-0.082591	0.574516	-10.2681	5.57372e-18	2.92549e-17	30.1884	0.00339385
APPBP2	-0.0498887	0.668346	-10.2672	5.59957e-18	2.93682e-17	30.1838	0.00334349
IMPA1	0.0558254	0.618169	10.2647	5.67704e-18	2.97291e-17	30.1702	0.00769601
ROCK1	-0.11449	0.605581	-10.2628	5.73495e-18	3.00247e-17	30.1601	-0.00179871
PTPN2	0.0529222	0.660617	10.2593	5.84404e-18	3.05493e-17	30.1414	0.00136989
MRPS33	-0.0516368	0.72722	-10.2572	5.91141e-18	3.08858e-17	30.13	0.00474811
MRPL39	-0.0765026	0.596938	-10.254	6.0163e-18	3.1418e-17	30.1126	4.93929e-05
OTUB2	-0.0572804	0.509183	-10.253	6.04821e-18	3.15686e-17	30.1073	-0.00208745
PPP1R3E	-0.0524754	0.671071	-10.2442	6.34476e-18	3.30662e-17	30.0598	-0.000219096
B2M	-0.0508364	0.752686	-10.2439	6.35573e-18	3.3115e-17	30.0581	0.00288724
DDX4	0.0520393	0.189772	10.2431	6.38225e-18	3.32448e-17	30.0539	-0.00081352
WIBG	-0.0520932	0.704752	-10.2354	6.65228e-18	3.46076e-17	30.0128	0.00332892
USF2	-0.0485692	0.481848	-10.2348	6.67705e-18	3.47277e-17	30.0091	0.00264805
DNAJB1	-0.0758167	0.60297	-10.2339	6.70841e-18	3.48733e-17	30.0044	0.00278306
C1GALT1	-0.0360297	0.466566	-10.2323	6.76842e-18	3.51675e-17	29.9956	0.0042244
SRP72	-0.034056	0.799553	-10.2316	6.79153e-18	3.52698e-17	29.9922	0.00123356
TUBGCP3	0.0437537	0.398135	10.2294	6.87495e-18	3.5672e-17	29.9801	-0.000841293
GARS	-0.0437875	0.640027	-10.227	6.96287e-18	3.60959e-17	29.9675	0.00142205
FTSJD1	-0.0356795	0.566408	-10.225	7.03952e-18	3.64566e-17	29.9566	0.00387482
BFAR	-0.0620404	0.464698	-10.2228	7.12344e-18	3.68635e-17	29.9448	0.00130029
ZNF497	-0.0786009	0.534256	-10.221	7.19393e-18	3.72095e-17	29.935	-0.0110521
ZSWIM6	0.0426683	0.593029	10.2205	7.21433e-18	3.73057e-17	29.9322	-0.00259092
TSPAN3	0.0644934	0.493864	10.2193	7.26036e-18	3.75061e-17	29.9259	-0.000107205
LYPD4	0.0725184	0.235579	10.2192	7.26622e-18	3.7527e-17	29.9251	8.63234e-05
C10orf18	-0.0674075	0.588541	-10.2158	7.4007e-18	3.81914e-17	29.9069	0.00302986
CTHRC1	-0.0856974	0.539362	-10.2143	7.46e-18	3.84796e-17	29.899	0.0114906
SLC24A3	0.100237	0.573954	10.2132	7.50646e-18	3.87096e-17	29.8928	-0.02751
WDYHV1	-0.0871451	0.539833	-10.2127	7.52455e-18	3.87931e-17	29.8904	0.00446064
PLA2G12A	-0.0561439	0.691567	-10.2118	7.56286e-18	3.89731e-17	29.8854	0.00194195
BCAS3	0.0413729	0.412398	10.2118	7.56325e-18	3.89731e-17	29.8853	0.0094067
MGC2752	-0.0549221	0.516767	-10.2111	7.59306e-18	3.91072e-17	29.8814	-0.00780362
MAP2K7	-0.0680089	0.519183	-10.2106	7.61223e-18	3.91863e-17	29.8789	0.00195825
MYO9B	0.0298772	0.320851	10.2062	7.79755e-18	4.01103e-17	29.855	0.000362428
TMEM14B	-0.0467864	0.757253	-10.2042	7.8801e-18	4.05248e-17	29.8446	0.00559918
FNTB	-0.0924143	0.561179	-10.203	7.93294e-18	4.0766e-17	29.8379	0.00280476
GNB1L	-0.0506285	0.501616	-10.2019	7.97972e-18	4.09962e-17	29.8321	0.000375037
MAP2K2	0.0791937	0.389374	10.1995	8.08378e-18	4.14891e-17	29.8192	0.000770586
HPS4	-0.0837189	0.501858	-10.1995	8.08392e-18	4.14891e-17	29.8192	0.00299038
PKIB	-0.0656556	0.590609	-10.1982	8.14124e-18	4.17636e-17	29.8122	0.0111242
C19orf54	-0.0870664	0.574233	-10.1955	8.26069e-18	4.23415e-17	29.7977	0.00394686
GATAD2A	0.0337233	0.474635	10.1955	8.2621e-18	4.23415e-17	29.7976	-0.00849515
ADAMTS17	0.0516429	0.401166	10.1952	8.27477e-18	4.23958e-17	29.796	0.00426563
MRP63	-0.116835	0.711203	-10.1863	8.68192e-18	4.44267e-17	29.7484	0.0037956
NFATC1	0.0459617	0.311661	10.1824	8.87202e-18	4.53432e-17	29.7268	-0.00164378
SOAT1	-0.0451257	0.647084	-10.182	8.88852e-18	4.5405e-17	29.725	0.00362715
CINP	-0.0702978	0.604032	-10.1812	8.92768e-18	4.55937e-17	29.7206	0.00296245
OLFML2A	0.082658	0.46409	10.1796	9.00786e-18	4.59577e-17	29.7118	-0.000161463
NBPF1	0.0537383	0.717597	10.179	9.03569e-18	4.60769e-17	29.7087	-0.000836006
ORAI2	0.0455476	0.455826	10.1762	9.17104e-18	4.67093e-17	29.6939	0.00181851
CAMLG	-0.0666533	0.746061	-10.176	9.1841e-18	4.67643e-17	29.6925	0.00170459
MTRF1L	-0.0609	0.712549	-10.1752	9.22103e-18	4.69292e-17	29.6885	0.00201216
GLTPD1	0.0510376	0.57187	10.1744	9.26555e-18	4.71325e-17	29.6837	0.000831202
CLK2	0.0417962	0.523363	10.1739	9.28921e-18	4.72412e-17	29.6812	0.00380917
TEF	-0.0590478	0.516874	-10.1728	9.3415e-18	4.74836e-17	29.6756	0.00123104
OAZ3	0.0580585	0.528849	10.1725	9.36089e-18	4.75705e-17	29.6736	0.00136141
ZNF324	-0.0344685	0.473848	-10.1681	9.58557e-18	4.86403e-17	29.65	-0.000901727
NSUN4	-0.0494109	0.590456	-10.1676	9.61106e-18	4.87457e-17	29.6474	0.0024871
GDE1	-0.0691345	0.613724	-10.1653	9.73252e-18	4.9333e-17	29.6349	-0.00123523
C16orf35	0.0428239	0.569537	10.1614	9.93805e-18	5.03299e-17	29.6142	0.000559918
ANKRD7	0.0710272	0.214116	10.1597	1.00322e-17	5.07816e-17	29.6048	-0.00633488
RGMA	-0.0416558	0.427305	-10.1569	1.01843e-17	5.14758e-17	29.5899	0.00355112
ZNRF4	0.0860678	0.247914	10.1567	1.0194e-17	5.15121e-17	29.5889	0.00108712
TECPR1	0.0590948	0.419158	10.1518	1.04694e-17	5.2839e-17	29.5625	0.00105148
ITGAE	-0.0558195	0.451603	-10.1499	1.05776e-17	5.3372e-17	29.5522	0.00163587
PLEKHM1P	-0.061569	0.640112	-10.1489	1.06365e-17	5.36432e-17	29.5467	0.0036085
TWISTNB	-0.0672543	0.640338	-10.1466	1.07687e-17	5.42698e-17	29.5345	0.00159515
PYCRL	-0.060248	0.58447	-10.1441	1.09188e-17	5.49859e-17	29.5207	0.00338646
TMEM208	-0.0461362	0.751942	-10.1421	1.10367e-17	5.55528e-17	29.5101	0.00217947
ZNF581	-0.0974811	0.661129	-10.1414	1.10815e-17	5.57645e-17	29.506	0.00221535
ERN1	0.0509362	0.596873	10.1358	1.14182e-17	5.73887e-17	29.4763	0.00226446
DDX12	-0.0633654	0.606517	-10.1349	1.14735e-17	5.76526e-17	29.4715	0.00336809
REXO1	0.0587809	0.466482	10.1346	1.14972e-17	5.77578e-17	29.4695	-0.00065267
RPA1	0.0492659	0.31279	10.1324	1.16301e-17	5.83541e-17	29.4581	-0.00281684
C22orf25	-0.0818616	0.354617	-10.1323	1.16404e-17	5.83916e-17	29.4572	0.00407161
KIF16B	-0.0440167	0.592205	-10.1298	1.17986e-17	5.91276e-17	29.4438	0.00502852
KIF15	-0.105623	0.626782	-10.1269	1.19827e-17	5.99921e-17	29.4284	0.0024929
HECW1	0.060703	0.39242	10.1244	1.21503e-17	6.07428e-17	29.4146	0.00692336
ERICH1	0.0578627	0.344289	10.1239	1.21798e-17	6.08755e-17	29.4122	0.000208586
PAOX	-0.0384753	0.504533	-10.1222	1.2292e-17	6.13913e-17	29.4031	-0.00523969
SBNO2	0.0596466	0.367916	10.1214	1.23467e-17	6.16351e-17	29.3987	-0.00240049
MRPS24	-0.0638538	0.689322	-10.1192	1.24935e-17	6.23377e-17	29.387	0.00222412
EPS8	-0.035099	0.480265	-10.1191	1.25019e-17	6.23643e-17	29.3863	0.014012
PTGES3	-0.0379456	0.758512	-10.118	1.2574e-17	6.27087e-17	29.3806	0.00641955
KDM5B	0.0455859	0.649359	10.117	1.26441e-17	6.30433e-17	29.3751	0.00397613
SLC31A2	-0.0484439	0.503514	-10.1168	1.26605e-17	6.31096e-17	29.3738	0.0022122
SR140	-0.0534878	0.615962	-10.1165	1.26825e-17	6.31887e-17	29.372	0.00171651
TMEM120B	-0.0596313	0.437731	-10.1164	1.26877e-17	6.31996e-17	29.3716	0.00614346
TMEM201	0.0512054	0.361062	10.1156	1.27404e-17	6.34315e-17	29.3675	-0.0022897
ADAT3	0.0516972	0.531246	10.1129	1.29329e-17	6.43274e-17	29.3526	0.00169845
PIGT	-0.0939239	0.543755	-10.1123	1.29693e-17	6.44361e-17	29.3498	0.00235494
GPATCH1	-0.0543837	0.530469	-10.1123	1.29704e-17	6.44361e-17	29.3498	0.00360925
TPX2	-0.0794282	0.623606	-10.1109	1.30699e-17	6.49151e-17	29.3422	0.0059358
MRPL23	0.0424668	0.423264	10.1102	1.31238e-17	6.5167e-17	29.3381	-0.00334095
NIN	0.050933	0.493702	10.1096	1.31603e-17	6.53327e-17	29.3353	0.00222218
CSPP1	-0.0879826	0.439398	-10.1056	1.34494e-17	6.67037e-17	29.3138	0.00127752
RPL26	-0.0665962	0.654347	-10.1037	1.3591e-17	6.73897e-17	29.3034	0.00279495
PROZ	0.0648851	0.287652	10.0997	1.38919e-17	6.87491e-17	29.2816	-0.023043
SGK3	-0.0557153	0.62275	-10.0995	1.39036e-17	6.87908e-17	29.2808	0.00326083
RNF6	-0.0324871	0.660793	-10.099	1.39423e-17	6.89488e-17	29.278	-0.00135905
ZNRF3	0.0453088	0.479986	10.0981	1.40071e-17	6.92483e-17	29.2734	0.000867887
NCAPD3	0.0406793	0.508948	10.0981	1.40095e-17	6.92483e-17	29.2732	-0.0046265
HIST1H4G	0.139173	0.299423	10.0974	1.4065e-17	6.95056e-17	29.2693	-0.00261682
TUBA3E	0.0872471	0.275063	10.0972	1.40822e-17	6.95739e-17	29.2681	-0.00670812
C14orf80	0.041214	0.594304	10.0958	1.41896e-17	7.00712e-17	29.2606	0.0013083
OSBPL7	0.0398059	0.308023	10.0946	1.42815e-17	7.05082e-17	29.2541	-0.00663612
C14orf4	-0.0930397	0.611255	-10.0933	1.43775e-17	7.09651e-17	29.2475	-0.00975052
ATG5	-0.0784155	0.409562	-10.0907	1.45817e-17	7.19043e-17	29.2335	0.000822681
TGM2	-0.0772684	0.513972	-10.0891	1.47141e-17	7.25221e-17	29.2245	-0.000208007
UQCRB	-0.0481634	0.697786	-10.0847	1.50664e-17	7.40995e-17	29.201	0.00489368
ARF4	-0.119035	0.536422	-10.0821	1.52772e-17	7.51001e-17	29.1872	0.00333611
L3MBTL3	-0.0468627	0.536801	-10.0807	1.53986e-17	7.5643e-17	29.1794	-0.0275343
LOC81691	-0.0510109	0.717458	-10.0781	1.56177e-17	7.6701e-17	29.1653	0.00119875
MOCS2	-0.0987466	0.733867	-10.0779	1.56278e-17	7.67323e-17	29.1647	0.00325356
HNRNPH1	-0.0667546	0.684953	-10.0775	1.56655e-17	7.68988e-17	29.1623	0.00497316
ZER1	-0.0510333	0.475784	-10.0754	1.58444e-17	7.77403e-17	29.151	-0.00262725
CUX1	0.0549712	0.327239	10.074	1.5967e-17	7.8323e-17	29.1434	0.00114205
C17orf58	0.0846202	0.695924	10.0722	1.61218e-17	7.90637e-17	29.1338	0.00067854
ZIM3	0.081733	0.276834	10.0709	1.62385e-17	7.95107e-17	29.1267	0.0226029
ATRIP	-0.0506413	0.570599	-10.0688	1.64234e-17	8.03896e-17	29.1154	0.00165071
ZNF696	-0.0547341	0.504477	-10.0674	1.65468e-17	8.09554e-17	29.108	0.00102905
ZZEF1	0.0505505	0.510215	10.0656	1.67132e-17	8.17306e-17	29.098	4.82029e-05
ERO1LB	-0.0501846	0.697113	-10.0637	1.68821e-17	8.24978e-17	29.0881	0.00238389
MCL1	-0.0585852	0.725117	-10.0595	1.72672e-17	8.42996e-17	29.0657	0.00482424
HIPK2	0.0443865	0.29646	10.0592	1.72981e-17	8.44306e-17	29.0639	0.000560742
TTC1	-0.069803	0.516766	-10.0588	1.73343e-17	8.45871e-17	29.0618	0.00267578
PIWIL4	0.0723568	0.220144	10.0499	1.81971e-17	8.84209e-17	29.0136	0.00155181
NOBOX	0.157462	0.36554	10.046	1.85782e-17	9.01721e-17	28.993	-0.00429279
FBRSL1	0.0298055	0.387568	10.046	1.85794e-17	9.01721e-17	28.9929	-0.000523831
COG8	-0.0603208	0.712934	-10.0458	1.86033e-17	9.02667e-17	28.9917	0.000667796
CATSPERG	-0.0621069	0.517874	-10.0433	1.88603e-17	9.14495e-17	28.978	0.000600244
CCDC59	-0.0560164	0.689384	-10.0425	1.89357e-17	9.1772e-17	28.9741	-0.00258707
MAP2K5	0.0611767	0.492014	10.0412	1.90687e-17	9.23297e-17	28.9671	-0.00210602
OSBPL5	0.0453666	0.326756	10.0405	1.91453e-17	9.26571e-17	28.9632	-0.00462032
FGF19	-0.0722423	0.600408	-10.0378	1.94261e-17	9.39717e-17	28.9487	-0.0349728
DDX17	-0.0681807	0.540817	-10.0372	1.94947e-17	9.42816e-17	28.9452	0.000667515
RASAL2	0.0774978	0.492979	10.0367	1.95387e-17	9.44723e-17	28.943	0.00293966
FAM90A7	0.0794918	0.34936	10.0359	1.96237e-17	9.48164e-17	28.9387	-0.00860259
PPP2R2A	-0.0468351	0.449925	-10.0346	1.97689e-17	9.54956e-17	28.9313	0.000209209
PON2	-0.0517903	0.525614	-10.0339	1.98381e-17	9.58076e-17	28.9279	0.00102308
MRPS18B	-0.074623	0.560983	-10.0324	2.00051e-17	9.65687e-17	28.9195	-0.00164258
DOM3Z	-0.0510352	0.815037	-10.0298	2.02927e-17	9.79342e-17	28.9054	0.00497415
SERTAD4	-0.0751342	0.446352	-10.0263	2.06772e-17	9.9673e-17	28.8867	0.00392948
TMEM189	-0.0731825	0.524147	-10.026	2.07153e-17	9.98336e-17	28.8849	0.00177989
USP18	0.0592568	0.684608	10.025	2.08182e-17	1.00306e-16	28.88	-0.000419092
PGLS	-0.0427431	0.487148	-10.025	2.08246e-17	1.00313e-16	28.8797	-0.00145015
ZNF230	-0.0655087	0.662643	-10.0232	2.10266e-17	1.01192e-16	28.8701	-0.014011
SPTAN1	0.0843066	0.831649	10.0202	2.13706e-17	1.02727e-16	28.854	0.00275775
MIR1228	0.0645029	0.253705	10.0195	2.14554e-17	1.03111e-16	28.8501	-0.00522263
EZH2	-0.033166	0.52284	-10.0188	2.15311e-17	1.03403e-16	28.8466	0.00374582
C4orf14	-0.0541377	0.668042	-10.0181	2.16116e-17	1.03765e-16	28.8429	-0.000390776
ZBTB4	-0.0363025	0.4967	-10.017	2.17445e-17	1.04281e-16	28.8368	0.00149544
SMOC2	0.064648	0.324202	10.0125	2.22809e-17	1.0673e-16	28.8126	-0.0142512
NFIA	-0.042292	0.515007	-10.0124	2.22935e-17	1.06766e-16	28.812	0.00212529
NUP214	-0.0502352	0.599522	-10.0073	2.29216e-17	1.09723e-16	28.7844	0.00157468
[truncated: 4,301 more rows]
