# Supplementary material for: Integrative Analysis of DNA Methylation Identified 12 Signature Genes Specific to Metastatic ccRCC
Source: Front Oncol. 2020 Oct 8;10:556018. doi: 10.3389/fonc.2020.556018 (PMC7578385; doi:10.3389/fonc.2020.556018)
Supplement: Supplementary file 9 [file Table_9.XLSX]

## Sheet: GSE105260
	logFC	AveExpr	t	P.Value	adj.P.Val	B	DeltaofBeta
TLX3	-0.153046	0.303486	-5.86995	1.16e-06	0.0158062	5.10634	0.16053
GPR149	-0.140703	0.247012	-5.17328	9.57e-06	0.0158062	3.02203	0.148106
STARD5	0.0199418	0.187544	4.84946	2.54e-05	0.0180537	2.06253	-0.0148681
TBX20	-0.116934	0.281769	-4.7777	3.15e-05	0.0190937	1.85135	0.125489
CYLC2	0.207013	0.63975	4.75879	3.34e-05	0.0190937	1.79579	-0.217576
SOX1	-0.106398	0.257895	-4.71115	3.85e-05	0.0203291	1.65606	0.114231
CBLN1	-0.133162	0.238194	-4.60568	5.28e-05	0.0232261	1.34776	0.141059
SOX14	-0.104377	0.226976	-4.58593	5.6e-05	0.0232261	1.29023	0.112209
DIO3	-0.0891401	0.256358	-4.5797	5.7e-05	0.0232261	1.27209	0.0959946
SOX17	-0.128961	0.281759	-4.5766	5.75e-05	0.0232261	1.26307	0.137459
DUSP21	-0.0270458	0.8749	-4.54783	6.27e-05	0.0241746	1.17938	0.0145599
KLF14	-0.147897	0.296693	-4.54412	6.34e-05	0.0241746	1.16861	0.154232
NKX6-2	-0.145053	0.225507	-4.52088	6.79e-05	0.0244591	1.1011	0.153034
NKX2-4	-0.13644	0.242815	-4.51129	6.99e-05	0.0244591	1.07329	0.143178
TLX2	-0.0832054	0.257089	-4.50295	7.16e-05	0.0244591	1.04911	0.0904815
GABRG2	-0.0894834	0.262968	-4.50276	7.17e-05	0.0244591	1.04857	0.0954343
GDPD1	0.0179607	0.167744	4.50073	7.21e-05	0.0244591	1.04268	-0.0131804
PCDH8	-0.135451	0.275794	-4.48157	7.63e-05	0.0253582	0.987148	0.143919
BARHL2	-0.127776	0.276977	-4.47418	7.8e-05	0.0255087	0.965771	0.136084
DBX1	-0.109445	0.242262	-4.41755	9.23e-05	0.0283369	0.802151	0.117883
RIPPLY2	-0.123797	0.290175	-4.40934	9.46e-05	0.0283369	0.778476	0.130686
ISL2	-0.0720193	0.234646	-4.38495	0.00010164	0.0294696	0.708207	0.0787845
SOD1	0.0189311	0.19633	4.3441	0.00011467	0.0296852	0.590781	-0.0134926
PTF1A	-0.121212	0.233594	-4.33095	0.000119203	0.0296852	0.553055	0.129942
TYMP	0.0246669	0.189169	4.32627	0.000120861	0.0296852	0.539621	-0.0185646
FABP5L3	-0.0970225	0.19756	-4.31814	0.00012379	0.0296852	0.516329	0.103565
POU4F3	-0.113544	0.22029	-4.31349	0.000125496	0.0296852	0.503009	0.120531
ZNF558	-0.027232	0.88283	-4.30871	0.000127275	0.0296852	0.489318	0.0149134
INSM1	-0.142697	0.22959	-4.27266	0.000141516	0.0310615	0.386205	0.149414
SLC17A5	0.0243121	0.133218	4.2702	0.000142543	0.0310615	0.379174	-0.0186562
DMRTA2	-0.111585	0.250769	-4.25324	0.000149822	0.031484	0.330779	0.120049
SLC18A3	-0.102051	0.221533	-4.22784	0.000161413	0.0318812	0.258392	0.109335
ISL1	-0.0924712	0.216814	-4.18475	0.000183126	0.0327321	0.13588	0.100001
SLC32A1	-0.123215	0.242586	-4.18243	0.00018437	0.0327321	0.129307	0.131365
HAND1	-0.091919	0.21623	-4.16482	0.000194107	0.0335919	0.0793837	0.0997489
NKX2-3	-0.0781915	0.202058	-4.13642	0.000210885	0.0348326	-0.00100714	0.0852578
NAA38	0.0198974	0.168162	4.12405	0.000218623	0.0353834	-0.0359399	-0.0149167
HMX2	-0.0902902	0.250747	-4.11518	0.000224348	0.0354087	-0.0609892	0.098193
ATP5L	0.0122915	0.0590778	4.10526	0.000230924	0.0354087	-0.0889786	-0.0102601
NKX6-1	-0.0683066	0.19617	-4.10364	0.000232014	0.0354087	-0.0935436	0.0748316
GDF6	-0.099807	0.276141	-4.01969	0.000296026	0.0397744	-0.329375	0.10855
TUBA1C	0.0254896	0.161884	4.01806	0.000297429	0.0397744	-0.333948	-0.0203957
SPAG1	0.0228039	0.20114	3.99354	0.000319283	0.041381	-0.402496	-0.0170557
BHLHE23	-0.14892	0.23578	-3.9925	0.000320239	0.041381	-0.405383	0.156563
INA	-0.12584	0.244245	-3.94597	0.000366234	0.0437178	-0.535023	0.133845
CD274	0.0594108	0.145354	3.94529	0.000366947	0.0437178	-0.536901	-0.0539358
NEUROD1	-0.100098	0.228418	-3.93396	0.000379114	0.043972	-0.568388	0.108232
SIX6	-0.0947601	0.218065	-3.9305	0.000382906	0.0440535	-0.577995	0.102804
FBXO3	0.0278894	0.202715	3.91154	0.000404346	0.0443194	-0.630565	-0.0221804
EN1	-0.0890659	0.253801	-3.90796	0.00040853	0.0443194	-0.640494	0.0972514
RAET1K	0.016234	0.161918	3.90635	0.000410415	0.0443194	-0.644935	-0.0110974
ADCYAP1	-0.0826142	0.210783	-3.90206	0.000415507	0.0443194	-0.656828	0.0899371
GLRA3	-0.0677947	0.171015	-3.89277	0.000426726	0.0443194	-0.682522	0.0739854
CDX2	-0.104195	0.230265	-3.8869	0.000433976	0.0443194	-0.698766	0.112669
SPC24	0.0244485	0.202086	3.88463	0.000436802	0.0443194	-0.705024	-0.0192219
IRX4	-0.120732	0.272185	-3.88458	0.000436867	0.0443194	-0.705167	0.128915
GALR2	-0.0749209	0.22407	-3.86831	0.000457709	0.045799	-0.750089	0.0827425
TFAP2D	-0.0643661	0.243954	-3.86774	0.000458459	0.045799	-0.751667	0.0711161
DUSP1	0.0381027	0.1232	3.84469	0.000489703	0.0461938	-0.815182	-0.0334922
SMC4	0.0519585	0.181178	3.84383	0.000490905	0.0461938	-0.817544	-0.0453281
EN2	-0.0603233	0.209368	-3.842	0.000493476	0.0461938	-0.822574	0.067886
SP9	-0.0854214	0.208388	-3.8274	0.000514481	0.0470898	-0.862713	0.092915
SLITRK1	-0.101425	0.245113	-3.81431	0.000534045	0.047611	-0.898639	0.108502
ADRBK2	-0.022887	0.179721	-3.80508	0.000548271	0.0486685	-0.923937	0.0287202
PHOSPHO1	-0.0362906	0.209418	-3.79647	0.000561878	0.0492397	-0.947523	0.0426024
DEFA1	-0.072884	0.837379	-3.78726	0.000576801	0.0497438	-0.972735	0.0546241
RFX6	-0.0926098	0.24158	-3.78145	0.000586401	0.0498773	-0.98861	0.0995847
TWIST1	-0.110647	0.248501	-3.77774	0.000592627	0.0498773	-0.998765	0.118815
PCBD2	0.0149018	0.137833	3.77612	0.000595355	0.0498773	-1.00318	-0.00924075
MIR124-3	-0.122694	0.218366	-3.7752	0.000596924	0.0498773	-1.00571	0.129926
CENPL	0.0118489	0.14287	3.77491	0.000597417	0.0498773	-1.0065	-0.00668456
SOX21	-0.0796296	0.184833	-3.77443	0.000598217	0.0498773	-1.00779	0.0861777
POU4F1	-0.127219	0.1995	-3.76398	0.000616239	0.0505929	-1.03632	0.134538
ONECUT3	-0.0632019	0.196669	-3.76286	0.000618212	0.0505929	-1.0394	0.0705921
RWDD1	0.0151755	0.144365	3.7567	0.000629108	0.0508073	-1.05619	-0.0100492
C4orf34	0.0139613	0.201899	3.75375	0.000634397	0.0510343	-1.06423	-0.00854257
FOXB1	-0.0829121	0.197736	-3.74564	0.000649145	0.0516158	-1.08631	0.08961
ACBD5	0.0209072	0.155479	3.7362	0.000666741	0.0523632	-1.112	-0.0160068
GABRA2	-0.0851816	0.194493	-3.72448	0.00068923	0.0524875	-1.14386	0.0923345
PDX1	-0.0669404	0.209146	-3.71101	0.000715976	0.0524875	-1.18041	0.0739454
NEUROG1	-0.08347	0.237941	-3.70912	0.000719812	0.0524875	-1.18554	0.0914849
VDAC3	0.0200925	0.1825	3.7073	0.00072353	0.0524875	-1.19048	-0.0149084
LHX4	-0.0361328	0.224131	-3.70591	0.000726373	0.0524875	-1.19425	0.0427186
ZNF471	-0.130691	0.249105	-3.68529	0.000769887	0.0541128	-1.25006	0.13821
KIF20B	0.00998484	0.162421	3.68282	0.000775262	0.0542002	-1.25674	-0.00463421
NKX2-1	-0.0633887	0.165437	-3.68039	0.000780598	0.0542002	-1.26332	0.0693796
RPS19	0.0112177	0.136545	3.67752	0.000786921	0.0542002	-1.27105	-0.00586773
CCDC43	0.0160832	0.201093	3.67297	0.000797072	0.0544752	-1.28334	-0.0106792
CRBN	0.0138598	0.190089	3.66562	0.000813733	0.0547745	-1.30318	-0.00870648
KIAA1328	0.0223507	0.161088	3.66519	0.000814716	0.0547745	-1.30433	-0.0177855
FEM1C	0.0184872	0.128527	3.66209	0.000821869	0.0547745	-1.31271	-0.0133195
SCGB3A1	-0.116901	0.219054	-3.66098	0.000824436	0.0547745	-1.3157	0.125379
SHMT2	0.0333455	0.198525	3.65929	0.000828354	0.0547745	-1.32025	-0.0286235
MIR124-2	-0.132645	0.296542	-3.65695	0.000833837	0.0547745	-1.32657	0.141075
INSIG2	0.0126012	0.186465	3.65168	0.000846264	0.0551539	-1.34074	-0.00742564
FOXD3	-0.121089	0.225905	-3.65055	0.000848975	0.0551539	-1.34381	0.128846
EPHA5	-0.0733479	0.227215	-3.64763	0.000855965	0.0552594	-1.35167	0.0807991
MAPK1IP1L	0.014211	0.186029	3.63613	0.000884056	0.055295	-1.3826	-0.00906887
C1QL2	-0.0873533	0.230177	-3.63426	0.000888702	0.055295	-1.38762	0.0955366
MPPE1	0.014786	0.179246	3.61843	0.000929038	0.0562724	-1.43012	-0.00992063
FBXO8	0.0171224	0.180036	3.61457	0.000939119	0.0565171	-1.44045	-0.01188
TBX5	-0.0963084	0.271439	-3.59983	0.00097867	0.0574943	-1.47993	0.104716
UBE2D4	-0.0204749	0.852889	-3.59873	0.000981705	0.0574943	-1.48289	0.00588673
MIR9-1	-0.110669	0.22771	-3.57272	0.00105566	0.059016	-1.55235	0.117809
MYOD1	-0.0862553	0.213557	-3.57001	0.00106368	0.0591302	-1.5596	0.0939403
GABRA4	-0.066664	0.248669	-3.56876	0.00106739	0.0591302	-1.56292	0.0746084
MRPS35	0.015071	0.197694	3.55558	0.0011073	0.0601681	-1.598	-0.00964367
ATOH1	-0.0449966	0.164319	-3.55248	0.00111689	0.0603709	-1.60625	0.0505198
EGR4	-0.0706371	0.242406	-3.54953	0.00112612	0.060552	-1.61411	0.0781605
MED4	0.0190408	0.160542	3.53457	0.00117395	0.061832	-1.65383	-0.0135893
ONECUT1	-0.0655498	0.221586	-3.52694	0.00119911	0.0619548	-1.67408	0.0732257
KCNG2	-0.0201066	0.811236	-3.5158	0.00123676	0.0628883	-1.70359	0.00408498
MEX3B	-0.0299269	0.22287	-3.50859	0.00126169	0.0635189	-1.72264	0.0349354
LHX2	-0.0654268	0.246411	-3.50777	0.00126458	0.0635189	-1.72482	0.0737576
SPAG4	0.0343638	0.153267	3.50087	0.00128899	0.0639238	-1.74306	-0.0288586
ACTA1	-0.0853842	0.25115	-3.49936	0.00129437	0.0639238	-1.74703	0.093062
LHX9	-0.0658502	0.230261	-3.4983	0.00129819	0.0639349	-1.74984	0.0733351
FERD3L	-0.128854	0.275243	-3.49483	0.00131072	0.0640886	-1.759	0.136849
MIR129-2	-0.13376	0.232256	-3.49147	0.00132298	0.0643446	-1.76788	0.139967
DKK2	-0.0577911	0.233152	-3.48953	0.00133006	0.06445	-1.77297	0.0640418
NEUROD2	-0.0618792	0.173824	-3.48134	0.00136054	0.0653151	-1.79457	0.0687483
MIR137	-0.117456	0.259702	-3.48132	0.0013606	0.0653151	-1.79461	0.124784
SMAD4	0.0163452	0.194674	3.46033	0.00144177	0.0671513	-1.84983	-0.010829
HMX3	-0.103915	0.183424	-3.45449	0.00146517	0.0674981	-1.86517	0.111357
ADRB1	-0.098836	0.256167	-3.45438	0.00146562	0.0674981	-1.86546	0.106427
GSC2	-0.106766	0.261073	-3.4537	0.00146835	0.0674981	-1.86723	0.116305
HIST2H2AB	0.0162338	0.0908434	3.43667	0.00153883	0.069497	-1.91187	-0.0116876
HOXD13	-0.0940615	0.236463	-3.43362	0.00155179	0.069649	-1.91985	0.101835
NUDT17	0.0437187	0.183487	3.42956	0.00156919	0.069948	-1.93047	-0.0383267
RAX	-0.0722752	0.202724	-3.42666	0.00158175	0.0702039	-1.93806	0.0803229
FZD2	-0.0314918	0.173885	-3.41976	0.00161202	0.0706528	-1.95609	0.0370697
MIR375	-0.0880625	0.159005	-3.41915	0.0016147	0.0706528	-1.95767	0.0946299
SLC35E3	0.0138454	0.170463	3.4173	0.00162292	0.0706528	-1.9625	-0.00882165
WHAMML2	0.0177436	0.174732	3.41627	0.00162754	0.0706528	-1.96521	-0.0122502
DGCR5	0.0195095	0.18224	3.40985	0.00165645	0.0710685	-1.98195	-0.0141552
FEZF2	-0.0709229	0.207117	-3.40099	0.00169717	0.0720652	-2.00505	0.0786955
UQCC	0.0316442	0.141836	3.39213	0.00173884	0.0731139	-2.0281	-0.0264898
LOC285548	-0.0635555	0.180876	-3.36925	0.00185107	0.0754356	-2.08752	0.0694336
GAD2	-0.050116	0.225727	-3.36765	0.00185917	0.0754356	-2.09167	0.0577417
AP4E1	0.0188509	0.184876	3.36732	0.0018608	0.0754356	-2.0925	-0.0131911
UNCX	-0.0860077	0.260925	-3.35847	0.00190628	0.0766758	-2.11543	0.0946085
ZFAND1	0.0208425	0.175551	3.357	0.00191396	0.0768346	-2.11925	-0.0153404
PITX2	-0.0829985	0.261518	-3.34685	0.00196759	0.0783	-2.14547	0.0913472
GEN1	0.0161415	0.156585	3.34122	0.00199799	0.0783026	-2.16002	-0.010918
DNAJC22	0.0448103	0.176834	3.34086	0.00199996	0.0783026	-2.16096	-0.0380268
MTERFD3	0.0179586	0.176475	3.33759	0.00201782	0.0786532	-2.16939	-0.013016
BUB1	0.0134995	0.175969	3.32301	0.00209936	0.080361	-2.20696	-0.00795654
MIR183	-0.0375128	0.803289	-3.32012	0.0021159	0.0804397	-2.2144	0.0216186
NPBWR1	-0.118254	0.189096	-3.31846	0.00212543	0.0804725	-2.21866	0.1258
LOC100129534	-0.0420333	0.816271	-3.31646	0.002137	0.0804725	-2.22381	0.0305397
ALX1	-0.140435	0.295273	-3.31022	0.00217344	0.0810868	-2.23983	0.148563
DBR1	0.0175696	0.177807	3.30898	0.00218081	0.0812144	-2.24304	-0.0132053
HTR1B	-0.0897379	0.240938	-3.30811	0.00218594	0.0812586	-2.24526	0.0976485
ENSA	0.0141382	0.190398	3.29459	0.00226747	0.0828852	-2.27995	-0.00857883
FAM185A	0.0123394	0.179324	3.28464	0.00232928	0.0834247	-2.30542	-0.00784672
CORT	0.0515835	0.759916	3.283	0.0023396	0.0835039	-2.30961	-0.0688334
LOC653113	0.0141911	0.202019	3.27821	0.00237008	0.0840092	-2.32186	-0.00878674
POU4F2	-0.0986546	0.252025	-3.27515	0.00238974	0.0842711	-2.32968	0.107539
MTP18	0.0167861	0.15834	3.27217	0.00240907	0.0844476	-2.3373	-0.0119656
FBXO4	0.0131351	0.172476	3.26978	0.00242464	0.0844476	-2.3434	-0.00803091
SSTR2	-0.0422307	0.208462	-3.26321	0.00246797	0.0852173	-2.36016	0.0486098
SNORA24	0.0656609	0.165365	3.25443	0.00252705	0.0861257	-2.38253	-0.0591141
HTR1A	-0.0906475	0.226469	-3.2543	0.00252795	0.0861257	-2.38286	0.0988481
CCDC140	-0.0753113	0.237625	-3.25199	0.00254371	0.0863019	-2.38874	0.0836629
SNORD115-4	-0.0526277	0.841877	-3.25004	0.00255707	0.08647	-2.3937	0.0377471
POU3F2	-0.0330965	0.107767	-3.24827	0.00256929	0.0864713	-2.3982	0.0372003
LOC100128811	-0.0586673	0.190684	-3.24673	0.00257994	0.0864713	-2.40211	0.0663591
OLIG2	-0.080638	0.194177	-3.24645	0.00258192	0.0864713	-2.40284	0.0871287
TATDN1	0.0140521	0.180826	3.24625	0.00258331	0.0864713	-2.40335	-0.00888727
FAM86D	0.0161055	0.184887	3.2325	0.00268056	0.0883458	-2.43827	-0.0111825
RAB6C	-0.106648	0.229222	-3.2265	0.00272402	0.0894714	-2.45347	0.114532
C17orf65	-0.042962	0.851817	-3.21885	0.0027805	0.0901758	-2.47285	0.029428
LHX5	-0.0804179	0.177253	-3.21585	0.00280298	0.0902643	-2.48046	0.0887317
CCT2	0.0128337	0.191852	3.21033	0.00284467	0.0909677	-2.49439	-0.00769548
SEC16A	-0.02197	0.818146	-3.20875	0.00285675	0.091071	-2.49839	0.00581978
AIDA	0.0143289	0.139304	3.18904	0.00301138	0.091659	-2.54813	-0.00866139
TMEM25	-0.0552501	0.191066	-3.18592	0.00303654	0.0918276	-2.55598	0.0616096
LPCAT4	0.0125264	0.154527	3.1798	0.00308652	0.0923508	-2.57137	-0.00738105
SPATA1	0.0115903	0.14153	3.17651	0.00311367	0.0923508	-2.57963	-0.00617072
FAM104A	0.0115184	0.197364	3.17283	0.00314442	0.0923508	-2.58889	-0.0058754
MON2	0.0132909	0.17185	3.17101	0.00315967	0.0923508	-2.59345	-0.00835539
SFTA3	-0.0659205	0.223442	-3.1692	0.00317492	0.0923508	-2.59799	0.0739558
KLF9	0.0177153	0.136849	3.15774	0.00327326	0.0943107	-2.62673	-0.0123622
MIR1258	-0.0649453	0.14897	-3.15761	0.00327436	0.0943107	-2.62705	0.0710301
GBX2	-0.0991853	0.249549	-3.15421	0.00330416	0.0945919	-2.63558	0.10744
HIST3H2BB	-0.125987	0.197629	-3.14268	0.0034069	0.096376	-2.66441	0.130681
FBRS	-0.0303407	0.835359	-3.14022	0.00342921	0.0967436	-2.67056	0.0138332
PCDHAC2	-0.105446	0.215387	-3.13458	0.00348085	0.0969685	-2.68463	0.113409
TOP2A	0.0143815	0.191984	3.13385	0.00348763	0.0969685	-2.68646	-0.00881648
LASS1	-0.0573248	0.146032	-3.12544	0.00356615	0.0979079	-2.7074	0.0640374
C19orf10	0.014592	0.182189	3.12219	0.00359701	0.0981374	-2.71551	-0.00960923
TARBP2	0.0119622	0.167174	3.10916	0.00372306	0.099112	-2.74789	-0.00706805
KIAA1919	0.0115223	0.193106	3.10623	0.003752	0.099255	-2.75517	-0.0059812
SIPA1L2	-0.0193655	0.848876	-3.09408	0.00387423	0.10058	-2.7853	0.004349
RBM15	0.00872429	0.131852	3.09366	0.00387849	0.10058	-2.78633	-0.00315589
DERL2	0.0110319	0.18922	3.0929	0.0038863	0.10058	-2.78822	-0.00616919
GOLGB1	0.0107076	0.110699	3.09188	0.00389674	0.10058	-2.79074	-0.00560679
HBM	-0.0827147	0.18145	-3.08779	0.00393896	0.101272	-2.80086	0.0905815
ANXA7	0.0137019	0.162595	3.08512	0.00396682	0.101702	-2.80748	-0.00859365
NASP	0.0151491	0.189746	3.08471	0.00397103	0.101702	-2.80847	-0.00950567
ASCL1	-0.092225	0.179762	-3.08398	0.00397868	0.101702	-2.81028	0.100283
KBTBD3	0.00889936	0.191612	3.08331	0.00398567	0.101702	-2.81193	-0.00375774
HNRNPA0	0.0154898	0.0815257	3.08318	0.00398707	0.101702	-2.81226	-0.0121036
PRDM12	-0.0334057	0.183473	-3.07823	0.00403939	0.101927	-2.8245	0.0393868
NEK2	0.0131597	0.184286	3.07176	0.00410868	0.102068	-2.84046	-0.00787742
USP15	0.0123245	0.191639	3.06907	0.00413786	0.102123	-2.8471	-0.00704895
HRK	-0.0481335	0.234433	-3.06835	0.0041456	0.102123	-2.84886	0.0548763
CALCOCO1	0.00890942	0.116895	3.06622	0.00416893	0.102452	-2.85412	-0.00377645
NCAPG	0.0132417	0.13998	3.06458	0.00418692	0.102527	-2.85816	-0.00791248
WDR54	0.0106433	0.170182	3.06041	0.00423292	0.103011	-2.86841	-0.0058155
LOC100134713	0.0111423	0.162786	3.05631	0.00427876	0.10345	-2.87852	-0.00602404
TXNDC17	0.0109417	0.111848	3.05341	0.00431143	0.103605	-2.88565	-0.00598008
CTR9	0.0136128	0.19719	3.04508	0.00440647	0.10419	-2.90609	-0.00811155
VAPB	0.00878186	0.189395	3.04372	0.00442226	0.10419	-2.90944	-0.00365653
KCTD8	-0.0527096	0.201337	-3.03933	0.00447331	0.104389	-2.9202	0.0591687
DHH	-0.0363105	0.209706	-3.03911	0.00447584	0.104389	-2.92073	0.0432725
VPREB3	-0.0446624	0.865804	-3.03682	0.00450283	0.104663	-2.92636	0.0289822
MIR645	-0.0424202	0.839848	-3.03382	0.00453819	0.105014	-2.93369	0.0293084
TGDS	0.0129016	0.193983	3.03291	0.00454908	0.105014	-2.93594	-0.00767261
FGF10	-0.0705263	0.256831	-3.03152	0.00456564	0.105014	-2.93934	0.0781859
MTRF1L	0.00907844	0.151442	3.03124	0.00456894	0.105014	-2.94002	-0.00396351
ATP6V1A	0.0158416	0.195587	3.01655	0.00474749	0.106474	-2.97591	-0.0099929
HIST3H2A	-0.101704	0.151078	-3.01461	0.00477162	0.106474	-2.98066	0.106345
TFAP2C	-0.0527653	0.213564	-3.00862	0.00484669	0.107095	-2.99527	0.0600631
C11orf10	0.00941612	0.123376	3.00788	0.00485594	0.107185	-2.99705	-0.00417296
STAT2	0.0123709	0.194374	3.0015	0.00493727	0.108241	-3.01259	-0.00708434
ATP6V0C	-0.0310015	0.220843	-3.00085	0.0049457	0.108241	-3.01419	0.0374045
INSM2	-0.107346	0.174574	-3.00002	0.00495635	0.108241	-3.0162	0.113389
GABARAPL1	0.0100528	0.198552	2.98607	0.00513937	0.110488	-3.0501	-0.00500831
SNRPA1	0.0120577	0.149428	2.98604	0.00513974	0.110488	-3.05017	-0.00677731
SPPL2A	0.0116586	0.195833	2.97683	0.00526396	0.111092	-3.07249	-0.00635046
RPS26	0.0110443	0.154878	2.97191	0.00533154	0.11146	-3.08441	-0.00602843
HCK	-0.0796673	0.245015	-2.9711	0.00534267	0.111476	-3.08635	0.0881086
LEPROTL1	0.0161513	0.199933	2.96852	0.00537854	0.111884	-3.0926	-0.0104297
NKX2-2	-0.0698943	0.228478	-2.96699	0.00539991	0.112103	-3.09631	0.0766424
BCL6	0.0362284	0.191426	2.96575	0.00541714	0.112237	-3.09928	-0.0306242
DLX1	-0.0499167	0.238699	-2.96497	0.00542817	0.112237	-3.10118	0.0574374
FAS	0.0193524	0.17882	2.96328	0.005452	0.112503	-3.10527	-0.0143281
FOXE1	-0.0771242	0.245096	-2.9584	0.0055212	0.113436	-3.11705	0.0865813
POM121L1P	-0.0677202	0.801287	-2.95757	0.00553299	0.113436	-3.11904	0.0549131
GBAS	0.0122512	0.153485	2.95581	0.00555819	0.11367	-3.12328	-0.00695064
ANKRD5	0.0106021	0.175488	2.95381	0.00558707	0.113808	-3.12812	-0.00556231
C19orf36	0.0199392	0.185242	2.95297	0.00559915	0.113942	-3.13013	-0.0144672
ROCK1	0.008579	0.153837	2.95083	0.00563027	0.114124	-3.1353	-0.00355118
HOXA9	-0.0842366	0.198794	-2.94979	0.00564529	0.114316	-3.13779	0.091658
C4orf3	0.0139299	0.172301	2.94648	0.00569371	0.114957	-3.14576	-0.00863454
CDC20	0.0170965	0.172103	2.94028	0.00578559	0.116356	-3.16069	-0.0127259
NKX2-8	-0.0437511	0.194061	-2.93426	0.00587598	0.116805	-3.17514	0.0504925
TATDN3	0.0162548	0.131216	2.92655	0.00599368	0.117873	-3.19363	-0.0107931
TMEM59L	-0.0549692	0.241648	-2.92417	0.0060306	0.11828	-3.19935	0.0626149
SCAND2	0.0164691	0.192273	2.92247	0.00605701	0.118451	-3.20343	-0.0111005
MYBPC3	-0.0248817	0.834834	-2.92159	0.0060706	0.1185	-3.20552	0.0103552
LIN52	0.0092054	0.163065	2.91416	0.00618773	0.119526	-3.22332	-0.00389738
LOC441177	-0.0247101	0.111238	-2.91005	0.00625326	0.119573	-3.23313	0.0291555
IKBIP	0.0199847	0.19882	2.90893	0.00627126	0.119806	-3.23581	-0.0138513
C11orf16	-0.0354973	0.799344	-2.90661	0.00630875	0.120216	-3.24135	0.0205661
PCDH20	0.0301598	0.185398	2.90544	0.00632761	0.120216	-3.24413	-0.0234462
LOC401097	-0.0296123	0.110133	-2.90471	0.00633943	0.120216	-3.24587	0.0336813
GSX1	-0.0791937	0.217086	-2.90398	0.00635129	0.120219	-3.24761	0.0866776
ICAM5	-0.0379887	0.205859	-2.90079	0.00640358	0.120857	-3.25524	0.0452991
CCNA2	0.00947047	0.0957529	2.89784	0.00645215	0.12088	-3.26227	-0.00524551
VIM	0.0290549	0.128145	2.89369	0.00652104	0.120906	-3.27216	-0.0242029
KRT20	-0.0172431	0.835332	-2.89368	0.00652115	0.120906	-3.27217	0.00102976
CST8	-0.0244786	0.854199	-2.89091	0.00656747	0.12093	-3.27876	0.0100007
C1orf58	0.00953708	0.170717	2.88927	0.00659509	0.121159	-3.28266	-0.00411961
CCT6B	0.0163471	0.189913	2.88792	0.00661798	0.121347	-3.28588	-0.0105817
GPR108	0.0151565	0.180998	2.88555	0.00665815	0.121347	-3.29151	-0.0107974
CD1A	-0.0594446	0.801893	-2.88554	0.00665835	0.121347	-3.29154	0.043326
C4orf44	-0.0251747	0.844694	-2.87925	0.0067662	0.122553	-3.30648	0.0109666
NPPC	-0.0340392	0.16581	-2.87714	0.00680279	0.123	-3.31149	0.0402456
TWF1	0.0113696	0.14255	2.87428	0.0068525	0.123443	-3.31826	-0.0060959
DUSP19	0.047765	0.167202	2.86807	0.00696196	0.124407	-3.33299	-0.0429022
TNKS2	0.0134403	0.183045	2.8672	0.00697727	0.124407	-3.33503	-0.00882069
CMTM3	0.0547673	0.165694	2.85235	0.00724616	0.126326	-3.37015	-0.0485482
NUP35	0.00893791	0.133937	2.85059	0.00727855	0.126326	-3.37429	-0.00339014
GLT8D2	-0.112578	0.283656	-2.84908	0.0073066	0.126447	-3.37786	0.118514
SEC61G	0.0133177	0.176035	2.84642	0.00735613	0.126772	-3.38413	-0.00844482
CTSE	-0.0343407	0.823758	-2.84233	0.00743287	0.127348	-3.39376	0.0184867
APPL1	0.0111361	0.115979	2.83954	0.00748577	0.127393	-3.40034	-0.00620687
HECTD1	0.00939842	0.180185	2.83797	0.00751554	0.127393	-3.40402	-0.0042788
VENTX	-0.056991	0.237884	-2.83615	0.00755035	0.127393	-3.40831	0.0649714
OR4D9	-0.056108	0.807276	-2.83375	0.00759639	0.127596	-3.41394	0.0407888
AARSD1	0.00778376	0.141156	2.8329	0.00761274	0.127596	-3.41594	-0.00225276
WASF2	0.0185472	0.195757	2.83281	0.00761446	0.127596	-3.41615	-0.0129987
RSRC1	0.0169467	0.19226	2.82993	0.00767036	0.127976	-3.42293	-0.0117883
INTS12	0.0141249	0.18114	2.82907	0.00768698	0.127976	-3.42494	-0.00864829
PLRG1	0.012906	0.128704	2.81951	0.00787516	0.129745	-3.44736	-0.00760388
BCL7B	0.0121778	0.195606	2.81708	0.00792381	0.130117	-3.45306	-0.00715251
WDR55	0.0121174	0.157292	2.81325	0.00800073	0.13108	-3.46201	-0.00668403
FOXA1	-0.0338027	0.139448	-2.81174	0.00803137	0.131373	-3.46555	0.0394121
FUBP3	-0.03614	0.869189	-2.80665	0.00813515	0.132172	-3.47744	0.0258038
ZNF600	0.0174224	0.200413	2.80134	0.00824488	0.13286	-3.48985	-0.0116545
LOC401463	-0.0331378	0.182303	-2.79415	0.00839565	0.133985	-3.50662	0.0386576
KIF24	-0.0232743	0.802973	-2.79366	0.00840594	0.133985	-3.50775	0.00675525
FOXA2	-0.0522221	0.208741	-2.79307	0.00841837	0.133985	-3.50912	0.0604637
TRIM25	0.0120661	0.194394	2.79002	0.00848334	0.133985	-3.51623	-0.00646578
HEATR7A	-0.0246779	0.807562	-2.78903	0.0085045	0.134105	-3.51854	0.00753923
LOC100272217	0.0222854	0.183969	2.78527	0.00858536	0.134583	-3.52729	-0.0171199
FANCF	0.0120948	0.189133	2.784	0.00861264	0.134583	-3.53023	-0.00653762
ACTBL2	0.0382084	0.822433	2.78367	0.00861976	0.134583	-3.53099	-0.0497158
STBD1	0.0202331	0.195053	2.78208	0.00865428	0.13474	-3.53469	-0.0141401
NMBR	-0.0494351	0.225941	-2.77734	0.0087581	0.135714	-3.54571	0.0568695
PYGL	0.0183417	0.152019	2.77536	0.00880166	0.136188	-3.5503	-0.0126913
NUP107	0.010012	0.118875	2.77378	0.00883666	0.136188	-3.55397	-0.00468036
NEUROG3	-0.0844912	0.16692	-2.77356	0.00884157	0.136188	-3.55448	0.0918891
LOC100128164	0.0146641	0.147525	2.77201	0.00887592	0.136248	-3.55806	-0.00946721
MIR639	0.0122828	0.168072	2.76841	0.00895636	0.136439	-3.5664	-0.00741043
ZNHIT3	0.00910983	0.14835	2.76159	0.00911082	0.137455	-3.5822	-0.00393854
ZNF639	0.0104566	0.176182	2.75871	0.00917665	0.137937	-3.58885	-0.00515193
FAM187B	-0.0363916	0.803342	-2.75729	0.00920935	0.138157	-3.59213	0.0203968
MIR2278	-0.0486937	0.888797	-2.75342	0.00929898	0.138402	-3.60107	0.0385133
SCARNA12	-0.064116	0.788891	-2.74846	0.00941486	0.138402	-3.6125	0.0508961
RBMXL3	-0.0151842	0.868514	-2.74844	0.00941542	0.138402	-3.61256	0.00144368
DKFZP434H168	-0.0455715	0.19686	-2.74068	0.00959949	0.139663	-3.63042	0.0513479
LOC100134229	0.00787194	0.159772	2.73916	0.00963601	0.139977	-3.63393	-0.00291646
BRD1	-0.0249188	0.830162	-2.73511	0.00973386	0.14034	-3.64324	0.00882473
CCRN4L	0.0132478	0.19335	2.73336	0.00977626	0.14057	-3.64725	-0.00816078
FEZF1	-0.0533685	0.193517	-2.73308	0.00978324	0.14057	-3.64791	0.0607846
SNORA42	-0.0258217	0.906201	-2.73084	0.00983798	0.141187	-3.65305	0.0190763
MNX1	-0.0584847	0.205101	-2.73025	0.00985241	0.141197	-3.65441	0.0669505
KIAA1033	0.0135766	0.188797	2.72644	0.00994614	0.141614	-3.66313	-0.00878884
GORASP1	0.0083713	0.157381	2.72193	0.0100584	0.142074	-3.67348	-0.00336175
MUDENG	0.00783424	0.115167	2.71924	0.010126	0.142588	-3.67965	-0.00270795
MAD1L1	-0.0238235	0.821	-2.7177	0.0101647	0.142889	-3.68316	0.00737149
C10orf40	-0.0470968	0.850165	-2.71499	0.0102333	0.143087	-3.68936	0.0329716
BET1	0.0123079	0.187247	2.7127	0.0102916	0.143304	-3.69459	-0.00715384
MIR29C	-0.0290694	0.850284	-2.71153	0.0103216	0.143407	-3.69727	0.015317
POU3F1	-0.0422067	0.172933	-2.7108	0.0103403	0.143407	-3.69894	0.0492016
UGT1A8	0.0528121	0.776825	2.71011	0.0103581	0.14343	-3.70052	-0.0672363
MRPS16	0.00852333	0.151706	2.7089	0.0103894	0.143597	-3.7033	-0.0033931
NKX1-2	-0.0552292	0.131862	-2.70498	0.0104908	0.144223	-3.71223	0.0617871
DKK1	-0.0745237	0.244416	-2.70373	0.0105233	0.144383	-3.71508	0.0814793
BLOC1S2	0.00998329	0.145037	2.70182	0.0105733	0.14466	-3.71945	-0.00523235
C7orf52	-0.0374943	0.217866	-2.69284	0.0108109	0.145612	-3.7399	0.044463
TOMM6	0.0145179	0.154839	2.69085	0.0108642	0.145852	-3.74442	-0.00952895
TMEM42	0.0127633	0.165744	2.6886	0.0109248	0.146384	-3.74953	-0.00748956
FZD10	-0.0823331	0.235459	-2.68498	0.011023	0.147125	-3.75776	0.0918775
OR2T11	-0.0807083	0.793202	-2.68463	0.0110325	0.147125	-3.75855	0.0714969
RPUSD4	0.0104865	0.152669	2.67732	0.0112335	0.14838	-3.77515	-0.00508808
CCL14	0.0402713	0.770486	2.67422	0.0113197	0.148662	-3.78217	-0.0536976
TSFM	0.0099264	0.166255	2.66997	0.0114389	0.149667	-3.79179	-0.00476475
POLR2A	-0.0213194	0.800406	-2.66928	0.0114583	0.149729	-3.79335	0.00399344
C12orf40	-0.0169028	0.84164	-2.66645	0.0115383	0.150114	-3.79973	0.00256727
GPR115	0.0369002	0.807903	2.66643	0.0115388	0.150114	-3.79978	-0.0504855
HAND2	-0.0550911	0.237986	-2.66529	0.0115712	0.150176	-3.80235	0.0627083
EIF1AD	0.0103609	0.190013	2.66489	0.0115827	0.150176	-3.80327	-0.00513387
C1orf163	0.0136598	0.127707	2.66477	0.0115861	0.150176	-3.80353	-0.00819775
TMEM14A	0.00843283	0.200665	2.66318	0.0116317	0.150321	-3.80714	-0.00287439
XKR9	0.0216739	0.186758	2.66031	0.011714	0.150868	-3.81361	-0.0171788
C4orf23	-0.015328	0.876033	-2.65836	0.0117702	0.151403	-3.81801	0.00332472
PTX3	0.0871776	0.174919	2.65695	0.0118112	0.151741	-3.8212	-0.0814529
SLC33A1	0.0150962	0.160518	2.65531	0.0118589	0.152038	-3.82489	-0.010587
LY6H	-0.0591129	0.212684	-2.65482	0.0118731	0.152061	-3.82599	0.0669094
C16orf53	0.0200282	0.186225	2.6534	0.0119147	0.152404	-3.8292	-0.0152159
SNORD94	-0.0259868	0.841686	-2.65006	0.0120126	0.153181	-3.83671	0.0110626
FOXF1	-0.042556	0.189158	-2.64863	0.0120549	0.153405	-3.83993	0.0492541
TMEM89	-0.0178046	0.82692	-2.64846	0.01206	0.153405	-3.84032	0.0042408
ZC3H15	0.0086369	0.199176	2.64605	0.0121315	0.153935	-3.84574	-0.00329293
RIOK2	0.0120721	0.155093	2.64523	0.0121559	0.15406	-3.84758	-0.00711349
C12orf45	0.0126774	0.185305	2.64419	0.0121868	0.154156	-3.84991	-0.00746616
RCOR3	0.00962122	0.133537	2.64396	0.0121939	0.154156	-3.85044	-0.00423278
CASP8AP2	0.0102111	0.178995	2.64247	0.0122384	0.154617	-3.85379	-0.00519461
SMC3	0.00974919	0.147837	2.64224	0.0122453	0.154617	-3.85431	-0.00461324
CYC1	0.015172	0.146523	2.64027	0.0123045	0.1547	-3.85872	-0.00984587
HDAC10	0.0108125	0.161614	2.63435	0.0124842	0.155341	-3.87201	-0.00573408
ELP2	0.00962704	0.141079	2.62502	0.0127723	0.156233	-3.89291	-0.00424549
GMPPB	0.0182528	0.168138	2.62419	0.0127982	0.156233	-3.89477	-0.0136857
BARHL1	-0.0435644	0.192507	-2.62245	0.0128526	0.156297	-3.89865	0.0502792
TCTE3	0.0126076	0.198585	2.62234	0.0128562	0.156297	-3.89891	-0.00707264
MRPL9	-0.0245967	0.882905	-2.61787	0.0129973	0.156818	-3.9089	0.0135252
DNASE2	0.0182563	0.191549	2.61776	0.0130006	0.156818	-3.90913	-0.0126536
ANKHD1	0.00755754	0.129545	2.61392	0.0131231	0.157317	-3.91772	-0.0022862
FGF4	-0.0731414	0.215613	-2.61248	0.0131692	0.157548	-3.92092	0.0817993
MIR369	-0.0376722	0.871745	-2.60971	0.0132584	0.157548	-3.9271	0.0301448
PROM2	-0.0396424	0.822195	-2.60941	0.0132679	0.157548	-3.92776	0.0234928
UTP15	0.00812844	0.157466	2.60525	0.013403	0.158042	-3.93702	-0.00282321
MIR1229	-0.0270209	0.890495	-2.6038	0.0134504	0.158194	-3.94025	0.0182508
RPP25	-0.0283737	0.178301	-2.60297	0.0134776	0.158242	-3.9421	0.0341658
ARL6IP6	0.00755516	0.0986422	2.60191	0.0135123	0.158315	-3.94445	-0.00328768
C12orf61	0.0242327	0.0957794	2.5998	0.0135818	0.158607	-3.94914	-0.0197364
CALM2	0.0122092	0.19785	2.58816	0.0139714	0.161407	-3.97499	-0.00687864
MIR141	-0.0833014	0.79097	-2.58784	0.0139822	0.161407	-3.97569	0.0681729
PAX1	-0.0736718	0.215608	-2.58574	0.0140536	0.161868	-3.98034	0.0822034
VCPIP1	0.009735	0.18759	2.58463	0.0140914	0.161933	-3.9828	-0.00461242
HOXC10	-0.0362818	0.166394	-2.5817	0.0141919	0.162552	-3.98929	0.0425873
POLR2J2	0.0142774	0.17676	2.57945	0.0142693	0.163049	-3.99425	-0.00946333
GEMIN4	-0.0278717	0.885084	-2.57701	0.014354	0.163409	-3.99965	0.0156725
SNORD55	0.00983523	0.134916	2.57405	0.0144571	0.164155	-4.00619	-0.00500751
STS	-0.0352318	0.823856	-2.57262	0.0145072	0.164155	-4.00935	0.0179359
SRF	0.00933572	0.150563	2.57223	0.0145211	0.164197	-4.01022	-0.00408923
LOC100192378	-0.0692824	0.248765	-2.56879	0.0146422	0.165081	-4.01779	0.0769443
SMARCA5	0.00735812	0.172879	2.56871	0.0146452	0.165081	-4.01798	-0.00260772
C1orf128	0.0117096	0.192155	2.56421	0.014805	0.165883	-4.02788	-0.00664204
C21orf45	0.00906286	0.170873	2.5619	0.0148879	0.16636	-4.03297	-0.00402228
OTX1	-0.0453568	0.234344	-2.55891	0.0149958	0.167021	-4.03955	0.0530166
RAB21	0.0121044	0.179458	2.55816	0.0150229	0.167067	-4.0412	-0.0066936
C17orf37	0.0171701	0.185346	2.55449	0.0151564	0.167593	-4.04927	-0.0116152
TOR1AIP2	0.0147364	0.190187	2.5506	0.0152991	0.168153	-4.0578	-0.0100932
HSD17B11	0.0096799	0.151306	2.55031	0.0153097	0.168153	-4.05843	-0.00427958
UBE2D3	0.00844984	0.186633	2.54464	0.01552	0.169559	-4.07086	-0.00323993
TMEM183A	0.00850416	0.187531	2.5418	0.0156265	0.169849	-4.07709	-0.00337405
ZNF684	0.00986237	0.192749	2.54073	0.0156666	0.169898	-4.07942	-0.00463355
C12orf51	-0.0141401	0.873599	-2.53933	0.0157196	0.170244	-4.0825	0.00310495
LINS1	0.0104138	0.144955	2.53921	0.0157239	0.170244	-4.08275	-0.00500539
CDK5R2	-0.0327396	0.178884	-2.53793	0.0157723	0.170244	-4.08554	0.0385627
C4orf33	0.0256045	0.176979	2.53748	0.0157895	0.170244	-4.08654	-0.0197513
ZNF25	0.010316	0.178778	2.53618	0.0158389	0.170244	-4.08938	-0.00546381
DUT	0.0103155	0.138596	2.53598	0.0158464	0.170244	-4.08981	-0.00496588
ANXA8L1	0.0132684	0.914948	2.53369	0.0159338	0.17047	-4.09482	-0.0162816
PDIK1L	0.00986517	0.192637	2.53129	0.0160259	0.171004	-4.10006	-0.00457008
SPDYC	-0.026858	0.808629	-2.5297	0.0160873	0.171331	-4.10354	0.0107843
MBLAC2	0.00839075	0.199112	2.52677	0.0162005	0.171622	-4.10992	-0.0028741
MDM2	0.00919411	0.157887	2.52606	0.016228	0.171737	-4.11146	-0.0042581
SS18	0.0118139	0.195581	2.5252	0.0162615	0.171827	-4.11334	-0.00649555
DEFB110	0.098579	0.724359	2.52368	0.016321	0.172278	-4.11666	-0.105261
STX5	0.0108075	0.174575	2.52298	0.0163485	0.172341	-4.11819	-0.00600958
MIR196B	-0.089521	0.176856	-2.5211	0.0164222	0.172726	-4.12228	0.0958872
CSE1L	0.00909619	0.199552	2.51887	0.0165098	0.173117	-4.12711	-0.00361177
SYCP2	-0.0228329	0.843189	-2.51781	0.0165519	0.173207	-4.12943	0.0090622
MIR1915	0.0112147	0.0819257	2.51471	0.0166751	0.174141	-4.13617	-0.00810504
LOC100125556	0.0102672	0.149563	2.51182	0.0167908	0.17473	-4.14245	-0.00521093
MIR433	-0.0256012	0.908719	-2.5107	0.0168357	0.174964	-4.14488	0.0172175
SNORA69	-0.0647919	0.850682	-2.51059	0.0168402	0.174964	-4.14512	0.0520033
TBCD	-0.0216757	0.803207	-2.51019	0.0168562	0.174964	-4.14599	0.00512911
CYCS	0.00948149	0.0994607	2.50779	0.0169531	0.175042	-4.15119	-0.00528108
SLCO4C1	0.012678	0.16526	2.50589	0.0170302	0.175042	-4.15531	-0.00700242
ABCE1	0.00845688	0.189122	2.5055	0.017046	0.175042	-4.15615	-0.0032939
C9orf78	-0.0378916	0.149311	-2.50529	0.0170544	0.175042	-4.1566	0.0439672
LOC81691	0.00915034	0.160968	2.50509	0.0170625	0.175042	-4.15703	-0.00419927
FOXC2	-0.0269845	0.145328	-2.50451	0.0170863	0.175062	-4.1583	0.0319907
LOC645961	-0.039918	0.819301	-2.50313	0.0171426	0.175465	-4.16129	0.0273307
DYNC1LI1	0.0100806	0.15244	2.50231	0.0171762	0.175577	-4.16306	-0.00476961
TPRKB	0.0345712	0.183006	2.50178	0.0171979	0.175577	-4.16421	-0.0284471
YTHDF3	0.00929213	0.184579	2.50083	0.0172371	0.175701	-4.16628	-0.00409163
MIR874	-0.0401531	0.809092	-2.50025	0.017261	0.175701	-4.16753	0.0257978
LHX1	-0.0556961	0.22996	-2.5001	0.0172668	0.175701	-4.16784	0.0630591
HIST1H4A	0.0750218	0.104919	2.4995	0.0172915	0.175766	-4.16914	-0.0697777
TXN2	0.0140057	0.163172	2.49922	0.0173032	0.175798	-4.16975	-0.00922834
C10orf12	-0.0247579	0.852386	-2.49773	0.0173647	0.17583	-4.17297	0.00991263
TRMT61B	0.00968403	0.145715	2.4977	0.0173662	0.17583	-4.17305	-0.00442254
EIF1	0.0103898	0.152202	2.49566	0.0174505	0.176338	-4.17744	-0.00547799
PAX9	-0.0532438	0.243964	-2.49459	0.017495	0.176446	-4.17976	0.0622032
C13orf35	-0.0221403	0.811585	-2.49202	0.0176025	0.177004	-4.18531	0.00574145
TP53TG1	0.00968355	0.149471	2.49132	0.0176318	0.177213	-4.18682	-0.00440326
ENAM	0.0261581	0.873055	2.48605	0.0178545	0.177802	-4.1982	-0.0369783
NAA25	0.0110296	0.170857	2.48482	0.0179065	0.178063	-4.20084	-0.00596348
OR52E8	0.0840708	0.733036	2.48453	0.0179191	0.178101	-4.20148	-0.0937663
LTA4H	0.00906266	0.168693	2.48045	0.0180932	0.178992	-4.21025	-0.00411242
TPI1	0.00983629	0.122761	2.47451	0.0183504	0.180214	-4.22304	-0.00459835
GTPBP8	0.0114682	0.192588	2.47416	0.0183655	0.180276	-4.22378	-0.00578559
C9orf93	0.0104328	0.171431	2.46743	0.0186609	0.181741	-4.23823	-0.00551594
FLJ16779	-0.0743042	0.210738	-2.46542	0.0187499	0.182175	-4.24254	0.083402
HCFC2	0.00795809	0.195845	2.4638	0.0188216	0.182578	-4.246	-0.00278852
C7orf49	0.0258492	0.197996	2.46211	0.0188971	0.182965	-4.24962	-0.0206611
ADAM21	0.034484	0.78184	2.46138	0.0189298	0.183188	-4.25119	-0.0496643
MYBL1	0.0101478	0.167415	2.45876	0.0190474	0.18373	-4.25679	-0.00442406
CNTN3	0.041909	0.759215	2.45501	0.019217	0.184439	-4.26481	-0.0566763
MIR1204	0.0401724	0.147558	2.45314	0.0193021	0.184801	-4.26881	-0.0353089
TRUB1	0.0110555	0.177347	2.45263	0.0193252	0.184821	-4.26989	-0.00624131
SLCO6A1	-0.0148686	0.854344	-2.44895	0.0194938	0.185547	-4.27775	0.000216798
HTA	-0.0320628	0.830465	-2.44644	0.0196096	0.186338	-4.2831	0.0200738
EBAG9	0.0106506	0.176191	2.44532	0.0196617	0.186596	-4.2855	-0.00582273
FGF7	0.0488783	0.78263	2.44431	0.0197082	0.186757	-4.28763	-0.0634921
HNF1B	0.0630012	0.214258	2.44407	0.0197196	0.186757	-4.28816	-0.0584119
CCNI	0.00969253	0.138174	2.44286	0.0197756	0.1869	-4.29072	-0.00440543
MS4A14	0.0395622	0.804929	2.44169	0.0198302	0.187074	-4.29321	-0.0535038
LOC145783	0.0113787	0.198353	2.44083	0.0198707	0.187113	-4.29505	-0.00546391
SMC6	0.0127875	0.200369	2.44043	0.0198892	0.187202	-4.2959	-0.0073487
LOC100144604	0.0383863	0.775364	2.44002	0.0199084	0.187209	-4.29677	-0.0533057
LGALS1	0.0309461	0.119397	2.438	0.0200035	0.187763	-4.30107	-0.0260774
DNAH17	-0.0194795	0.81684	-2.43696	0.0200526	0.188138	-4.30329	0.00428471
DHRS7	0.0153724	0.166431	2.43356	0.0202133	0.18921	-4.3105	-0.0103518
CCDC75	0.0179261	0.0713874	2.43283	0.0202482	0.18921	-4.31206	-0.0145462
SPTBN2	-0.0230986	0.823298	-2.43228	0.0202743	0.189242	-4.31322	0.0059295
KIAA1841	0.00912574	0.185957	2.42915	0.0204241	0.189938	-4.31986	-0.00381052
TOPBP1	0.00766259	0.16449	2.42823	0.0204684	0.189951	-4.32182	-0.00249476
ASPM	0.00898904	0.137316	2.42801	0.0204786	0.189951	-4.32227	-0.00392429
C12orf63	0.0399197	0.834231	2.42724	0.020516	0.189951	-4.32392	-0.0535143
SNORD114-5	0.0458209	0.862121	2.4257	0.0205903	0.190237	-4.32718	-0.0576977
PWP1	0.0162247	0.194449	2.42366	0.0206888	0.190462	-4.33149	-0.0115818
LOC90834	-0.024691	0.865813	-2.42211	0.0207645	0.190866	-4.33478	0.0122675
RPGRIP1L	0.00901569	0.191044	2.422	0.0207697	0.190866	-4.33501	-0.00401441
ANKRD31	0.0697024	0.194652	2.41974	0.02088	0.191458	-4.33979	-0.0653986
UBA52	0.00918726	0.167571	2.41717	0.0210061	0.192069	-4.34522	-0.00419447
CELA1	-0.0173721	0.870894	-2.41704	0.0210125	0.192069	-4.3455	0.00626521
BCL8	-0.0586541	0.875184	-2.41489	0.0211189	0.192175	-4.35005	0.0528409
ORM1	0.0451488	0.831857	2.41158	0.0212831	0.192175	-4.35703	-0.0541849
LCT	-0.0210852	0.832963	-2.40902	0.0214109	0.192432	-4.36243	0.0067791
CIR1	0.00638291	0.143104	2.40886	0.021419	0.192432	-4.36277	-0.00100835
EWSR1	0.0106194	0.185876	2.40729	0.0214978	0.192432	-4.36608	-0.00513353
CACNG5	0.0346264	0.77602	2.40699	0.0215127	0.192432	-4.3667	-0.0487776
ARL2BP	0.0127214	0.165373	2.40402	0.0216626	0.192888	-4.37296	-0.00779402
SPATA16	0.048814	0.787758	2.40007	0.0218633	0.193824	-4.38127	-0.0639068
SDHAF2	0.0124323	0.20041	2.39981	0.0218764	0.193857	-4.38181	-0.00706637
DUSP23	0.00950006	0.154703	2.39806	0.0219663	0.194318	-4.3855	-0.00421726
FKBPL	0.00717639	0.133936	2.39411	0.0221698	0.195385	-4.3938	-0.00156404
HIST1H3G	-0.0768836	0.213278	-2.39148	0.022306	0.195761	-4.39932	0.0855148
SLC20A2	-0.0223129	0.823351	-2.38827	0.0224735	0.196364	-4.40605	0.00660184
ATP13A5	0.0382161	0.768161	2.38733	0.0225227	0.196539	-4.40802	-0.053529
SNORD54	0.00757168	0.107939	2.38194	0.0228066	0.197832	-4.41929	-0.00275623
PRKCDBP	0.0871483	0.192157	2.38178	0.0228152	0.197832	-4.41963	-0.0804412
MIR635	-0.0124578	0.892996	-2.3817	0.0228197	0.197832	-4.4198	0.00309679
ASNSD1	0.0074503	0.117424	2.3816	0.0228246	0.197832	-4.41999	-0.00210232
MIR216B	-0.0308983	0.814331	-2.37954	0.0229346	0.198451	-4.42432	0.0162134
STATH	0.0514102	0.759183	2.37897	0.0229649	0.198631	-4.42551	-0.0660519
OR10V1	0.0378691	0.812886	2.37868	0.0229803	0.198681	-4.42611	-0.0519537
RNASET2	0.0214743	0.189498	2.37519	0.0231676	0.199355	-4.4334	-0.0162297
RSPH10B2	-0.0289631	0.836245	-2.37303	0.0232837	0.199796	-4.4379	0.0129794
TAF1L	-0.0303419	0.795927	-2.37213	0.0233324	0.199796	-4.43978	0.0158771
ICAM1	0.0255431	0.168817	2.37153	0.0233652	0.199807	-4.44104	-0.0191803
MSGN1	-0.0261726	0.818284	-2.36884	0.0235113	0.200162	-4.44664	0.0130751
SIAH2	0.0152271	0.163861	2.36366	0.0237951	0.201062	-4.45741	-0.00981828
SEC24A	0.00794783	0.1137	2.36296	0.0238338	0.201218	-4.45887	-0.00348564
VGF	-0.0263565	0.129143	-2.36174	0.0239011	0.201396	-4.4614	0.0310113
SPANXD	0.0474772	0.798648	2.36155	0.0239117	0.201396	-4.4618	-0.0655738
MIRLET7C	0.0485499	0.763849	2.36094	0.0239457	0.201446	-4.46308	-0.065165
MLH1	0.00688184	0.195546	2.36	0.0239974	0.201551	-4.46501	-0.00168366
MORC3	0.0108473	0.140688	2.35779	0.0241209	0.201847	-4.46962	-0.00571065
PTPRT	-0.0658787	0.218461	-2.35705	0.024162	0.201937	-4.47115	0.0741264
MNS1	0.00987676	0.185127	2.35568	0.0242389	0.201937	-4.474	-0.00462914
GUF1	0.0128001	0.185827	2.35024	0.024545	0.203249	-4.48526	-0.00727853
SAP18	0.0161835	0.169726	2.34879	0.0246274	0.203603	-4.48826	-0.0108952
ITSN1	0.0116052	0.190805	2.34836	0.0246519	0.203609	-4.48916	-0.0066346
SOCS3	0.0193275	0.130351	2.34387	0.024909	0.204504	-4.49846	-0.0146261
ADAT2	0.00778864	0.157483	2.34376	0.024915	0.204504	-4.49867	-0.00253111
CDC37L1	0.0109983	0.173755	2.34267	0.0249778	0.204589	-4.50093	-0.00680179
C6orf57	0.0161472	0.104894	2.34232	0.0249977	0.204589	-4.50164	-0.0117279
SLC25A31	-0.0130156	0.838301	-2.3411	0.0250686	0.204884	-4.50418	-0.0014908
EED	0.0103326	0.151561	2.34075	0.0250886	0.204884	-4.5049	-0.00515584
YWHAH	0.0107413	0.160912	2.34052	0.0251019	0.204884	-4.50537	-0.00549657
SLC35B1	0.0107908	0.0837111	2.34013	0.0251243	0.204884	-4.50617	-0.00666174
SLC35D3	-0.0465487	0.225382	-2.33938	0.0251676	0.205024	-4.50772	0.0548857
CCDC28A	0.00688041	0.162629	2.33888	0.0251966	0.20518	-4.50875	-0.00185942
RPAP2	0.00737728	0.108211	2.33688	0.0253133	0.205723	-4.51289	-0.00264196
PEX1	0.00933946	0.169131	2.33341	0.0255163	0.206639	-4.52004	-0.00381784
PALB2	0.00751743	0.139063	2.33258	0.0255649	0.20687	-4.52175	-0.00198148
PLXNA1	-0.0196298	0.814376	-2.32752	0.0258639	0.207495	-4.53216	0.00351622
REL	0.00630517	0.126166	2.32665	0.0259158	0.207669	-4.53395	-0.000718361
C20orf132	0.00993929	0.199022	2.32566	0.0259749	0.207853	-4.53599	-0.00426381
ALG5	0.00660636	0.146944	2.3255	0.0259843	0.207853	-4.53631	-0.00133955
HYAL3	0.00704991	0.178057	2.32542	0.0259891	0.207853	-4.53648	-0.00193773
CPA1	-0.0294587	0.801256	-2.32425	0.0260593	0.208135	-4.53889	0.0141683
MPDZ	-0.032009	0.825897	-2.32347	0.026106	0.208197	-4.54049	0.0200586
CCDC39	-0.0354287	0.200978	-2.32198	0.0261949	0.208575	-4.54354	0.0415455
CDC7	0.0102584	0.189265	2.32086	0.0262624	0.208823	-4.54584	-0.00507025
MAD2L1BP	0.00902255	0.152448	2.32049	0.026285	0.208823	-4.54661	-0.00346172
MRPS5	0.0134962	0.180433	2.31935	0.0263537	0.208823	-4.54894	-0.00891266
MAPRE2	0.00785727	0.195302	2.31884	0.0263847	0.208827	-4.55	-0.00279637
PRR20E	-0.0210509	0.872273	-2.31674	0.0265117	0.209341	-4.55429	0.010214
TRIM37	0.0100127	0.183534	2.31643	0.026531	0.209341	-4.55494	-0.00475868
WDR31	0.0131881	0.176713	2.3161	0.0265508	0.209417	-4.55561	-0.00783236
PGBD5	-0.0180488	0.818277	-2.31243	0.0267751	0.21038	-4.56313	0.00193946
PIGM	0.0128024	0.109762	2.31195	0.0268044	0.21053	-4.56411	-0.00850398
TTC32	0.0115836	0.131556	2.31003	0.0269224	0.210705	-4.56803	-0.00661616
CDC45L	-0.036846	0.824469	-2.3095	0.0269554	0.210705	-4.56913	0.0266779
HES3	-0.0350884	0.19479	-2.30866	0.0270069	0.210705	-4.57083	0.0418788
MIER1	0.0137411	0.197448	2.30264	0.0273814	0.212309	-4.58314	-0.00884183
HELT	-0.0384403	0.133959	-2.2988	0.0276226	0.213316	-4.59097	0.0444146
LBX1	-0.0681376	0.229397	-2.29648	0.0277691	0.213555	-4.59569	0.07873
C13orf1	0.0105841	0.200445	2.29644	0.0277715	0.213555	-4.59577	-0.004732
INPP5A	-0.0168348	0.815452	-2.29597	0.0278011	0.213555	-4.59672	0.00051308
SBDSP	0.007057	0.0983597	2.29564	0.0278221	0.213555	-4.59739	-0.00275928
BRP44L	0.00914215	0.173691	2.29483	0.0278738	0.213713	-4.59905	-0.00409088
CYP3A7	0.0199287	0.850917	2.2941	0.02792	0.213987	-4.60053	-0.0314816
IRX3	0.0260719	0.156329	2.29125	0.0281021	0.214337	-4.60633	-0.0202391
PIK3CB	0.0232329	0.861507	2.28895	0.0282496	0.214676	-4.611	-0.0338949
TMPRSS11A	0.029853	0.8026	2.28835	0.0282884	0.214891	-4.61222	-0.0461231
IDI1	0.0115237	0.104032	2.28777	0.028326	0.214939	-4.61341	-0.00701557
SPATA22	0.0130643	0.872165	2.28649	0.0284082	0.215177	-4.61599	-0.0224259
UGT1A10	0.0244076	0.781575	2.28647	0.0284096	0.215177	-4.61603	-0.040692
MIAT	-0.0492886	0.149463	-2.28609	0.0284341	0.215283	-4.6168	0.0562216
MIR1306	-0.0230687	0.827847	-2.28524	0.0284893	0.215544	-4.61854	0.00780956
NCRNA00161	-0.0390826	0.834985	-2.285	0.0285047	0.215551	-4.61901	0.0252123
ATAD5	0.0128386	0.166045	2.28464	0.0285281	0.215551	-4.61975	-0.00831072
C14orf135	0.00980868	0.127161	2.28252	0.0286664	0.216133	-4.62406	-0.00424278
MAVS	0.00913712	0.193579	2.27805	0.028959	0.216866	-4.63311	-0.00374953
NUDC	0.0120487	0.135588	2.27643	0.0290659	0.217193	-4.6364	-0.00692867
DCUN1D5	0.00743883	0.15483	2.27322	0.0292783	0.218218	-4.64288	-0.00226335
SLC45A4	-0.0230017	0.808386	-2.27155	0.0293892	0.218499	-4.64625	0.00619996
TXN	0.00927098	0.150364	2.26919	0.0295475	0.2192	-4.65103	-0.00373253
PHIP	0.00867893	0.183727	2.26878	0.0295748	0.219296	-4.65186	-0.00389251
KPNA3	0.00701449	0.187652	2.26653	0.0297259	0.219733	-4.65639	-0.00212243
C22orf24	0.0131824	0.176274	2.26588	0.0297696	0.21984	-4.6577	-0.00828937
RSL24D1	0.0111684	0.163431	2.26454	0.0298604	0.219943	-4.66041	-0.00546062
RPL19	0.00752743	0.122858	2.26409	0.0298905	0.219943	-4.66131	-0.00223206
BNIPL	-0.0299529	0.860586	-2.26292	0.02997	0.220034	-4.66367	0.0166549
HBA1	-0.047342	0.181732	-2.26175	0.0300494	0.220227	-4.66603	0.0534072
SNORD116-26	-0.0555249	0.832051	-2.26132	0.0300783	0.22036	-4.66688	0.0422299
ANGPTL4	0.0164278	0.139696	2.26072	0.0301197	0.220507	-4.6681	-0.0115847
TFDP1	-0.0201284	0.81845	-2.26	0.0301687	0.220787	-4.66955	0.00357489
EFNB3	-0.0245142	0.21805	-2.25966	0.0301916	0.22085	-4.67022	0.0305908
SLC22A14	-0.0234368	0.869706	-2.25799	0.0303057	0.221474	-4.67358	0.0111288
TTC30B	0.0118067	0.115301	2.25706	0.0303697	0.221578	-4.67546	-0.00704068
HMGCR	0.00886699	0.151748	2.25658	0.0304027	0.221578	-4.67642	-0.00369223
THAP5	0.00771446	0.132204	2.25512	0.0305031	0.221806	-4.67935	-0.00197606
CRYBB2	-0.0223182	0.821272	-2.25448	0.0305476	0.221904	-4.68065	0.0103583
OR6A2	0.0253931	0.837449	2.25327	0.0306312	0.22222	-4.68308	-0.0378089
CDK11A	-0.0177009	0.837488	-2.2526	0.0306775	0.22222	-4.68442	0.00372744
NFS1	-0.02586	0.880619	-2.2511	0.0307818	0.222559	-4.68744	0.0111685
CTAGE1	-0.0267472	0.813847	-2.25094	0.0307928	0.222559	-4.68776	0.00981379
RXFP3	-0.0477784	0.205759	-2.24459	0.0312366	0.224376	-4.70047	0.0541673
PMVK	0.00980334	0.175865	2.24393	0.0312833	0.224477	-4.7018	-0.00508746
MIR1471	0.0344492	0.786489	2.24215	0.0314091	0.224633	-4.70536	-0.0489216
ACP6	0.0119969	0.20089	2.2414	0.0314622	0.224827	-4.70687	-0.00643613
C2orf61	-0.0231722	0.84339	-2.24123	0.0314741	0.224827	-4.7072	0.00940755
MIR548A3	0.0552482	0.792003	2.24084	0.031502	0.224856	-4.70799	-0.0671297
MRPS31	0.00791022	0.156745	2.23674	0.0317941	0.225414	-4.71618	-0.00292976
CYP26A1	-0.0311263	0.157962	-2.23591	0.031853	0.225414	-4.71783	0.0381886
NOG	-0.0171237	0.0941899	-2.23384	0.0320021	0.226245	-4.72197	0.0208297
OR52I2	0.0686095	0.756197	2.23056	0.0322385	0.227204	-4.7285	-0.0818941
NR1D1	0.0113447	0.179701	2.23028	0.0322592	0.227204	-4.72907	-0.00650438
LYPD4	-0.0308939	0.836769	-2.22653	0.0325316	0.22836	-4.73653	0.017983
TAAR9	0.0296382	0.8283	2.22626	0.0325514	0.228363	-4.73707	-0.0428361
MRPS18A	0.0192519	0.185005	2.22556	0.0326025	0.228606	-4.73846	-0.0140512
GAK	-0.0144281	0.838297	-2.22456	0.0326761	0.228722	-4.74046	0.000273782
SCGB1A1	-0.0265136	0.814693	-2.22418	0.0327037	0.228722	-4.7412	0.00987813
RPS16	0.0095341	0.186012	2.22375	0.0327357	0.228722	-4.74207	-0.00503468
USP5	0.00954103	0.151731	2.22306	0.0327859	0.228724	-4.74343	-0.00444438
DCAF7	0.00609811	0.199741	2.22101	0.0329372	0.229004	-4.74751	-0.00063741
C7orf30	0.0168944	0.199563	2.21814	0.0331494	0.229703	-4.7532	-0.0119098
MIR549	0.0451282	0.769725	2.21766	0.0331851	0.22986	-4.75416	-0.0585785
GPX4	0.01213	0.130472	2.21754	0.0331943	0.22986	-4.7544	-0.00696827
HOXC13	-0.0301143	0.173344	-2.2162	0.0332935	0.23016	-4.75705	0.0368632
OR10A6	0.0493276	0.769043	2.21595	0.0333127	0.230216	-4.75756	-0.0651843
CXCL2	0.0221001	0.192718	2.2146	0.0334134	0.230492	-4.76023	-0.0162059
LOC144438	-0.0312363	0.908367	-2.21403	0.0334559	0.230586	-4.76136	0.0244607
DDX18	0.00691987	0.116721	2.21201	0.0336074	0.231166	-4.76536	-0.00162904
LOC100009676	0.0207033	0.0995246	2.20941	0.0338035	0.231711	-4.77051	-0.0161515
CH25H	-0.0279001	0.122127	-2.20932	0.0338105	0.231711	-4.77069	0.0321076
FBXO28	0.0117716	0.173347	2.20819	0.0338958	0.231973	-4.77292	-0.00660583
CDKN2A	-0.0366067	0.143474	-2.20773	0.0339305	0.232071	-4.77383	0.0426097
LRRC7	0.0128065	0.816624	2.20278	0.0343074	0.233717	-4.7836	-0.0280125
IL17B	-0.0205692	0.806328	-2.20061	0.0344744	0.234219	-4.7879	0.00462294
SCN11A	0.0413466	0.784749	2.19765	0.0347024	0.23487	-4.79373	-0.0561596
LMF1	-0.0201434	0.809599	-2.19748	0.0347158	0.23487	-4.79407	0.0039063
DAD1	0.011051	0.153892	2.19635	0.0348035	0.23487	-4.7963	-0.00603924
OTOR	0.0216929	0.78053	2.19493	0.0349133	0.23505	-4.79908	-0.0382018
TLCD2	0.0174867	0.181019	2.19476	0.0349265	0.235058	-4.79942	-0.0120122
GAPDH	0.0172498	0.126072	2.19345	0.0350286	0.235207	-4.802	-0.0125315
RRP1B	-0.0170769	0.866478	-2.19176	0.0351607	0.235709	-4.80533	0.00446118
MMP21	-0.0179389	0.8035	-2.18961	0.0353297	0.236183	-4.80956	0.000923331
USF1	0.0097112	0.172134	2.18925	0.0353575	0.236183	-4.81026	-0.00490894
LSM1	0.0125699	0.165477	2.1872	0.0355195	0.237035	-4.8143	-0.00787301
PSME4	0.00841691	0.13832	2.18415	0.0357607	0.237873	-4.82027	-0.00297157
OR1S1	-0.0417038	0.879114	-2.18382	0.035787	0.237972	-4.82092	0.0312559
GPX1	0.0400025	0.194701	2.18327	0.0358306	0.238077	-4.822	-0.0340117
NDUFA6	0.00759424	0.197325	2.18243	0.0358979	0.238175	-4.82366	-0.00199797
SETD6	0.0271042	0.186695	2.18239	0.0359006	0.238175	-4.82372	-0.0209896
ZNF141	-0.0136367	0.117777	-2.18227	0.0359101	0.238175	-4.82396	0.018293
CCDC84	0.0114741	0.183195	2.18085	0.0360236	0.238851	-4.82674	-0.00656014
ABHD13	0.0081543	0.186429	2.1792	0.0361563	0.239192	-4.82999	-0.00297365
PTRH2	0.00862887	0.189704	2.17887	0.0361822	0.239209	-4.83062	-0.00362764
PPIC	0.0095055	0.19103	2.1773	0.0363084	0.239505	-4.83369	-0.00419191
GPR17	-0.0250323	0.800796	-2.17444	0.0365396	0.239977	-4.83929	0.00647687
CCT7	0.00821852	0.161066	2.1742	0.036559	0.239977	-4.83976	-0.00305836
MFSD3	0.0121156	0.129706	2.17164	0.0367667	0.240234	-4.84476	-0.00653621
FH	0.00906717	0.194953	2.17162	0.0367688	0.240234	-4.84481	-0.00367508
LOC653566	-0.022314	0.838702	-2.17085	0.0368309	0.240319	-4.8463	0.00405106
KIAA1107	0.0313173	0.874285	2.16984	0.0369141	0.240319	-4.84829	-0.0382659
VGLL2	-0.0574499	0.224268	-2.16969	0.0369264	0.240319	-4.84858	0.0654695
TCP1	0.0103735	0.163926	2.1692	0.0369661	0.240319	-4.84953	-0.00606876
FKBP11	0.0665763	0.15227	2.16903	0.0369804	0.240319	-4.84987	-0.0616635
IFIH1	0.00918007	0.11918	2.16888	0.0369921	0.240319	-4.85015	-0.00348469
COX5B	0.00852035	0.129328	2.16753	0.0371033	0.240593	-4.85279	-0.0032018
MIR148B	-0.0213464	0.851222	-2.16725	0.0371257	0.240593	-4.85332	0.00631678
CDKN2C	0.00976375	0.106821	2.16514	0.0372996	0.240917	-4.85744	-0.0050745
MIR34B	-0.0692267	0.159678	-2.1647	0.037336	0.241033	-4.8583	0.076955
HS3ST5	0.0187406	0.787035	2.16286	0.0374882	0.241185	-4.86189	-0.0351284
MALAT1	-0.016671	0.104555	-2.16114	0.037631	0.241355	-4.86524	0.0199581
C20orf165	-0.027778	0.844761	-2.16111	0.0376329	0.241355	-4.86528	0.0113601
ATP5E	0.0118734	0.160651	2.16102	0.037641	0.241355	-4.86547	-0.00639156
MIR211	0.0217122	0.870231	2.15903	0.0378064	0.241665	-4.86933	-0.0298862
WASF1	0.00616865	0.150133	2.15724	0.0379564	0.242154	-4.87282	-0.00111058
GIN1	0.00799765	0.110247	2.15709	0.0379685	0.242156	-4.8731	-0.00299511
LIPT1	0.0110974	0.198529	2.15319	0.0382967	0.243251	-4.88068	-0.00619765
NRARP	-0.0157318	0.142676	-2.15309	0.0383049	0.243251	-4.88087	0.0209728
TDRG1	0.0208218	0.795831	2.15179	0.0384148	0.2433	-4.88339	-0.0359863
C17orf39	-0.027605	0.801502	-2.15129	0.0384576	0.2433	-4.88437	0.00950864
CCDC138	0.0075011	0.166494	2.15118	0.0384668	0.2433	-4.88458	-0.00245201
KLF6	0.033802	0.169621	2.1504	0.0385327	0.243469	-4.88608	-0.0289128
LDHA	0.0328317	0.16189	2.15025	0.0385455	0.243469	-4.88638	-0.0270298
PISRT1	-0.0254406	0.838418	-2.1502	0.0385503	0.243469	-4.88649	0.0135897
C14orf156	-0.0109131	0.190713	-2.14969	0.0385935	0.243469	-4.88747	0.0157238
C2orf47	-0.0425984	0.847561	-2.14715	0.0388099	0.24407	-4.89239	0.0240729
DPM3	0.00704195	0.100254	2.14547	0.0389539	0.24428	-4.89565	-0.00259103
SNORD60	-0.00877387	0.0628835	-2.14459	0.0390295	0.244397	-4.89735	0.0103016
OR1D2	0.0380434	0.825214	2.1443	0.0390538	0.244397	-4.8979	-0.0510056
FKBP2	0.00818108	0.146266	2.14155	0.0392909	0.245273	-4.90322	-0.00312306
FUT10	0.00769417	0.175449	2.14132	0.0393109	0.245324	-4.90367	-0.00251666
MIR367	-0.0460338	0.852931	-2.13745	0.0396461	0.246343	-4.91113	0.0370811
EDEM2	0.00709557	0.129212	2.13708	0.0396789	0.246425	-4.91186	-0.00175453
CCR9	-0.0221803	0.804165	-2.13666	0.0397154	0.246578	-4.91267	0.00527602
MIR578	0.0140862	0.901452	2.13638	0.0397392	0.246651	-4.91319	-0.0204876
MIR219-2	-0.0325695	0.826675	-2.13502	0.0398586	0.247094	-4.91583	0.0182307
DAZL	-0.0123301	0.861581	-2.13445	0.039908	0.247147	-4.91692	-0.00152567
HGC6.3	-0.025926	0.88878	-2.13402	0.0399456	0.247174	-4.91775	0.0171976
PPP1R15B	0.00584161	0.104759	2.12691	0.0405732	0.248977	-4.93144	-0.00157928
TRIM52	0.0102614	0.151212	2.12542	0.0407062	0.24957	-4.93431	-0.00490488
CETN3	0.00615288	0.113875	2.12408	0.0408252	0.250007	-4.93687	-0.00125521
FCGR2C	-0.069333	0.802529	-2.12398	0.0408343	0.250007	-4.93706	0.0593594
RPL13AP20	-0.0320718	0.798207	-2.12332	0.0408934	0.250047	-4.93833	0.0162516
DGCR6	0.0157785	0.18468	2.12246	0.0409702	0.250306	-4.93998	-0.0107326
MLF1IP	0.0075914	0.133985	2.1217	0.0410387	0.250489	-4.94144	-0.00232505
A2ML1	0.0229542	0.791984	2.11875	0.041304	0.251512	-4.9471	-0.0392363
C5orf38	-0.059771	0.199998	-2.1175	0.0414176	0.251645	-4.9495	0.0681091
ACTR3	0.0145673	0.11342	2.11729	0.0414358	0.251645	-4.94989	-0.0100135
SNAR-E	-0.0234494	0.828048	-2.11708	0.0414554	0.251674	-4.9503	0.00649913
KIAA1524	0.0073252	0.164219	2.11697	0.0414649	0.251674	-4.95051	-0.00203663
PNLDC1	-0.0204471	0.835986	-2.11623	0.0415323	0.25186	-4.95193	0.00562022
AGAP8	0.0306079	0.793255	2.11449	0.0416907	0.252218	-4.95527	-0.0441687
C14orf104	0.00765249	0.157578	2.11397	0.0417382	0.252365	-4.95626	-0.00256091
GSX2	-0.0203951	0.133215	-2.11226	0.0418936	0.252769	-4.95952	0.0259591
RAD17	0.00686814	0.150352	2.10932	0.0421635	0.253445	-4.96515	-0.00175333
ATPAF2	0.0100352	0.187207	2.10822	0.0422648	0.253909	-4.96725	-0.00443793
PDXP	-0.0128895	0.19972	-2.10569	0.0424981	0.254719	-4.97207	0.0182313
TMCO1	0.0422435	0.155784	2.10503	0.0425594	0.254936	-4.97334	-0.035891
FAM98A	0.0110527	0.19345	2.10417	0.0426392	0.254945	-4.97498	-0.00535843
CEP170L	-0.0257845	0.874177	-2.10379	0.0426743	0.254945	-4.97569	0.0143589
DOPEY1	0.00681741	0.172133	2.10276	0.0427702	0.254945	-4.97766	-0.00161287
SRRM5	-0.0179768	0.824921	-2.10212	0.0428302	0.254945	-4.97889	0.00297528
PSMD12	0.0121933	0.139193	2.1003	0.0429998	0.255278	-4.98235	-0.0072182
SLC30A9	0.00744383	0.178789	2.10018	0.0430105	0.255278	-4.98256	-0.00280325
BSDC1	-0.0150018	0.209517	-2.10009	0.043019	0.255278	-4.98274	0.0203828
ZMYM5	0.0127293	0.135402	2.10002	0.0430257	0.255278	-4.98287	-0.00774628
ATP5O	0.00945561	0.180967	2.09894	0.0431275	0.255541	-4.98494	-0.00473874
DDX21	0.0100807	0.181973	2.09824	0.0431923	0.255751	-4.98626	-0.00520262
LLPH	0.0112159	0.178984	2.09644	0.0433625	0.256423	-4.9897	-0.00655587
AMIGO1	0.0101294	0.171386	2.09563	0.0434388	0.256572	-4.99123	-0.0052646
FAM116A	0.024167	0.138323	2.09558	0.043443	0.256572	-4.99132	-0.0186301
LOC360030	-0.0207638	0.800428	-2.0947	0.0435262	0.256842	-4.99299	0.0066579
PMS2CL	0.00926264	0.880314	2.09334	0.0436548	0.257089	-4.99557	-0.0176553
FRMD1	-0.0160171	0.807911	-2.09265	0.0437201	0.257176	-4.99688	0.000422863
ELOVL1	0.00801644	0.160259	2.09227	0.0437563	0.257178	-4.9976	-0.00280262
IL20RB	0.044331	0.787027	2.09215	0.0437675	0.257178	-4.99783	-0.0584279
NISCH	-0.0164805	0.813227	-2.09	0.0439727	0.25757	-5.00192	9.39e-06
MIR365-2	-0.0138004	0.860643	-2.08958	0.0440124	0.257601	-5.00271	0.00178118
ACAA1	0.0116837	0.186747	2.08939	0.0440311	0.257607	-5.00308	-0.00598402
APRT	0.0136879	0.159298	2.08923	0.0440457	0.257619	-5.00337	-0.00834561
CGRRF1	0.00609779	0.130229	2.08838	0.0441278	0.257953	-5.00499	-0.000748174
ATP6AP1L	-0.0206353	0.85498	-2.08699	0.0442606	0.258052	-5.00762	0.00728724
MIR155	0.0786914	0.789176	2.08305	0.0446402	0.259179	-5.01508	-0.0876903
DNTTIP1	-0.0135705	0.881846	-2.08293	0.0446518	0.259179	-5.01531	0.00635589
OR2AE1	-0.0214055	0.878051	-2.08279	0.0446648	0.259179	-5.01556	0.00982278
UFD1L	0.00751183	0.160598	2.08239	0.0447041	0.259245	-5.01633	-0.00235518
HIPK4	-0.0150589	0.801372	-2.08043	0.0448938	0.25963	-5.02003	-0.000806909
DHDDS	0.0174933	0.178205	2.08011	0.0449255	0.25967	-5.02065	-0.012541
C9orf144	0.0187745	0.854066	2.07954	0.0449805	0.259912	-5.02171	-0.0303629
NHLRC2	0.00687707	0.134955	2.07735	0.0451941	0.26055	-5.02585	-0.00116433
EEF1G	0.0139926	0.17503	2.07668	0.0452593	0.26055	-5.02711	-0.00878394
LOC150185	-0.0204934	0.817177	-2.0754	0.0453854	0.260565	-5.02954	0.00660787
SNX14	0.00702918	0.184767	2.07455	0.0454688	0.260855	-5.03114	-0.00193367
SERPINB1	0.0197413	0.199286	2.07353	0.0455685	0.260967	-5.03305	-0.0130602
CALU	0.00970574	0.196038	2.07313	0.0456081	0.260967	-5.03381	-0.00418255
LOC285627	0.0165977	0.850659	2.07139	0.0457798	0.26137	-5.03709	-0.0275725
TBRG1	0.00625131	0.177035	2.06944	0.0459727	0.261458	-5.04075	-0.00145418
COPB2	0.00586785	0.126323	2.06889	0.0460276	0.261458	-5.04179	-0.000339119
CASC1	0.0226151	0.178863	2.06881	0.0460351	0.261458	-5.04194	-0.0180502
C4orf7	0.0441477	0.838451	2.06803	0.0461126	0.261682	-5.0434	-0.0563453
PGRMC2	0.00633634	0.12882	2.06494	0.046421	0.262708	-5.04921	-0.000890228
CBX3	0.0080785	0.118071	2.06416	0.0464994	0.262937	-5.05068	-0.00265684
LOC100128640	0.00657719	0.156494	2.06189	0.046727	0.263715	-5.05494	-0.00147365
OR5B21	-0.0193674	0.879271	-2.06139	0.0467774	0.263855	-5.05588	0.00737694
HCFC1R1	0.0123554	0.137525	2.06087	0.0468301	0.263863	-5.05686	-0.00764935
PIN1	0.00634927	0.186181	2.06033	0.0468845	0.263978	-5.05787	-0.00152222
ACCS	0.0621504	0.170768	2.06029	0.046889	0.263978	-5.05796	-0.0574168
MED6	0.00663671	0.119766	2.05996	0.0469221	0.264092	-5.05857	-0.00118106
SNAR-C4	0.0275127	0.182788	2.05871	0.0470486	0.264332	-5.06092	-0.0222944
C13orf38	0.0355479	0.200509	2.05848	0.0470717	0.264332	-5.06134	-0.0296971
HDGFRP3	-0.0570255	0.208287	-2.05839	0.0470802	0.264332	-5.0615	0.0632395
DTX2	-0.0278382	0.806199	-2.057	0.0472214	0.264692	-5.06411	0.0114919
MIR944	0.0352348	0.844129	2.05563	0.0473613	0.264964	-5.06669	-0.044389
MIR193A	0.0401683	0.19314	2.05513	0.0474115	0.264964	-5.06761	-0.0349384
RECQL	0.00650888	0.130727	2.05461	0.0474654	0.265089	-5.0686	-0.00112987
GTSF1	-0.0230723	0.797373	-2.05454	0.0474725	0.265089	-5.06873	0.00725572
SAP30	0.00614795	0.120028	2.0537	0.0475578	0.265317	-5.07029	-0.000914328
RGS13	-0.0235923	0.814415	-2.0533	0.0475985	0.265317	-5.07103	0.00573081
ENY2	0.00785246	0.139325	2.053	0.0476293	0.265317	-5.0716	-0.00247369
KIAA0141	0.0180682	0.173159	2.0521	0.0477214	0.265431	-5.07328	-0.0125941
CBWD6	-0.0899168	0.784807	-2.05167	0.0477662	0.265431	-5.0741	0.0799204
GINS1	0.00998262	0.170649	2.05145	0.0477885	0.265431	-5.0745	-0.00525547
RPRM	-0.0512421	0.217408	-2.05142	0.0477916	0.265431	-5.07456	0.0587433
APOA1BP	-0.0221864	0.172941	-2.0484	0.0481028	0.266293	-5.08021	0.0285209
TSTD2	-0.0149701	0.202167	-2.04815	0.0481277	0.266293	-5.08066	0.0199217
PPIA	0.0064722	0.161935	2.04548	0.0484046	0.267113	-5.08565	-0.00134674
ZNF121	0.0100143	0.194322	2.04546	0.048407	0.267113	-5.08569	-0.00481715
MAB21L2	0.0315564	0.850772	2.04534	0.0484186	0.267113	-5.0859	-0.0428607
NUP54	0.00755386	0.200353	2.04396	0.0485624	0.267619	-5.08848	-0.00215756
COX15	0.00555388	0.10804	2.04304	0.0486588	0.267854	-5.0902	-0.000980333
NOP2	0.01344	0.155218	2.04263	0.0487014	0.267854	-5.09096	-0.00803927
QRICH2	-0.0119275	0.872857	-2.04213	0.0487529	0.267952	-5.09188	0.000771211
FLJ11235	-0.00721978	0.0760172	-2.04127	0.0488429	0.267994	-5.09348	0.0103816
PDXDC2	0.00741494	0.17537	2.04119	0.0488517	0.267994	-5.09364	-0.00225775
DNAJC21	0.00968898	0.153837	2.03932	0.0490481	0.268643	-5.09713	-0.00545198
ZNF555	0.00969796	0.144751	2.03607	0.0493903	0.269207	-5.10317	-0.00405084
BRD8	0.00934128	0.144868	2.03509	0.049493	0.269503	-5.10498	-0.00409098
FLJ39582	0.00769101	0.104344	2.03449	0.0495572	0.269567	-5.1061	-0.00351805
GGH	0.0118834	0.18089	2.03315	0.0496995	0.269772	-5.10859	-0.00623158
C2orf77	0.0120996	0.184112	2.03253	0.0497653	0.269844	-5.10974	-0.00729721
C10orf75	0.00739349	0.177391	2.03103	0.0499251	0.270391	-5.11252	-0.0025331
