# Supplementary material for: Integrative Analysis of DNA Methylation Identified 12 Signature Genes Specific to Metastatic ccRCC
Source: Front Oncol. 2020 Oct 8;10:556018. doi: 10.3389/fonc.2020.556018 (PMC7578385; doi:10.3389/fonc.2020.556018)
Supplement: Supplementary file 11 [file Table_11.XLSX]

## Sheet: DMGs-DEGs
venn	logFC-Expression(GSE105261)	logFC-Methylation(GSE105260)	Correlationship
ABCE1	-0.206357	0.00845688	down-hyper
ACP6	0.34879	0.0119969	up-hyper
AIDA	-0.472159	0.0143289	down-hyper
ANGPTL4	-1.83827	0.0164278	down-hyper
ARL2BP	-0.427898	0.0127214	down-hyper
ASPM	-0.637727	0.00898904	down-hyper
ATP5O	0.428554	0.00945561	up-hyper
BCL6	-0.618321	0.0362284	down-hyper
C4orf3	0.431958	0.0139299	up-hyper
C9orf78	0.353446	-0.0378916	up-hypo
CALU	-0.926805	0.00970574	down-hyper
CDC7	-0.401717	0.0102584	down-hyper
COPB2	-0.511683	0.00586785	down-hyper
CYCS	0.466928	0.00948149	up-hyper
DCUN1D5	-0.152638	0.00743883	down-hyper
DHRS7	0.481677	0.0153724	up-hyper
ENSA	0.44351	0.0141382	up-hyper
FEM1C	-0.751851	0.0184872	down-hyper
FKBP11	-0.795517	0.0665763	down-hyper
GABRA2	0.19703	-0.0851816	up-hypo
GAPDH	-0.512057	0.0172498	down-hyper
LDHA	-0.645486	0.0328317	down-hyper
LGALS1	-0.807485	0.0309461	down-hyper
MED6	0.321072	0.00663671	up-hyper
MRPS31	0.360455	0.00791022	up-hyper
NDUFA6	0.466593	0.00759424	up-hyper
NISCH	0.340598	-0.0164805	up-hypo
NKX1-2	-0.0841586	-0.0552292	down-hypo
PHIP	-0.476138	0.00867893	down-hyper
PWP1	-0.244104	0.0162247	down-hyper
SEC61G	-0.475474	0.0133177	down-hyper
SERPINB1	-0.520681	0.0197413	down-hyper
SLC25A31	0.110783	-0.0130156	up-hypo
SRF	-0.5068	0.00933572	down-hyper
SS18	0.209279	0.0118139	up-hyper
STARD5	-0.0906336	0.0199418	down-hyper
STBD1	-0.292167	0.0202331	down-hyper
TOPBP1	-0.285401	0.00766259	down-hyper
TRIM25	-0.278983	0.0120661	down-hyper
TUBA1C	-0.553309	0.0254896	down-hyper
TYMP	-0.983165	0.0246669	down-hyper
UFD1L	-0.170314	0.00751183	down-hyper
VIM	-0.633509	0.0290549	down-hyper
ZNF639	0.134545	0.0104566	up-hyper
