# Supplementary material for: Integrative Analysis of DNA Methylation Identified 12 Signature Genes Specific to Metastatic ccRCC
Source: Front Oncol. 2020 Oct 8;10:556018. doi: 10.3389/fonc.2020.556018 (PMC7578385; doi:10.3389/fonc.2020.556018)
Supplement: Supplementary file 12 [file Table_12.XLSX]

## Sheet: Correlations
44 genes	correlations
TOPBP1	1e-73
LDHA	1e-33
VIM	8.69875e-20
GAPDH	3.33427e-16
FKBP11	3.33045e-11
BCL6	5.83652e-11
SEC61G	1.59082e-09
MED6	4.71516e-09
GABRA2	2.26694e-08
STBD1	3.52849e-08
TYMP	4.99717e-08
AIDA	1.52362e-07
DHRS7	2.55462e-07
SRF	2.72778e-07
NISCH	5.04799e-07
C9orf78	5.4168e-07
ANGPTL4	5.54423e-07
PHIP	5.54225e-06
SERPINB1	1.61854e-05
ATP5O	3.70441e-05
TUBA1C	7.73e-05
COPB2	0.000167106
ARL2BP	0.000307256
ACP6	0.000315125
STARD5	0.000379616
CALU	0.000406346
ZNF639	0.000537595
PWP1	0.000706508
UFD1L	0.000807234
MRPS31	0.00105633
ENSA	0.00111829
FEM1C	0.00160407
ABCE1	0.00239444
CYCS	0.00334856
NDUFA6	0.00517578
LGALS1	0.0132549
ASPM	0.0168722
CDC7	0.0338717
C4orf3	0.0653847
DCUN1D5	0.120418
NKX1-2	0.163502
SS18	0.280089
TRIM25	0.299195
SLC25A31	0.412494
