# Supplementary material for: Integrative Analysis of DNA Methylation Identified 12 Signature Genes Specific to Metastatic ccRCC
Source: Front Oncol. 2020 Oct 8;10:556018. doi: 10.3389/fonc.2020.556018 (PMC7578385; doi:10.3389/fonc.2020.556018)
Supplement: Supplementary file 13 [file Table_13.XLSX]

## Sheet: WGCNA
patients	1	2	3	4	5	6	7	8	9	10	11	12	13	14	15	16	17	18	19	20	21	22	23	24	25	26	27	28	29	30	31	32	33	34	35	36	37	38	39	40	41	42	43	44	45	46	47	48	49
AARSD1	-0.3774	-0.2763	-0.2523	-0.1853	-0.3806	-0.2102	-0.3149	-0.3001	-0.4168	-0.2813	-0.3754	-0.2009	-0.3037	-0.3931	-0.2681	-0.2332	-0.4186	-0.3062	-0.3853	-0.3743	-0.4371	-0.3115	-0.3327	-0.4012	-0.3343	-0.3235	-0.3669	-0.3771	-0.1455	-0.2513	-0.294	-0.278	-0.2232	-0.3994	0.0239	-0.1181	-0.2444	-0.0376	-0.1978	-0.1879	-0.3532	-0.2822	-0.3366	-0.1976	-0.2266	-0.3221	-0.3571	-0.2051	-0.2913
ABCE1	-0.2181	-0.1528	-0.4185	-0.4238	-0.1639	-0.426	-0.4264	-0.4202	-0.3963	-0.4414	-0.4434	-0.4354	-0.4512	-0.2009	-0.2911	-0.345	-0.1915	-0.3985	-0.3271	-0.3694	-0.3285	-0.3156	-0.1927	-0.2601	-0.352	-0.3168	-0.267	-0.3385	-0.3527	-0.3285	-0.3803	-0.3706	-0.2714	-0.3384	-0.4076	-0.3436	-0.3873	-0.4021	-0.3499	-0.4243	-0.307	-0.4229	-0.4088	-0.3793	-0.3556	-0.3819	-0.3715	-0.3115	-0.366
ABHD13	-0.4149	-0.4324	-0.4779	-0.455	-0.4519	-0.4638	-0.465	-0.4661	-0.4599	-0.4565	-0.4511	-0.4547	-0.4606	-0.4468	-0.4348	-0.4437	-0.4649	-0.4517	-0.4662	-0.4068	-0.4654	-0.4487	-0.4558	-0.4738	-0.4645	-0.4659	-0.4686	-0.4727	-0.4512	-0.4571	-0.4443	-0.4614	-0.4701	-0.4575	-0.4586	-0.4565	-0.4575	-0.4419	-0.4631	-0.448	-0.4727	-0.4601	-0.4795	-0.4679	-0.4633	-0.4676	-0.457	-0.4491	-0.4495
ACBD5	-0.4781	-0.4767	-0.467	-0.4724	-0.4675	-0.4695	-0.4795	-0.4733	-0.4737	-0.4773	-0.4781	-0.4717	-0.4761	-0.4751	-0.4684	-0.4728	-0.4711	-0.4723	-0.4676	-0.4687	-0.4708	-0.4713	-0.4709	-0.4773	-0.4744	-0.4817	-0.4757	-0.4575	-0.4598	-0.4742	-0.4762	-0.476	-0.4743	-0.4691	-0.4723	-0.478	-0.4669	-0.4689	-0.4765	-0.4698	-0.4815	-0.4718	-0.4804	-0.4721	-0.473	-0.4748	-0.4747	-0.4776	-0.4709
ACCS	-0.4661	-0.4167	-0.425	-0.439	-0.4693	-0.4417	-0.4706	-0.461	-0.4395	-0.4292	-0.4536	-0.331	-0.4371	-0.2547	-0.4465	-0.4688	-0.469	-0.4598	-0.4749	-0.4518	-0.4704	-0.4689	-0.4244	-0.4781	-0.3891	-0.4428	-0.3733	-0.4732	-0.4633	-0.4097	-0.417	-0.1883	-0.4353	-0.478	-0.3861	-0.4098	-0.4179	-0.385	-0.4181	-0.4486	-0.3665	-0.4504	-0.4512	-0.4246	-0.4153	-0.4347	-0.4638	-0.3745	-0.3445
ACP6	-0.4904	-0.4865	-0.4853	-0.4824	-0.4865	-0.4856	-0.4829	-0.4868	-0.486	-0.4854	-0.4857	-0.4839	-0.4841	-0.4855	-0.4866	-0.4881	-0.4849	-0.4861	-0.4825	-0.4878	-0.4846	-0.4795	-0.4846	-0.4825	-0.4837	-0.4891	-0.4864	-0.4833	-0.4864	-0.4811	-0.4853	-0.4832	-0.4848	-0.4864	-0.4851	-0.49	-0.4829	-0.4816	-0.4881	-0.4867	-0.4894	-0.486	-0.4864	-0.4882	-0.4797	-0.4817	-0.485	-0.4906	-0.4892
ADAT2	-0.4923	-0.4864	-0.4628	-0.4773	-0.4917	-0.4775	-0.4818	-0.4728	-0.4883	-0.4781	-0.4725	-0.4842	-0.482	-0.4856	-0.4868	-0.4906	-0.4887	-0.4895	-0.4852	-0.4856	-0.49	-0.4904	-0.4882	-0.4868	-0.4897	-0.4894	-0.4896	-0.4878	-0.4863	-0.4852	-0.4887	-0.4871	-0.4888	-0.4869	-0.4899	-0.4908	-0.4878	-0.4769	-0.4849	-0.4885	-0.4892	-0.4881	-0.4841	-0.4904	-0.4819	-0.4884	-0.4891	-0.4902	-0.4926
ADRBK2	-0.4711	-0.4623	-0.474	-0.3922	-0.4718	-0.4727	-0.4728	-0.4665	-0.4755	-0.4418	-0.4566	-0.4453	-0.4612	-0.4692	-0.4703	-0.4736	-0.4769	-0.4724	-0.4781	-0.4772	-0.4776	-0.4784	-0.4808	-0.4721	-0.477	-0.4819	-0.4788	-0.4812	-0.4764	-0.474	-0.4694	-0.479	-0.4771	-0.4777	-0.4744	-0.4802	-0.4765	-0.4236	-0.477	-0.4766	-0.4768	-0.4793	-0.4777	-0.4792	-0.4752	-0.4746	-0.4611	-0.4758	-0.4742
AIDA	-0.4569	-0.4553	-0.4778	-0.4769	-0.4764	-0.4782	-0.4775	-0.479	-0.4746	-0.4759	-0.4772	-0.4781	-0.4745	-0.4473	-0.4523	-0.4735	-0.4748	-0.4688	-0.4752	-0.4748	-0.468	-0.4751	-0.4811	-0.4647	-0.4716	-0.4802	-0.4766	-0.4697	-0.4696	-0.4775	-0.4747	-0.4763	-0.4745	-0.4674	-0.4765	-0.4771	-0.4708	-0.4691	-0.4787	-0.4758	-0.4815	-0.4741	-0.4773	-0.4799	-0.4779	-0.476	-0.4766	-0.4808	-0.4811
ALG5	-0.3937	-0.4219	-0.387	-0.4215	-0.409	-0.3853	-0.4168	-0.4156	-0.4035	-0.4306	-0.4514	-0.4288	-0.4454	-0.4085	-0.375	-0.3991	-0.3674	-0.3923	-0.3632	-0.4046	-0.3243	-0.3321	-0.3687	-0.4181	-0.3876	-0.4424	-0.3947	-0.4096	-0.4238	-0.4085	-0.3378	-0.4006	-0.3864	-0.3719	-0.3916	-0.4319	-0.3751	-0.4059	-0.4234	-0.391	-0.4408	-0.3815	-0.4236	-0.4165	-0.3879	-0.3826	-0.4062	-0.4339	-0.418
AMIGO1	0.3634	0.3554	0.4141	0.3179	0.378	0.1921	0.3468	0.3055	0.4436	0.2906	0.0896	0.331	0.3034	0.4036	0.3477	0.3492	0.3722	0.3265	0.4411	0.3377	0.435	0.183	0.3194	0.405	0.3594	0.4064	0.396	0.388	0.4058	0.2673	0.3778	0.4071	0.2162	-0.1342	0.3094	0.2607	0.3321	0.1562	0.3438	0.3382	0.3774	0.144	0.1507	0.2333	0.2009	0.3808	0.4206	0.2883	0.2401
ANGPTL4	0.4789	0.4674	0.4803	-0.038	0.4729	0.4788	0.4754	0.4786	0.4824	0.4788	0.4733	0.4638	0.4644	0.4735	0.4724	0.4815	0.4778	0.3712	0.4843	0.2118	0.4861	0.4814	0.4776	0.4869	0.4755	0.4827	0.4773	0.4806	0.4786	0.4772	0.4768	0.4791	0.0789	0.2341	0.4646	0.4832	0.4786	0.1642	0.2754	0.4802	0.0992	0.2955	0.2135	-0.0684	0.4728	0.4767	0.4805	0.4078	-0.0716
ANKHD1	-0.469	-0.4703	-0.4729	-0.4646	-0.4665	-0.476	-0.4669	-0.4706	-0.4738	-0.4634	-0.4721	-0.4684	-0.4634	-0.4602	-0.4502	-0.4739	-0.4712	-0.4741	-0.4717	-0.4742	-0.4714	-0.4695	-0.465	-0.4689	-0.4689	-0.4756	-0.4795	-0.4739	-0.4659	-0.4723	-0.4585	-0.47	-0.4762	-0.4773	-0.4754	-0.4761	-0.4698	-0.4591	-0.4635	-0.4719	-0.4749	-0.4752	-0.4729	-0.4711	-0.4682	-0.4717	-0.4744	-0.4606	-0.4493
ANKRD5	-0.3867	-0.3531	-0.3987	-0.3515	-0.4109	-0.3398	-0.3679	-0.3411	-0.3894	-0.4086	-0.3693	-0.3206	-0.3815	-0.4178	-0.3706	-0.4049	-0.4067	-0.332	-0.4041	-0.3632	-0.4174	-0.3642	-0.3823	-0.425	-0.3502	-0.3949	-0.3932	-0.4055	-0.0802	-0.3736	-0.3688	-0.3917	-0.3737	-0.4121	-0.3433	-0.3768	-0.3836	-0.3567	-0.3531	-0.3497	-0.3656	-0.3822	-0.388	-0.3788	-0.3682	-0.3964	-0.3765	-0.3567	-0.3594
ANKRD31	-0.4196	-0.3551	-0.3344	-0.4206	-0.3949	-0.3879	-0.4305	-0.3277	-0.3652	-0.4342	-0.4249	-0.3304	-0.4345	-0.4193	-0.3494	-0.3465	-0.3773	-0.3408	-0.3662	-0.3808	-0.3935	-0.3399	-0.3795	-0.3915	-0.3935	-0.4295	-0.4024	-0.3356	-0.3651	-0.2716	-0.3776	-0.3616	-0.3856	-0.369	-0.3634	-0.3983	-0.41	-0.3564	-0.3934	-0.4103	-0.4229	-0.4163	-0.4467	-0.4051	-0.4033	-0.4324	-0.4115	-0.4221	-0.3997
AP4E1	0.4155	0.3976	0.4115	0.4253	0.4316	0.4215	0.4319	0.4324	0.428	0.4146	0.4363	0.4339	0.4341	0.412	0.376	0.3895	0.4139	0.4251	0.4466	0.4061	0.4306	0.4091	0.4067	0.4005	0.3907	0.4535	0.4276	0.3818	0.331	0.3964	0.4144	0.4148	0.3939	0.4175	0.4089	0.4388	0.2762	0.412	0.4019	0.4132	0.4379	0.4013	0.4336	0.4309	0.4134	0.4233	0.4276	0.4437	0.4449
APPL1	-0.3273	-0.3099	-0.4086	-0.4138	-0.3654	-0.414	-0.4224	-0.4237	-0.4149	-0.4102	-0.4196	-0.4163	-0.4254	-0.2933	-0.3418	-0.3544	-0.3449	-0.4122	-0.3849	-0.4466	-0.3774	-0.3904	-0.4203	-0.3381	-0.4184	-0.3684	-0.3978	-0.41	-0.4174	-0.4159	-0.3987	-0.389	-0.3909	-0.4216	-0.4382	-0.4167	-0.395	-0.4122	-0.4068	-0.4171	-0.3892	-0.4143	-0.4365	-0.4071	-0.3744	-0.3946	-0.4213	-0.4269	-0.4282
APRT	-0.4886	-0.4478	-0.4533	-0.4664	-0.481	-0.463	-0.4708	-0.4741	-0.1551	-0.4736	-0.4633	-0.4756	-0.4716	-0.4797	-0.4828	-0.4789	-0.4771	-0.4815	-0.4719	-0.4775	-0.4427	-0.4805	-0.4758	-0.431	-0.4625	-0.4848	-0.4786	-0.4556	-0.476	-0.4774	-0.4766	-0.476	-0.4839	-0.4808	-0.394	-0.4823	-0.479	-0.4588	-0.4762	-0.4792	-0.4705	-0.4809	-0.4691	-0.4777	-0.4797	-0.4808	-0.4278	-0.4757	-0.4842
ARL2BP	0.025	0.077	-0.0167	-0.0149	-0.1428	0.0846	-0.0592	0.2011	-0.279	0.0338	-0.1302	0.0513	-0.0364	-0.2368	-0.0364	0.0911	-0.1708	0.0414	-0.3401	-0.0826	-0.3134	0.0234	-0.0162	-0.2718	-0.1153	-0.1264	-0.042	0.011	0.4269	0.1617	-0.0253	0.0288	0.0668	0.4354	0.3452	0.4601	-0.0679	0.3612	0.1094	0.1703	-0.066	-0.0187	-0.0777	-0.1126	0.0421	-0.049	-0.1893	0.0992	-0.0114
ASPM	-0.4637	-0.47	-0.4502	-0.4647	-0.4617	-0.4613	-0.4647	-0.4588	-0.4497	-0.4627	-0.4629	-0.4688	-0.4627	-0.4535	-0.4472	-0.4568	-0.4455	-0.4551	-0.4535	-0.455	-0.446	-0.4503	-0.4525	-0.4283	-0.4558	-0.4739	-0.4602	-0.4404	-0.4602	-0.4578	-0.462	-0.4583	-0.4565	-0.4439	-0.4599	-0.4671	-0.4362	-0.4653	-0.4437	-0.457	-0.4671	-0.4562	-0.4702	-0.4724	-0.4623	-0.4619	-0.457	-0.4656	-0.4626
ATP5E	0.0629	0.0894	-0.3775	-0.0793	0.1981	-0.1099	0.1963	-0.1722	0.3194	-0.266	0.1314	-0.2361	-0.0913	0.2558	0.1294	-0.1303	0.0703	-0.2296	-0.0497	-0.092	0.3812	-0.2437	-0.1485	-0.3708	-0.2919	-0.0367	-0.0434	-0.0325	-0.3314	-0.2565	-0.1132	-0.096	-0.3072	-0.4071	-0.2671	-0.3448	0.1367	-0.3012	-0.1309	-0.0649	-0.2823	-0.3679	-0.048	-0.1714	-0.189	0.2216	-0.3327	-0.1632	-0.2202
ATP5O	-0.3825	-0.2964	-0.374	-0.2703	-0.4206	-0.36	-0.3985	-0.3148	-0.4499	-0.3402	-0.4145	-0.2498	-0.3768	-0.4071	-0.3013	-0.3956	-0.4268	-0.3721	-0.4263	-0.4056	-0.4413	-0.4268	-0.3488	-0.4174	-0.2817	-0.359	-0.4092	-0.4012	-0.2982	-0.2537	-0.3567	-0.3373	-0.3211	-0.3149	-0.31	-0.246	-0.3321	-0.2095	-0.2762	-0.274	-0.3586	-0.3261	-0.3772	-0.2863	-0.2889	-0.3236	-0.4194	-0.323	-0.3304
ATP6V0C	-0.178	-0.1276	0.0064	-0.0907	0.1347	-0.3698	-0.1276	-0.3454	0.1115	-0.0242	-0.23	-0.1626	-0.1653	-0.3397	-0.3148	-0.3181	-0.0407	-0.1117	-0.4497	0.0153	-0.4553	0.1145	-0.0367	-0.4378	-0.2524	-0.1567	-0.3322	-0.1279	0.2084	-0.0191	0.0764	0.1042	-0.1199	-0.1726	-0.3237	-0.1529	-0.3519	-0.1138	-0.1207	-0.0805	-0.1704	-0.1801	-0.0907	-0.152	-0.0049	0.133	-0.2414	-0.1828	-0.023
ATPAF2	-0.4791	-0.4743	-0.4638	-0.465	-0.4673	-0.4662	-0.4728	-0.4665	-0.4733	-0.4724	-0.4719	-0.4721	-0.4726	-0.4645	-0.4622	-0.4689	-0.4774	-0.4729	-0.4681	-0.4705	-0.4628	-0.4654	-0.4736	-0.4724	-0.47	-0.4708	-0.4711	-0.4734	-0.4767	-0.4695	-0.4728	-0.4692	-0.4718	-0.4823	-0.4735	-0.4699	-0.4579	-0.4738	-0.4722	-0.4654	-0.4761	-0.472	-0.4707	-0.4664	-0.4634	-0.4751	-0.4672	-0.4696	-0.4704
BCL6	0.1071	0.3845	0.0861	0.0393	0.1112	0.3015	0.1305	0.1706	0.45	0.3625	0.0253	0.3704	0.0695	0.3883	0.3984	0.36	0.3551	0.1833	0.4011	0.0876	0.4432	0.1856	-0.0302	0.3968	0.3332	0.1832	0.3037	0.3347	0.412	0.3802	0.0548	0.1082	0.1697	-0.0006	0.3751	0.4525	0.1292	0.2591	0.1608	0.1823	0.0142	-0.0529	-0.106	0.0996	-0.2807	0.2876	0.2748	0.0561	0.25
BRD1	0.0646	0.1681	0.1742	0.1854	0.177	0.1334	0.1578	0.1301	0.2142	0.1704	0.1957	0.146	0.1488	0.1422	0.0813	0.1415	0.1242	0.0931	0.1932	0.1395	0.175	0.1377	0.1403	0.192	0.1153	0.1949	0.1578	0.0486	0.1841	0.1464	0.1478	0.1532	0.1405	0.1551	0.1392	0.2565	0.1695	0.1581	0.1376	0.1011	0.1745	0.0306	0.1345	0.1732	0.0997	0.1462	0.1772	0.1432	0.1919
BRD8	-0.4783	-0.4764	-0.467	-0.4737	-0.4695	-0.4694	-0.4752	-0.4718	-0.4764	-0.4735	-0.4761	-0.4779	-0.4798	-0.4741	-0.4767	-0.4653	-0.4622	-0.4706	-0.4589	-0.463	-0.4689	-0.4648	-0.4683	-0.4578	-0.4701	-0.4845	-0.4741	-0.456	-0.4629	-0.4667	-0.4718	-0.4709	-0.4672	-0.4604	-0.4723	-0.4799	-0.4688	-0.3796	-0.4728	-0.4693	-0.478	-0.4695	-0.4798	-0.4842	-0.4682	-0.4738	-0.4723	-0.4822	-0.4797
BRP44L	-0.1708	-0.1794	-0.2393	-0.1589	-0.341	-0.156	-0.3166	-0.1904	-0.3169	-0.1576	-0.3228	-0.0761	-0.291	-0.3134	-0.3223	-0.0548	-0.3101	-0.1459	-0.3676	-0.2184	-0.2729	-0.2179	-0.2811	-0.3358	-0.203	-0.2564	-0.2458	-0.0733	-0.1682	0.1245	-0.086	-0.2282	0.1371	-0.1507	0.2891	0.2175	-0.2665	0.1113	-0.1217	-0.0386	-0.3685	-0.0291	-0.3292	-0.0477	-0.1387	-0.237	-0.3657	-0.0352	-0.3195
BSDC1	-0.4805	-0.4745	-0.4655	-0.4586	-0.4723	-0.472	-0.4727	-0.4767	-0.4709	-0.4774	-0.4792	-0.4739	-0.4784	-0.4762	-0.4634	-0.4491	-0.4718	-0.466	-0.4665	-0.4742	-0.4494	-0.468	-0.4709	-0.4565	-0.4747	-0.4769	-0.4717	-0.466	-0.4679	-0.4713	-0.474	-0.4701	-0.4533	-0.4681	-0.4391	-0.471	-0.4279	-0.4629	-0.4729	-0.4755	-0.4773	-0.4651	-0.4698	-0.4702	-0.4692	-0.4738	-0.4608	-0.4534	-0.466
C1orf58	-0.4596	-0.4555	-0.4531	-0.461	-0.461	-0.4706	-0.4704	-0.4674	-0.4609	-0.465	-0.4694	-0.4658	-0.4695	-0.4303	-0.4435	-0.4497	-0.4616	-0.4622	-0.4429	-0.4613	-0.4348	-0.4473	-0.4725	-0.4121	-0.4625	-0.4661	-0.4606	-0.441	-0.4595	-0.4609	-0.47	-0.4672	-0.4656	-0.4344	-0.4668	-0.4691	-0.4463	-0.473	-0.4639	-0.4641	-0.4729	-0.4583	-0.471	-0.466	-0.4676	-0.4612	-0.4737	-0.4619	-0.462
C1orf128	-0.4924	-0.4894	-0.4919	-0.4851	-0.4922	-0.4898	-0.489	-0.49	-0.4916	-0.4853	-0.4907	-0.4862	-0.4861	-0.4873	-0.4886	-0.4901	-0.4915	-0.4926	-0.4907	-0.4898	-0.4927	-0.4931	-0.4902	-0.4913	-0.4919	-0.491	-0.4919	-0.4936	-0.4893	-0.4911	-0.4911	-0.4905	-0.4921	-0.4917	-0.489	-0.4906	-0.4897	-0.4779	-0.4909	-0.4913	-0.4914	-0.4913	-0.49	-0.4892	-0.4903	-0.4904	-0.489	-0.4901	-0.4916
C4orf3	-0.4716	-0.4725	-0.4831	-0.4771	-0.4772	-0.4807	-0.4805	-0.4833	-0.4836	-0.4804	-0.48	-0.4765	-0.4784	-0.4727	-0.4736	-0.4823	-0.4837	-0.4779	-0.4836	-0.4818	-0.4863	-0.486	-0.4812	-0.4803	-0.4815	-0.4819	-0.4839	-0.4856	-0.4775	-0.4801	-0.4791	-0.4799	-0.4827	-0.4796	-0.4773	-0.4772	-0.4794	-0.4494	-0.4826	-0.4795	-0.4811	-0.478	-0.482	-0.4826	-0.4811	-0.4794	-0.4791	-0.4845	-0.4831
C4orf33	-0.4321	-0.4386	-0.4523	-0.4334	-0.415	-0.1232	-0.4536	-0.3968	-0.385	-0.4416	-0.1056	-0.3831	-0.4518	0.0503	-0.2342	-0.4256	-0.3851	-0.3763	-0.4465	-0.4351	-0.4484	-0.4225	0.1778	-0.4049	-0.0739	-0.165	-0.4382	-0.4095	-0.4353	-0.4094	-0.0349	-0.4183	-0.4379	-0.4244	-0.3103	-0.4666	-0.4528	-0.3288	-0.4092	-0.4308	-0.4457	-0.4161	-0.4444	-0.4536	0.0456	-0.4433	-0.4414	-0.4371	-0.4185
C4orf34	0.1948	-0.0847	0.2599	0.1441	0.2116	0.2511	0.1957	0.2033	0.3998	0.1424	0.2359	0.1545	0.1327	0.2633	-0.0291	-0.1434	0.1701	0.3606	0.4317	0.2905	0.4225	-0.0527	-0.0375	0.17	-0.009	0.2473	0.3893	0.3337	-0.3287	-0.0692	-0.1792	0.0616	-0.0116	-0.3825	0.1926	0.1067	-0.0494	-0.1378	0.1566	-0.005	0.1524	-0.0654	0.0113	-0.1251	0.1696	0.0961	0.05	-0.0174	0.3232
C4orf44	0.0526	0.3194	-0.0768	0.092	0.2642	0.2939	0.23	0.3364	0.3385	0.0808	-0.005	0.0959	0.2224	0.1717	-0.0123	-0.0718	0.0819	0.2431	-0.2773	-0.0409	-0.3116	0.2707	0.1319	-0.1476	0.2471	0.2956	0.1889	0.0232	0.3172	0.2063	0.1309	-0.0969	0.017	-0.0393	0.2107	0.3486	0.0079	0.2456	0.1602	0.2522	0.2341	0.1126	0.3388	0.2189	-0.0629	0.2355	0.2255	0.24	0.274
C6orf57	-0.4586	-0.4586	-0.433	-0.4414	-0.4568	-0.4429	-0.4634	-0.456	-0.454	-0.4391	-0.4536	-0.46	-0.4424	-0.4554	-0.45	-0.441	-0.4482	-0.4478	-0.4405	-0.4433	-0.4402	-0.4466	-0.456	-0.4247	-0.4563	-0.4575	-0.4493	-0.4489	-0.4541	-0.4417	-0.4506	-0.4508	-0.438	-0.4339	-0.4332	-0.4356	-0.4375	-0.4168	-0.4461	-0.4547	-0.468	-0.4362	-0.4495	-0.4476	-0.4465	-0.4582	-0.4556	-0.4478	-0.4576
C7orf30	-0.4723	-0.4568	-0.4661	-0.4746	-0.4619	-0.4591	-0.4686	-0.4709	-0.4617	-0.465	-0.4735	-0.4489	-0.4718	-0.4546	-0.4557	-0.4286	-0.4557	-0.4568	-0.4704	-0.4672	-0.4743	-0.4509	-0.4653	-0.464	-0.4602	-0.4736	-0.4613	-0.4658	-0.4633	-0.4636	-0.4714	-0.4697	-0.4641	-0.4681	-0.4687	-0.4766	-0.468	-0.4662	-0.4727	-0.461	-0.4731	-0.4693	-0.4785	-0.4805	-0.4654	-0.4671	-0.4617	-0.4666	-0.4746
C7orf49	-0.1436	0.1723	-0.129	-0.0959	-0.202	0.1121	0.0858	0.0253	0.1372	-0.0776	-0.152	-0.0058	-0.0754	0.0713	-0.0215	-0.0978	-0.2113	-0.0284	0.3863	-0.0958	0.3801	-0.0707	-0.0021	-0.0282	-0.119	-0.144	0.0616	-0.0966	0.2966	0.1516	-0.192	-0.0974	-0.0566	0.2287	0.1081	0.3039	0.0406	0.035	-0.0453	-0.0075	-0.1808	-0.0828	-0.2006	-0.167	-0.0482	-0.1831	-0.2447	-0.0967	-0.2131
C7orf52	-0.4728	-0.4587	-0.4465	-0.454	-0.4527	-0.4179	-0.4526	-0.4347	-0.4412	-0.4277	-0.4623	-0.4627	-0.4542	-0.4666	-0.4581	-0.4408	-0.4341	-0.4489	-0.4336	-0.4229	-0.4174	-0.4465	-0.3824	-0.45	-0.4536	-0.4552	-0.4321	-0.4129	-0.4363	-0.4344	-0.2276	-0.4433	-0.436	-0.4319	-0.3889	-0.4666	-0.4032	-0.429	-0.439	-0.4217	-0.4574	-0.4391	-0.4667	-0.3128	-0.4252	-0.4449	-0.3958	-0.4533	-0.463
C9orf78	-0.274	-0.2968	-0.1158	-0.2856	-0.3014	-0.2271	-0.2203	-0.1648	0.0759	-0.1813	-0.3304	-0.1661	-0.2521	-0.0829	-0.1681	-0.045	-0.1415	-0.1897	-0.4036	-0.2984	-0.4081	0.2237	-0.302	-0.1302	-0.2388	-0.329	-0.1065	-0.2582	0.1977	-0.0657	-0.051	-0.1913	-0.297	0.2867	-0.2024	0.0354	-0.2302	-0.2397	-0.2054	-0.1519	-0.2844	0.0298	-0.2421	-0.0719	0.0073	-0.2877	-0.3291	-0.3038	-0.2249
C11orf10	-0.4913	-0.4861	-0.4752	-0.4758	-0.4748	-0.4822	-0.4771	-0.4711	-0.4655	-0.4726	-0.4815	-0.4821	-0.4658	-0.4868	-0.4875	-0.4878	-0.4871	-0.4835	-0.4627	-0.4838	-0.4892	-0.4627	-0.4773	-0.4818	-0.4866	-0.4788	-0.4821	-0.4624	-0.4804	-0.4784	-0.486	-0.4846	-0.484	-0.453	-0.4711	-0.4819	-0.4722	-0.4796	-0.4634	-0.4751	-0.4845	-0.4781	-0.4805	-0.4748	-0.4672	-0.4671	-0.4716	-0.4829	-0.4726
C12orf51	0.4873	0.4817	0.4786	0.4789	0.4732	0.4768	0.4768	0.4781	0.4814	0.483	0.4789	0.4755	0.4773	0.483	0.4858	0.4845	0.4804	0.4861	0.466	0.4788	0.4861	0.4837	0.4787	0.4739	0.4806	0.4868	0.4842	0.4747	0.4775	0.4805	0.4748	0.4811	0.4837	0.4769	0.4778	0.4857	0.4733	0.484	0.48	0.4779	0.4835	0.4811	0.482	0.4835	0.4666	0.4823	0.4807	0.4846	0.4832
C14orf104	-0.4849	-0.4844	-0.4846	-0.4807	-0.4852	-0.4846	-0.4849	-0.4854	-0.4854	-0.4791	-0.475	-0.4836	-0.4828	-0.4797	-0.4803	-0.4859	-0.4859	-0.4871	-0.4892	-0.484	-0.4894	-0.4863	-0.4802	-0.4837	-0.4861	-0.4877	-0.4863	-0.4855	-0.4859	-0.4845	-0.4843	-0.4838	-0.4869	-0.4896	-0.4858	-0.4882	-0.4826	-0.4802	-0.486	-0.4829	-0.4866	-0.4839	-0.486	-0.4864	-0.4813	-0.4846	-0.4862	-0.4865	-0.4882
C14orf135	-0.3777	-0.4069	-0.4703	-0.4508	-0.4592	-0.4606	-0.4605	-0.4679	-0.4634	-0.4407	-0.4372	-0.4537	-0.4496	-0.3679	-0.4042	-0.4517	-0.4603	-0.45	-0.4707	-0.459	-0.4741	-0.4601	-0.4461	-0.4502	-0.454	-0.4551	-0.4538	-0.4642	-0.4567	-0.4606	-0.4237	-0.4577	-0.4516	-0.4669	-0.4441	-0.4653	-0.4606	-0.4372	-0.4592	-0.4426	-0.4557	-0.4555	-0.4742	-0.4492	-0.4509	-0.4575	-0.466	-0.4598	-0.4562
C16orf53	-0.3729	-0.3578	-0.3939	-0.3955	-0.4082	-0.3687	-0.4157	-0.3595	-0.4144	-0.3766	-0.4071	-0.3803	-0.3858	-0.4557	-0.4417	-0.3556	-0.378	-0.3737	-0.4631	-0.405	-0.4566	-0.4221	-0.4125	-0.4553	-0.3961	-0.3775	-0.4266	-0.4019	-0.3862	-0.3337	-0.3956	-0.3948	-0.4087	-0.4292	-0.4077	-0.3935	-0.2037	-0.233	-0.3985	-0.3596	-0.4228	-0.4261	-0.4298	-0.3886	-0.3874	-0.2906	-0.4183	-0.3647	-0.3658
C17orf37	-0.4453	-0.4567	-0.2704	-0.3285	-0.4046	-0.3164	-0.353	-0.4241	-0.4381	-0.4117	-0.4176	-0.4296	-0.4395	-0.4266	-0.4475	-0.4662	-0.4445	-0.4493	-0.4762	-0.4535	-0.4751	-0.4553	-0.4502	-0.4435	-0.4429	-0.4492	-0.4437	-0.4391	-0.4201	-0.4115	-0.4518	-0.4675	-0.4316	-0.458	-0.4004	-0.4629	-0.472	-0.4468	-0.4404	-0.3967	-0.4179	-0.4585	-0.3095	-0.4623	-0.4503	-0.4592	-0.4249	-0.421	-0.4084
C17orf65	-0.4815	-0.4702	-0.4785	-0.4578	-0.4768	-0.4728	-0.4783	-0.4797	-0.4771	-0.4683	-0.4709	-0.4777	-0.4753	-0.4686	-0.4755	-0.4815	-0.4786	-0.4652	-0.476	-0.4743	-0.4788	-0.4731	-0.4587	-0.4792	-0.478	-0.4812	-0.4772	-0.4723	-0.4723	-0.4784	-0.4839	-0.4764	-0.4745	-0.4764	-0.4749	-0.4745	-0.4736	-0.4599	-0.4738	-0.4792	-0.4759	-0.4811	-0.4741	-0.4773	-0.469	-0.4774	-0.4701	-0.4619	-0.4673
C19orf10	-0.4622	-0.3961	-0.4649	-0.4374	-0.4565	-0.4386	-0.4688	-0.453	-0.4493	-0.4509	-0.4659	-0.2375	-0.4356	-0.4606	-0.1886	-0.4581	-0.4158	-0.4701	-0.4601	-0.3683	-0.4491	-0.4757	-0.465	-0.3048	-0.1895	-0.3179	-0.4483	-0.4323	-0.4549	-0.4574	-0.4686	-0.4329	-0.4575	-0.4818	-0.4677	-0.4253	-0.4563	-0.4456	-0.4544	-0.4614	-0.4562	-0.4649	-0.1575	-0.4628	-0.4626	-0.4541	-0.4253	-0.4302	-0.4272
C19orf36	-0.4823	-0.4619	-0.4502	-0.4544	-0.4695	-0.4512	-0.4655	-0.4444	-0.452	-0.471	-0.4415	-0.4261	-0.4506	-0.4736	-0.4607	-0.4756	-0.4745	-0.467	-0.462	-0.4692	-0.4494	-0.4674	-0.4701	-0.4568	-0.4532	-0.4624	-0.4508	-0.4423	-0.4635	-0.4599	-0.4649	-0.4612	-0.4631	-0.4721	-0.4551	-0.4725	-0.4653	-0.4464	-0.4575	-0.4684	-0.475	-0.4644	-0.4533	-0.4704	-0.4521	-0.4668	-0.4651	-0.4675	-0.4747
C21orf45	-0.4775	-0.4797	-0.4871	-0.4813	-0.4865	-0.4859	-0.4858	-0.4859	-0.4864	-0.4842	-0.4841	-0.4813	-0.4832	-0.4712	-0.4812	-0.4844	-0.4851	-0.4864	-0.4858	-0.4847	-0.4823	-0.4889	-0.4846	-0.4838	-0.4824	-0.4894	-0.4871	-0.4856	-0.485	-0.4874	-0.4851	-0.485	-0.4866	-0.4892	-0.4839	-0.4883	-0.4833	-0.4681	-0.485	-0.4865	-0.4877	-0.483	-0.4832	-0.4879	-0.4851	-0.4865	-0.4851	-0.4894	-0.4875
CALU	-0.373	-0.41	-0.3815	-0.4512	-0.4061	-0.4387	-0.4553	-0.4376	-0.4474	-0.4478	-0.4583	-0.4547	-0.4619	-0.4232	-0.3855	-0.4313	-0.3753	-0.3829	-0.4523	-0.4217	-0.423	-0.383	-0.4024	-0.4119	-0.386	-0.4443	-0.4261	-0.373	-0.3623	-0.4404	-0.4439	-0.4251	-0.4241	-0.4459	-0.4326	-0.4342	-0.4294	-0.4442	-0.4314	-0.4348	-0.4519	-0.3963	-0.4481	-0.4493	-0.4212	-0.4417	-0.429	-0.4327	-0.4492
CBX3	-0.2796	-0.2776	-0.3173	-0.3891	-0.2496	-0.3605	0.2919	-0.316	-0.3413	-0.3501	-0.4151	-0.3217	-0.218	-0.2643	-0.2249	-0.2157	-0.1988	-0.3195	-0.4103	-0.0701	-0.3855	-0.2397	-0.3236	-0.4025	0.0282	0.019	-0.3287	-0.3512	-0.3895	-0.341	-0.3568	-0.3779	-0.3632	-0.3392	-0.3492	-0.4253	-0.3831	-0.4029	-0.3095	-0.2602	-0.332	-0.3935	-0.4159	-0.4101	-0.2622	-0.3862	-0.386	-0.3508	-0.3911
CCDC43	-0.4442	-0.4433	-0.3892	-0.4417	-0.4142	-0.4231	-0.4407	-0.4232	-0.4361	-0.4442	-0.4507	-0.4456	-0.4472	-0.4406	-0.4142	-0.3899	-0.3864	-0.4235	-0.3546	-0.415	-0.3853	-0.3879	-0.4138	-0.4274	-0.3958	-0.4606	-0.4124	-0.3945	-0.4273	-0.3902	-0.4237	-0.4289	-0.3864	-0.4167	-0.4153	-0.4474	-0.3198	-0.448	-0.4141	-0.4275	-0.4536	-0.4292	-0.4486	-0.4458	-0.3976	-0.4317	-0.4249	-0.442	-0.4486
CCDC84	-0.4874	-0.4785	-0.4842	-0.4802	-0.4845	-0.482	-0.4843	-0.482	-0.4824	-0.4775	-0.4837	-0.4838	-0.478	-0.467	-0.4811	-0.4861	-0.4855	-0.4826	-0.479	-0.4846	-0.4849	-0.4865	-0.481	-0.4853	-0.4824	-0.4822	-0.4812	-0.4863	-0.4821	-0.4846	-0.4779	-0.4817	-0.4893	-0.4848	-0.4828	-0.4836	-0.4819	-0.4559	-0.4851	-0.4833	-0.4835	-0.4822	-0.4832	-0.4811	-0.4833	-0.4829	-0.4814	-0.4694	-0.4721
CCNA2	0.3738	0.385	0.3391	0.3754	0.3601	0.4063	0.3964	0.4065	0.4047	0.4158	0.3982	0.391	0.4245	0.3817	0.337	0.2846	0.2825	0.3263	0.3817	0.3619	0.2005	0.3132	0.359	0.2232	0.2939	0.423	0.3244	0.3008	0.347	0.3245	0.365	0.3613	0.2779	0.253	0.3596	0.3762	0.3566	0.3828	0.3448	0.3816	0.4087	0.2275	0.386	0.3691	0.3433	0.3653	0.335	0.416	0.4068
CCNI	-0.4789	-0.4651	-0.4783	-0.4626	-0.4813	-0.4795	-0.4771	-0.4765	-0.4822	-0.4766	-0.478	-0.4779	-0.4788	-0.4637	-0.472	-0.4827	-0.4807	-0.4776	-0.4819	-0.4824	-0.4863	-0.4835	-0.4687	-0.4721	-0.4845	-0.4808	-0.4802	-0.4859	-0.4818	-0.4774	-0.48	-0.4764	-0.4809	-0.481	-0.4799	-0.4797	-0.4793	-0.4809	-0.4806	-0.4779	-0.4781	-0.4771	-0.4802	-0.4784	-0.4777	-0.4804	-0.4782	-0.4728	-0.4729
CCRN4L	-0.4905	-0.487	-0.4854	-0.4802	-0.4853	-0.4844	-0.4852	-0.4868	-0.4885	-0.4803	-0.4858	-0.4841	-0.4827	-0.4846	-0.482	-0.4886	-0.4881	-0.4877	-0.4841	-0.4856	-0.488	-0.4864	-0.4879	-0.4857	-0.485	-0.4901	-0.4881	-0.4903	-0.486	-0.4864	-0.4853	-0.4867	-0.4895	-0.486	-0.4859	-0.4862	-0.4834	-0.4812	-0.4849	-0.4866	-0.4856	-0.4863	-0.4852	-0.4853	-0.4811	-0.485	-0.4872	-0.4855	-0.4888
CCT2	-0.4678	-0.468	-0.4813	-0.4627	-0.4846	-0.4785	-0.4787	-0.483	-0.4866	-0.4779	-0.4694	-0.4542	-0.4737	-0.4695	-0.4757	-0.485	-0.4812	-0.4844	-0.4772	-0.4786	-0.4857	-0.4838	-0.4716	-0.4855	-0.4802	-0.4801	-0.4835	-0.4711	-0.4806	-0.477	-0.4812	-0.4797	-0.4803	-0.4744	-0.4796	-0.4844	-0.4704	-0.4656	-0.4795	-0.4808	-0.4825	-0.4827	-0.48	-0.4843	-0.482	-0.4787	-0.4836	-0.4843	-0.4868
CCT6B	-0.445	-0.4232	-0.3658	-0.4087	-0.3988	-0.3992	-0.4102	-0.3905	-0.3949	-0.4248	-0.4219	-0.42	-0.4151	-0.4271	-0.4225	-0.3969	-0.3757	-0.4096	-0.3887	-0.3909	-0.4258	-0.3945	-0.3965	-0.3801	-0.3923	-0.4301	-0.4068	-0.4186	-0.3831	-0.4133	-0.4179	-0.405	-0.4106	-0.4185	-0.3944	-0.4107	-0.4035	-0.4179	-0.391	-0.4112	-0.4089	-0.4055	-0.4343	-0.4301	-0.3725	-0.4102	-0.4077	-0.4208	-0.4124
CDC7	0.4083	0.4082	0.4171	0.4387	0.44	0.4321	0.2892	0.4335	0.4466	0.4512	0.4308	0.4249	0.4128	0.4444	0.4406	0.4077	0.4152	0.4276	0.4264	0.4152	0.3813	0.4259	0.397	0.3874	0.412	0.4595	0.4248	0.3995	0.4286	0.4122	0.4158	0.4254	0.393	0.3882	0.4004	0.4465	0.4247	0.4258	0.4167	0.4351	0.4507	0.4292	0.4475	0.4231	0.391	0.4193	0.4248	0.3967	0.4553
CDC20	-0.4852	-0.4813	-0.486	-0.4855	-0.4862	-0.4832	-0.4839	-0.4848	-0.4853	-0.4858	-0.4828	-0.4813	-0.4822	-0.4822	-0.4832	-0.486	-0.4873	-0.4852	-0.4847	-0.487	-0.4878	-0.4863	-0.485	-0.4854	-0.4865	-0.4879	-0.4877	-0.4868	-0.4832	-0.4858	-0.4874	-0.4855	-0.4881	-0.488	-0.4855	-0.4877	-0.4845	-0.4835	-0.4862	-0.4844	-0.4858	-0.4847	-0.4875	-0.4884	-0.484	-0.4864	-0.4826	-0.4856	-0.4841
CDC37L1	-0.2213	-0.3021	-0.4352	-0.405	-0.415	-0.2646	-0.4241	-0.2258	-0.407	-0.4074	-0.2799	-0.1444	-0.1967	-0.3931	-0.3606	-0.4349	-0.4268	-0.4201	-0.3875	-0.4231	-0.1863	-0.403	-0.1884	-0.3895	-0.4138	-0.4308	-0.4438	-0.4231	-0.4268	-0.4297	-0.428	-0.3682	-0.386	-0.4303	-0.3095	-0.424	-0.4017	-0.4258	-0.3586	-0.4389	-0.3766	-0.4251	-0.3217	-0.4289	-0.3033	-0.4337	-0.33	-0.3375	-0.4172
CDKN2C	0.1565	0.2631	0.3418	0.3814	0.1043	0.3767	0.3338	0.3518	0.3864	0.401	0.3239	0.3379	0.3533	0.2635	0.1495	0.3491	0.3385	0.2629	0.2844	0.3679	0.3006	0.1183	-0.0189	0.2478	0.3093	0.3933	0.3727	0.0757	0.3022	0.3076	0.3386	0.3573	0.3188	0.2955	0.3186	0.421	0.3263	0.3623	0.2853	0.3365	0.1355	0.2612	0.1326	0.4397	0.3709	0.0399	0.2896	0.3553	0.3077
CENPL	0.3605	0.2907	0.2094	0.3046	0.1889	0.3478	0.3252	0.2746	0.4412	0.2706	0.0997	0.149	0.2686	0.4071	0.3168	0.3209	0.3946	0.3213	0.4196	0.1824	-0.3576	0.2982	0.3324	0.1085	0.3906	0.3688	0.3366	-0.1235	0.3597	0.363	0.2662	0.2997	0.2049	0.2763	0.3299	0.2499	0.3637	0.2149	0.1684	0.3792	0.3675	0.01	0.3295	0.0457	0.096	0.2117	-0.2113	0.1502	0.3656
CETN3	-0.4738	-0.4706	-0.4698	-0.4709	-0.4731	-0.4699	-0.4768	-0.4692	-0.4752	-0.4672	-0.4733	-0.4636	-0.4712	-0.4681	-0.4703	-0.4685	-0.4731	-0.4757	-0.4592	-0.4712	-0.4721	-0.4785	-0.4696	-0.4688	-0.4709	-0.4841	-0.479	-0.4591	-0.4684	-0.4731	-0.474	-0.476	-0.4706	-0.4668	-0.4746	-0.4806	-0.4751	-0.4605	-0.4751	-0.4756	-0.477	-0.4741	-0.4768	-0.4835	-0.4782	-0.4733	-0.4725	-0.4825	-0.479
CH25H	-0.4804	-0.4828	-0.4438	-0.4743	-0.4693	-0.4774	-0.4784	-0.4789	-0.4693	-0.4469	-0.4809	-0.4814	-0.4808	-0.4739	-0.4754	-0.468	-0.4729	-0.4728	-0.4621	-0.4664	-0.462	-0.4711	-0.4727	-0.4785	-0.4757	-0.4733	-0.4776	-0.4479	-0.4651	-0.4735	-0.4688	-0.4717	-0.4701	0.3815	-0.4661	-0.4819	-0.4698	-0.4413	-0.4617	-0.4645	-0.4817	-0.4712	-0.474	-0.4446	-0.4758	-0.4698	-0.4563	-0.4838	-0.4804
COPB2	-0.2427	-0.1869	-0.2567	-0.3024	-0.277	-0.1077	-0.3104	-0.3074	-0.3152	-0.3864	-0.4242	-0.3568	-0.3268	-0.2208	-0.2003	-0.2979	-0.1571	-0.2425	-0.3477	-0.3885	-0.3588	-0.3025	-0.3421	-0.2702	-0.3792	-0.2955	-0.114	-0.244	-0.3292	-0.2445	-0.2677	-0.3215	-0.2569	-0.1245	-0.2763	-0.3596	-0.3384	-0.2023	-0.3164	-0.4138	-0.2805	-0.2188	-0.3831	-0.3658	-0.2386	-0.3369	-0.3423	-0.3349	-0.3378
COX15	-0.4651	-0.4592	-0.4521	-0.4642	-0.461	-0.4583	-0.4654	-0.4578	-0.4689	-0.453	-0.4702	-0.4623	-0.4681	-0.4374	-0.4542	-0.4631	-0.4589	-0.4575	-0.4497	-0.4573	-0.4398	-0.4556	-0.4646	-0.4603	-0.4644	-0.4758	-0.4524	-0.4198	-0.4487	-0.4559	-0.4689	-0.4622	-0.4536	-0.4635	-0.4647	-0.4578	-0.4579	-0.4503	-0.4606	-0.452	-0.4721	-0.4704	-0.4657	-0.4589	-0.4596	-0.4693	-0.4495	-0.4642	-0.4525
CPA1	0.0559	0.2899	0.2588	0.2814	0.0576	0.0825	0.0962	-0.0279	0.1339	0.2576	-0.084	0.1417	0.0789	0.0706	0.1389	0.2549	-0.0668	0.0135	-0.0347	0.0482	0.1669	0.3039	0.0162	0.3733	-0.149	0.3637	-0.0222	0.0375	0.3947	0.2765	0.2498	-0.0162	0.1309	-0.3005	0.2733	0.1081	0.0942	0.2884	0.1109	0.2262	0.1252	0.1928	-0.0012	0.312	0.2118	0.1109	0.2183	0.0819	0.2557
CSE1L	-0.48	-0.4733	-0.4699	-0.4771	-0.4713	-0.4759	-0.4758	-0.4734	-0.4768	-0.4776	-0.4666	-0.4725	-0.4679	-0.4761	-0.4773	-0.4774	-0.4797	-0.4778	-0.474	-0.4785	-0.4743	-0.4709	-0.4751	-0.4756	-0.4793	-0.4786	-0.4741	-0.4768	-0.4785	-0.4764	-0.48	-0.4735	-0.4796	-0.478	-0.4765	-0.4811	-0.4763	-0.476	-0.4773	-0.4724	-0.4789	-0.4775	-0.4778	-0.48	-0.4773	-0.4785	-0.4751	-0.4759	-0.4779
CTR9	-0.4598	-0.4279	-0.4501	-0.4296	-0.4527	-0.4316	-0.4492	-0.4329	-0.4463	-0.4495	-0.4496	-0.4397	-0.4538	-0.439	-0.4192	-0.4342	-0.4344	-0.4235	-0.4426	-0.4294	-0.4593	-0.4536	-0.4356	-0.4388	-0.442	-0.451	-0.4422	-0.4247	-0.4456	-0.4344	-0.4452	-0.4477	-0.4394	-0.4255	-0.4405	-0.4513	-0.4235	-0.445	-0.4359	-0.4301	-0.4607	-0.4304	-0.4543	-0.4507	-0.4497	-0.4436	-0.4484	-0.4522	-0.4457
CYC1	-0.0396	0.0712	0.0464	0.0702	0.0118	0.1086	-0.0318	0.111	0.3229	0.0464	0.0502	0.2354	0.046	0.2722	0.2979	0.0741	0.1224	0.071	-0.3206	-0.0648	-0.2492	-0.0183	-0.064	-0.0346	-0.1747	0.2829	-0.0283	0.0387	0.3056	0.1224	0.0687	0.0715	0.0098	0.0864	0.1628	0.3167	-0.0504	0.1888	0.0387	-0.0022	0.078	-0.1088	-0.0999	0.0142	-0.0628	0.0455	-0.124	-0.0049	0.0847
CYCS	0.2877	0.1764	0.126	0.0165	0.179	0.1182	0.1239	0.194	0.2119	0.226	0.2244	0.1177	0.1657	0.3796	0.127	0.11	0.1489	0.2595	0.2046	0.138	-0.0708	0.2313	0.2811	0.2381	0.1993	0.1669	0.2599	0.2456	-0.0239	0.1706	0.0981	0.0179	0.0302	0.0673	0.1156	0.1804	-0.0566	0.2774	0.1222	0.2084	0.1578	-0.0553	0.0406	0.109	0.2754	0.2696	0.1886	0.0838	0.2038
CYP26A1	-0.4708	-0.4414	-0.4318	-0.4407	-0.4121	-0.4344	-0.4429	-0.4264	-0.4406	-0.4264	-0.4485	-0.465	-0.4504	-0.4567	-0.4465	-0.4526	-0.443	-0.4496	-0.456	-0.4346	-0.4242	-0.4587	-0.4232	-0.4346	-0.4405	-0.1838	-0.4426	-0.4573	-0.4513	-0.4211	-0.4506	-0.437	-0.4545	-0.4489	-0.4528	-0.4376	-0.4469	-0.3896	-0.4186	-0.4198	-0.4557	-0.4483	-0.4617	-0.4376	-0.4444	-0.44	-0.4477	-0.4296	-0.4415
DAD1	-0.4879	-0.4845	-0.4828	-0.4845	-0.4832	-0.4835	-0.4811	-0.4829	-0.4819	-0.4808	-0.48	-0.4776	-0.4803	-0.4824	-0.4871	-0.4841	-0.4814	-0.4847	-0.485	-0.4837	-0.4874	-0.4833	-0.4798	-0.48	-0.4837	-0.4841	-0.483	-0.4803	-0.483	-0.4818	-0.4831	-0.4834	-0.4816	-0.4867	-0.4842	-0.486	-0.4832	-0.4841	-0.4823	-0.4827	-0.4865	-0.4819	-0.4849	-0.4844	-0.4825	-0.4838	-0.4836	-0.4842	-0.4844
DCAF7	-0.4926	-0.4892	-0.4905	-0.4892	-0.4906	-0.4903	-0.4894	-0.49	-0.4909	-0.4888	-0.4869	-0.4859	-0.4874	-0.4885	-0.4908	-0.4907	-0.4899	-0.4913	-0.4907	-0.4907	-0.492	-0.4909	-0.4885	-0.4915	-0.4901	-0.4918	-0.4892	-0.4919	-0.4886	-0.4902	-0.4888	-0.4905	-0.4914	-0.4916	-0.4904	-0.491	-0.4885	-0.4888	-0.4893	-0.4895	-0.491	-0.4899	-0.4895	-0.4907	-0.4888	-0.49	-0.4891	-0.4896	-0.4889
DCUN1D5	-0.479	-0.4721	-0.4564	-0.4673	-0.4635	-0.4628	-0.4638	-0.4608	-0.4598	-0.4764	-0.4627	-0.4688	-0.4647	-0.4602	-0.4667	-0.4778	-0.4687	-0.4754	-0.4554	-0.4644	-0.449	-0.4656	-0.4659	-0.4689	-0.4674	-0.4661	-0.4647	-0.4726	-0.4447	-0.4642	-0.456	-0.457	-0.4688	-0.4679	-0.4642	-0.4694	-0.4651	-0.4688	-0.4656	-0.4623	-0.4678	-0.4685	-0.4664	-0.4683	-0.4673	-0.4694	-0.4565	-0.4587	-0.4679
DDX21	-0.4149	-0.4075	-0.4599	-0.4717	-0.4531	-0.4656	-0.4729	-0.4691	-0.4643	-0.4719	-0.4718	-0.4692	-0.4746	-0.4084	-0.402	-0.4439	-0.4538	-0.3979	-0.4458	-0.458	-0.4474	-0.459	-0.4512	-0.4589	-0.4527	-0.4687	-0.4513	-0.4213	-0.4198	-0.4493	-0.4632	-0.4558	-0.448	-0.4199	-0.4584	-0.4707	-0.4447	-0.4588	-0.4626	-0.4452	-0.476	-0.4571	-0.4747	-0.467	-0.4592	-0.4489	-0.4421	-0.4701	-0.4565
DGCR5	-0.133	0.0863	-0.0639	-0.0673	-0.0874	-0.059	-0.0312	-0.1004	0.1762	0.0369	0.0241	-0.0172	-0.0182	-0.0489	-0.0259	-0.0134	-0.0413	-0.0237	0.288	-0.182	0.2753	0.1133	-0.0964	0.103	-0.0625	-0.0751	-0.0539	-0.1015	-0.0289	0.0212	-0.0809	-0.0364	-0.1259	-0.1602	-0.0729	0.0257	0.0124	0.0132	-0.0612	0.0475	-0.1116	-0.0777	-0.1119	0.0752	-0.0596	-0.1377	0.0574	-0.0491	0.0431
DGCR6	-0.4836	-0.4621	-0.4493	-0.4527	-0.4589	-0.4456	-0.4532	-0.4473	-0.4545	-0.4669	-0.4712	-0.4727	-0.4616	-0.4468	-0.4588	-0.4548	-0.4622	-0.4473	-0.4438	-0.4606	-0.4596	-0.4619	-0.4567	-0.4542	-0.4581	-0.4563	-0.4622	-0.4631	-0.0906	-0.449	-0.4532	-0.4532	-0.461	-0.2066	-0.4624	-0.4658	-0.4476	-0.4488	-0.435	-0.4528	-0.4672	-0.451	-0.4661	-0.4605	-0.4447	-0.4607	-0.4441	-0.4584	-0.4531
DHDDS	0.0902	0.03	0.1381	-0.0506	-0.1295	0.196	-0.056	0.0903	-0.0466	0.1036	0.1314	0.01	0.0688	0.1539	0.0383	0.2719	-0.242	-0.0739	-0.2964	-0.1632	-0.2827	0.2775	-0.0789	-0.3051	0.1495	-0.1286	0.0754	-0.0701	0.359	0.2937	-0.06	0.1583	0.0437	0.3426	0.2319	0.392	0.0514	0.1239	0.0143	0.1632	-0.1744	0.0203	-0.152	0.0583	0.0502	-0.0882	-0.1581	-0.0262	-0.1237
DHH	-0.4867	-0.4794	-0.3697	-0.4817	-0.4203	-0.4783	-0.4808	-0.4852	-0.431	-0.3645	-0.412	-0.4809	-0.4844	-0.479	-0.4788	-0.4727	-0.3348	-0.3925	-0.2627	-0.2783	-0.3065	-0.3723	-0.4831	-0.4821	-0.4798	-0.3437	-0.479	-0.4766	-0.4791	-0.0605	-0.0216	-0.4805	-0.478	-0.4849	-0.3202	-0.1067	-0.2467	-0.0113	-0.1471	-0.4277	-0.1943	-0.4801	-0.2029	-0.0955	-0.042	-0.478	-0.4777	-0.4862	-0.4409
DHRS7	-0.4768	-0.4758	-0.4813	-0.471	-0.4816	-0.4818	-0.4837	-0.4813	-0.4817	-0.4744	-0.4703	-0.4761	-0.4761	-0.4637	-0.4757	-0.4813	-0.479	-0.4819	-0.4837	-0.4798	-0.4835	-0.4818	-0.4774	-0.4757	-0.4787	-0.4825	-0.4813	-0.4749	-0.481	-0.4803	-0.4717	-0.4786	-0.4806	-0.4833	-0.4795	-0.4838	-0.4767	-0.4741	-0.4806	-0.4782	-0.4797	-0.4775	-0.4806	-0.4817	-0.477	-0.48	-0.4813	-0.4805	-0.4777
DNAH17	0.3582	0.4102	0.428	0.4533	0.4507	0.4484	0.4498	0.4562	0.4456	0.4465	0.4547	0.4395	0.4589	0.3959	0.3983	0.4186	0.4231	0.4055	0.4179	0.4357	0.3938	0.414	0.4302	0.44	0.4296	0.4562	0.4344	0.4101	0.4291	0.4327	0.4233	0.4369	0.4247	0.4017	0.4244	0.4606	0.3992	0.332	0.4357	0.4301	0.4564	0.4251	0.4449	0.4352	0.4365	0.423	0.4315	0.4479	0.4604
DNASE2	-0.3992	-0.2561	-0.0265	-0.218	-0.4287	-0.1139	-0.3995	-0.4077	0.1104	-0.4495	-0.3994	-0.367	-0.2725	-0.3212	-0.4052	-0.3617	-0.4352	-0.4076	-0.4122	-0.3964	-0.4654	-0.3854	-0.4467	-0.4759	-0.3692	-0.4066	-0.3189	-0.4372	-0.4297	-0.3849	-0.433	-0.3983	-0.4033	-0.4478	-0.3112	-0.4042	-0.4391	-0.3465	-0.3158	-0.304	-0.4208	-0.2579	-0.4235	-0.3362	-0.4004	-0.4118	-0.3767	-0.4103	-0.386
DOPEY1	-0.4852	-0.4839	-0.4787	-0.4752	-0.4843	-0.4794	-0.4831	-0.4834	-0.4837	-0.4773	-0.4775	-0.4743	-0.4811	-0.4807	-0.4793	-0.4803	-0.4819	-0.4816	-0.4776	-0.4788	-0.4753	-0.4857	-0.4781	-0.4777	-0.4823	-0.4852	-0.4846	-0.484	-0.4824	-0.4793	-0.481	-0.4794	-0.4795	-0.4727	-0.4805	-0.4809	-0.4806	-0.4753	-0.4809	-0.4834	-0.4797	-0.4794	-0.4791	-0.4838	-0.4798	-0.478	-0.4829	-0.4804	-0.4861
DUSP1	-0.2891	0.1911	-0.2277	-0.1871	-0.1427	-0.1478	0.0091	-0.2316	0.4069	-0.2038	-0.3121	-0.0397	-0.0899	-0.3008	-0.3079	-0.0885	-0.0432	-0.0487	0.2123	-0.2816	-0.3908	-0.2219	0.0337	-0.2101	-0.0769	-0.277	-0.2363	-0.0513	0.0286	0.0362	-0.2513	-0.1537	-0.0603	0.4036	0.2286	-0.0066	0.192	0.0982	-0.0294	-0.1773	-0.2877	-0.2469	-0.2541	-0.1885	-0.1832	-0.2303	-0.3094	-0.1272	-0.1178
EBAG9	-0.4889	-0.4841	-0.4839	-0.4851	-0.4865	-0.4829	-0.4838	-0.4829	-0.4861	-0.4868	-0.4827	-0.4826	-0.4815	-0.4871	-0.4863	-0.4878	-0.4874	-0.4882	-0.4885	-0.4892	-0.4863	-0.4893	-0.4869	-0.4864	-0.4868	-0.4897	-0.4874	-0.4875	-0.4866	-0.4879	-0.4861	-0.4872	-0.4889	-0.4873	-0.4852	-0.489	-0.4861	-0.4849	-0.4868	-0.4878	-0.4877	-0.4861	-0.4845	-0.4874	-0.4871	-0.4886	-0.4847	-0.4879	-0.4863
EED	-0.4809	-0.4834	-0.4824	-0.4729	-0.4822	-0.483	-0.4778	-0.4822	-0.4833	-0.4748	-0.4776	-0.4816	-0.4743	-0.4813	-0.4758	-0.4837	-0.4827	-0.4803	-0.4805	-0.4812	-0.4846	-0.4854	-0.48	-0.4797	-0.4793	-0.4814	-0.4834	-0.4789	-0.4746	-0.4781	-0.483	-0.482	-0.4821	-0.4819	-0.4801	-0.4848	-0.4816	-0.4597	-0.4806	-0.4813	-0.483	-0.4823	-0.475	-0.482	-0.4776	-0.4832	-0.478	-0.4738	-0.477
EEF1G	-0.4897	-0.4851	-0.4838	-0.4838	-0.4848	-0.4804	-0.4822	-0.4844	-0.485	-0.4852	-0.4823	-0.4816	-0.4831	-0.4858	-0.4876	-0.487	-0.4847	-0.4872	-0.487	-0.4863	-0.4885	-0.4846	-0.4855	-0.4867	-0.4837	-0.4904	-0.4878	-0.4848	-0.4866	-0.4835	-0.486	-0.4867	-0.4863	-0.4866	-0.4854	-0.4883	-0.4848	-0.4827	-0.4851	-0.4849	-0.4851	-0.4851	-0.4881	-0.4886	-0.4827	-0.4822	-0.4851	-0.4863	-0.4851
EFNB3	-0.3891	-0.4366	-0.448	-0.4627	-0.4548	-0.458	-0.4479	-0.4627	-0.4001	-0.4554	-0.4452	-0.3985	-0.4616	-0.4574	-0.4541	-0.4565	-0.418	-0.443	-0.4635	-0.3579	-0.4695	-0.369	-0.4262	-0.4583	-0.4473	-0.4447	-0.4487	-0.4696	-0.4565	-0.4675	-0.4339	-0.4522	-0.4589	-0.4592	-0.428	-0.4537	-0.4581	-0.4029	-0.3851	-0.4196	-0.4428	-0.4676	-0.4271	0.0309	-0.1246	-0.4244	-0.4339	-0.45	-0.4228
EIF1	-0.4911	-0.4883	-0.4904	-0.4858	-0.491	-0.4909	-0.4902	-0.492	-0.4922	-0.4853	-0.4896	-0.4861	-0.4864	-0.4888	-0.4885	-0.4912	-0.4901	-0.4928	-0.4898	-0.4907	-0.4914	-0.4926	-0.4891	-0.4922	-0.491	-0.4924	-0.4913	-0.4939	-0.4891	-0.4892	-0.4902	-0.491	-0.4903	-0.4918	-0.4887	-0.4918	-0.4892	-0.4785	-0.4909	-0.4907	-0.4887	-0.4899	-0.4901	-0.4905	-0.4895	-0.4888	-0.489	-0.4917	-0.4903
ELP2	-0.4774	-0.4751	-0.4831	-0.4778	-0.4791	-0.4796	-0.4817	-0.4797	-0.4768	-0.479	-0.4775	-0.4731	-0.4752	-0.4741	-0.481	-0.4818	-0.4837	-0.4841	-0.4854	-0.4838	-0.4822	-0.484	-0.4802	-0.4836	-0.4799	-0.4824	-0.4825	-0.487	-0.4796	-0.4814	-0.4816	-0.4829	-0.4859	-0.4844	-0.4825	-0.4808	-0.4792	-0.4778	-0.4814	-0.4805	-0.4838	-0.4842	-0.4837	-0.4814	-0.4797	-0.4834	-0.4821	-0.4801	-0.4801
EWSR1	-0.4917	-0.4877	-0.4779	-0.4802	-0.4881	-0.4771	-0.4809	-0.4789	-0.4871	-0.4803	-0.4807	-0.4846	-0.4794	-0.4859	-0.4886	-0.4901	-0.4874	-0.4883	-0.4822	-0.4865	-0.4908	-0.4894	-0.4835	-0.4859	-0.4887	-0.4906	-0.4878	-0.4883	-0.4876	-0.4862	-0.4869	-0.4858	-0.4871	-0.4888	-0.4865	-0.4873	-0.4855	-0.4754	-0.4839	-0.4883	-0.4871	-0.4842	-0.4871	-0.4885	-0.4862	-0.4873	-0.4853	-0.4899	-0.4894
FABP5L3	-0.4833	-0.4793	-0.4681	-0.4757	-0.4803	-0.4811	-0.4776	-0.4793	-0.4852	-0.4773	-0.4773	-0.4727	-0.4731	-0.4779	-0.4789	-0.4839	-0.4814	-0.4796	-0.4819	-0.4789	-0.4781	-0.4751	-0.4757	-0.4834	-0.4812	-0.4844	-0.4791	-0.4776	-0.4776	-0.484	-0.4817	-0.4725	-0.4802	-0.4832	-0.4772	-0.4749	-0.4779	-0.4715	-0.4814	-0.4808	-0.4826	-0.4773	-0.479	-0.4814	-0.4793	-0.4814	-0.4787	-0.4821	-0.4867
FAM86D	-0.1791	0.0005	-0.1326	-0.1025	-0.1635	-0.0412	-0.0094	-0.1538	0.0151	-0.0493	-0.1784	-0.099	-0.0478	-0.0988	-0.1279	-0.0645	-0.1306	-0.116	-0.3825	-0.1813	-0.2398	-0.0989	-0.0686	-0.2769	-0.019	-0.0542	0.0045	-0.0825	-0.1782	-0.0796	-0.0906	-0.1584	-0.213	-0.2023	-0.0054	-0.1354	-0.2316	-0.0308	-0.1308	-0.1247	-0.1463	-0.1667	-0.0855	-0.1834	-0.1571	-0.0822	-0.1241	-0.1349	-0.1063
FANCF	-0.482	-0.4762	-0.4718	-0.4755	-0.4782	-0.4751	-0.4805	-0.4769	-0.4771	-0.4798	-0.4801	-0.4696	-0.4733	-0.4756	-0.4774	-0.4702	-0.4697	-0.4763	-0.4766	-0.4784	-0.4759	-0.473	-0.4391	-0.4594	-0.4733	-0.4833	-0.4725	-0.4626	-0.4683	-0.4673	-0.4788	-0.4719	-0.4691	-0.4703	-0.476	-0.467	-0.4762	-0.4788	-0.4615	-0.4787	-0.4803	-0.4684	-0.4792	-0.4827	-0.472	-0.4719	-0.4773	-0.4793	-0.4815
FBRS	0.4487	0.4469	0.446	0.4559	0.4584	0.4612	0.4526	0.4519	0.4628	0.4564	0.4618	0.3807	0.455	0.4356	0.4518	0.4373	0.4488	0.4481	0.4551	0.4505	0.4638	0.452	0.4498	0.453	0.4558	0.4459	0.4482	0.4433	0.4505	0.4562	0.441	0.4401	0.456	0.4338	0.447	0.4553	0.4549	0.4284	0.4334	0.4441	0.4577	0.4518	0.4532	0.4488	0.4559	0.4458	0.4513	0.4649	0.4552
FBXO3	-0.3227	-0.3919	-0.4488	-0.3969	-0.4425	-0.4152	-0.4296	-0.434	-0.405	-0.4063	-0.4006	-0.3778	-0.3721	-0.3718	-0.3953	-0.3967	-0.4567	-0.4385	-0.4591	-0.4336	-0.4679	-0.4446	-0.4213	-0.4471	-0.4359	-0.3887	-0.4408	-0.4658	-0.416	-0.4349	-0.4224	-0.4332	-0.4454	-0.4508	-0.4327	-0.4062	-0.4397	-0.2688	-0.434	-0.4166	-0.3942	-0.4385	-0.4363	-0.4345	-0.4269	-0.4357	-0.4377	-0.43	-0.4075
FBXO4	-0.4809	-0.4737	-0.4766	-0.4654	-0.4776	-0.474	-0.4782	-0.4736	-0.4777	-0.4745	-0.4787	-0.4783	-0.4749	-0.4675	-0.4704	-0.475	-0.4747	-0.4768	-0.4719	-0.4729	-0.4788	-0.4764	-0.4712	-0.4774	-0.4744	-0.4775	-0.4784	-0.4767	-0.471	-0.4724	-0.4755	-0.4745	-0.4788	-0.4765	-0.4714	-0.4781	-0.4747	-0.4612	-0.4762	-0.4744	-0.4749	-0.4769	-0.4765	-0.4702	-0.4732	-0.4761	-0.4731	-0.4792	-0.4825
FBXO28	-0.4286	-0.4309	-0.3702	-0.4577	-0.4269	-0.4106	-0.4492	-0.4337	-0.4037	-0.4554	-0.4644	-0.4569	-0.4612	-0.3437	-0.4092	-0.3071	-0.3552	-0.3558	-0.3577	-0.4226	-0.2989	-0.3724	-0.4385	-0.311	-0.3927	-0.4604	-0.4274	-0.2999	-0.3804	-0.4078	-0.4222	-0.3818	-0.396	-0.3208	-0.4241	-0.4132	-0.3487	-0.4542	-0.4187	-0.3947	-0.4656	-0.3812	-0.4501	-0.453	-0.4352	-0.4092	-0.4259	-0.4572	-0.454
FEM1C	-0.4756	-0.4792	-0.4859	-0.4773	-0.4824	-0.4826	-0.4828	-0.4834	-0.4846	-0.4765	-0.4814	-0.4765	-0.4801	-0.4739	-0.4762	-0.4775	-0.4818	-0.4803	-0.4769	-0.4798	-0.4857	-0.4852	-0.48	-0.4799	-0.4796	-0.4876	-0.4844	-0.4848	-0.4746	-0.4801	-0.4825	-0.4814	-0.4814	-0.4771	-0.4774	-0.4855	-0.4788	-0.0971	-0.4783	-0.4791	-0.4819	-0.483	-0.4853	-0.4861	-0.4823	-0.4827	-0.4813	-0.4864	-0.4861
FKBP2	-0.4669	-0.3558	-0.4759	-0.4312	-0.4555	-0.4488	-0.4508	-0.4439	-0.4571	-0.4496	-0.4635	-0.4466	-0.4523	-0.4689	-0.4513	-0.4684	-0.4515	-0.4595	-0.4675	-0.4611	-0.4664	-0.4199	-0.4443	-0.4672	-0.4683	-0.4566	-0.4666	-0.4486	-0.4418	-0.4445	-0.4659	-0.4633	-0.4577	-0.4299	-0.4645	-0.4531	-0.4639	-0.4321	-0.4499	-0.4515	-0.4556	-0.4529	-0.4558	-0.4454	-0.4454	-0.4644	-0.4626	-0.4554	-0.4549
FKBP11	-0.4508	-0.3976	-0.4141	-0.4411	-0.0638	-0.4041	-0.332	-0.4156	0.0485	-0.3966	-0.4181	-0.3424	-0.3682	-0.3325	-0.3852	-0.4329	-0.2763	-0.2195	-0.473	-0.3834	-0.4633	-0.1647	-0.43	-0.4379	-0.4383	-0.3909	-0.4269	-0.4424	-0.0603	-0.4324	-0.449	-0.4224	-0.4448	-0.3505	-0.3598	0.0067	-0.3937	-0.4529	-0.3124	-0.414	-0.4117	-0.4441	-0.4144	-0.4007	-0.451	-0.4101	-0.4263	-0.3911	-0.3104
FLJ16779	-0.4876	-0.4806	-0.4883	-0.3085	-0.4606	-0.4867	-0.4647	-0.4854	-0.4682	-0.333	-0.4873	-0.4855	-0.4835	-0.4829	-0.4851	-0.479	-0.4147	-0.4155	-0.4899	-0.4105	-0.3102	0.1224	-0.4852	-0.4904	-0.4757	-0.49	-0.4871	-0.4886	-0.486	-0.1707	0.0032	-0.4858	-0.4188	-0.4875	-0.4246	-0.4251	-0.4826	-0.3147	-0.1644	-0.4398	-0.4379	-0.4887	-0.4814	0.1116	-0.4848	-0.4821	-0.1103	-0.4855	-0.4547
FLJ39582	-0.4704	-0.4701	-0.4336	-0.4356	-0.4396	-0.441	-0.453	-0.4602	-0.4428	-0.437	-0.465	-0.4262	-0.4574	-0.4563	-0.4629	-0.2893	-0.4521	-0.4447	-0.4388	-0.4591	-0.4234	-0.4331	-0.452	-0.4098	-0.4344	-0.4657	-0.4545	-0.4096	-0.459	-0.4441	-0.4524	-0.4571	-0.4021	-0.4456	-0.4237	-0.4665	-0.4398	-0.4593	-0.423	-0.4396	-0.4588	-0.4602	-0.4663	-0.4643	-0.4468	-0.4422	-0.4514	-0.4553	-0.4613
FOXF1	-0.4831	-0.4267	-0.2575	-0.468	-0.4185	-0.4696	-0.4694	-0.4558	-0.4814	-0.2126	-0.4796	-0.4392	-0.4426	-0.4779	-0.479	-0.4516	-0.2571	-0.4423	-0.4824	-0.2987	-0.4859	-0.3799	-0.4597	-0.484	-0.4574	-0.4563	-0.4545	-0.4329	-0.4822	-0.0965	-0.3101	-0.4463	-0.3924	0.1195	-0.3149	-0.0091	-0.3033	-0.0917	-0.2331	-0.2981	-0.4433	-0.3846	-0.3577	-0.042	-0.1658	-0.4445	-0.4258	-0.2993	-0.1853
FRMD1	-0.0803	-0.0369	0.2818	0.0426	0.2857	0.0494	0.2047	0.108	0.3449	0.1579	-0.0469	0.0304	-0.0157	-0.0095	-0.0109	0.0391	-0.0818	0.3384	0.3264	0.016	0.3087	0.3109	-0.0559	0.0662	-0.0385	0.0727	0.0293	0.0158	0.2879	0.3102	0.2563	-0.024	0.1427	-0.1343	0.2271	0.1726	0.3237	0.3723	0.2605	0.082	0.2338	0.2488	-0.044	0.327	0.2041	0.0965	0.2614	0.1795	0.2651
FUT10	-0.4592	-0.4471	-0.383	-0.4291	-0.4241	-0.4436	-0.4348	-0.4303	-0.4303	-0.4535	-0.4639	-0.4605	-0.4581	-0.4457	-0.4222	-0.3885	-0.3765	-0.4016	-0.4315	-0.363	-0.3232	-0.3578	-0.4161	-0.3197	-0.405	-0.4489	-0.4049	-0.3585	-0.3493	-0.3827	-0.3878	-0.4256	-0.384	-0.2479	-0.4288	-0.4463	-0.384	-0.417	-0.4185	-0.4131	-0.4554	-0.3551	-0.4409	-0.4027	-0.3928	-0.3982	-0.3638	-0.4175	-0.4316
GABARAPL1	-0.469	-0.4457	-0.411	-0.4458	-0.4585	-0.4406	-0.4703	-0.4556	-0.4565	-0.4534	-0.4597	-0.444	-0.4375	-0.4465	-0.4268	-0.4664	-0.4583	-0.4623	-0.4651	-0.4662	-0.4729	-0.4538	-0.4484	-0.4699	-0.4698	-0.465	-0.4583	-0.4598	-0.4669	-0.4414	-0.4628	-0.4421	-0.4643	-0.4795	-0.4481	-0.4567	-0.4454	-0.4302	-0.4473	-0.455	-0.4608	-0.4501	-0.4507	-0.4322	-0.4547	-0.4454	-0.4625	-0.4329	-0.4442
GABRA2	-0.2267	-0.2043	0.3322	-0.2709	0.1782	-0.3141	-0.3734	-0.3693	0.1466	-0.1098	-0.4056	-0.1474	-0.3291	-0.2258	-0.1031	-0.3346	0.039	-0.1328	-0.3935	0.2597	-0.3722	0.0875	-0.3842	-0.2148	0.3203	-0.2358	-0.2953	0.0865	0.3683	-0.0353	0.3058	0.0274	-0.1869	0.3393	-0.2193	0.1682	-0.3321	-0.0544	-0.2834	-0.058	-0.2855	-0.3044	0.2645	-0.0201	-0.0404	0.2656	0.3259	0.0951	-0.3845
GAK	0.228	0.2164	0.2716	0.2394	0.2679	0.2632	0.2472	0.2533	0.3439	0.2594	0.2744	0.1871	0.2111	0.2385	0.251	0.2514	0.2232	0.2205	0.2366	0.2433	0.2555	0.2802	0.2195	0.2677	0.2255	0.2845	0.3035	0.2608	0.2221	0.2488	0.2429	0.2804	0.2437	0.2365	0.2099	0.2732	0.2316	0.1117	0.2423	0.2656	0.2541	0.2589	0.2216	0.2744	0.297	0.2556	0.2242	0.2584	0.3245
GAPDH	0.3587	0.4493	-0.036	-0.122	0.1977	0.355	0.3131	0.1475	0.4243	0.2393	-0.1523	0.3003	0.2101	0.4443	0.137	0.3848	0.2373	0.2204	0.442	-0.0204	0.4204	0.0481	-0.1199	0.1519	0.1845	0.0942	0.3071	0.2992	0.4402	0.2587	-0.0735	-0.1476	0.0001	0.2744	0.1897	0.216	0.3369	0.0872	-0.0236	0.0232	0.2051	-0.0715	-0.0442	-0.1384	-0.0553	0.2308	-0.1335	-0.0563	-0.0609
GDPD1	-0.2074	-0.3206	-0.4162	-0.2914	-0.3512	-0.4021	-0.3939	-0.3341	-0.3854	-0.4223	-0.4056	-0.3161	-0.2382	-0.2141	-0.2363	-0.1097	-0.2748	-0.326	-0.1908	-0.286	-0.3246	-0.3601	-0.1866	-0.4144	-0.3309	-0.1311	-0.2979	-0.2588	-0.2953	-0.3409	-0.2377	-0.2791	-0.2749	-0.3906	-0.2451	-0.36	-0.3053	-0.3318	-0.4247	-0.2961	0.2203	-0.3497	-0.3011	-0.3374	-0.3511	-0.3888	-0.3848	-0.352	-0.3098
GGH	-0.113	-0.0346	0.2997	-0.1518	-0.2132	0.018	0.1859	-0.0091	0.3538	0.1168	-0.294	-0.0507	-0.0965	-0.2627	-0.3148	-0.1948	0.2543	-0.236	0.429	-0.0287	0.4086	-0.4203	-0.3943	-0.2736	-0.3391	0.127	-0.0463	0.1017	-0.4294	-0.2635	0.2791	-0.3393	-0.1979	-0.3928	-0.2443	-0.3965	0.1093	-0.2319	-0.0479	-0.0785	-0.3459	-0.1066	0.0923	-0.217	-0.359	0.1493	-0.407	-0.2565	-0.1874
GIN1	-0.4451	-0.4338	-0.4628	-0.4436	-0.4362	-0.4513	-0.4616	-0.4564	-0.4666	-0.4672	-0.4629	-0.4635	-0.4629	-0.4384	-0.4374	-0.4433	-0.4421	-0.4279	-0.4442	-0.4564	-0.4516	-0.4529	-0.443	-0.4319	-0.4394	-0.4671	-0.4627	-0.4289	-0.4433	-0.4422	-0.4575	-0.4617	-0.4386	-0.4445	-0.4492	-0.4665	-0.4546	-0.4584	-0.4442	-0.4434	-0.4706	-0.4506	-0.4671	-0.471	-0.4603	-0.4497	-0.4448	-0.4629	-0.46
GINS1	-0.4815	-0.4772	-0.4838	-0.4847	-0.4845	-0.4846	-0.4845	-0.4849	-0.4867	-0.4833	-0.4841	-0.4778	-0.48	-0.4778	-0.4748	-0.4837	-0.4834	-0.4854	-0.4859	-0.4834	-0.4867	-0.4864	-0.4837	-0.4849	-0.4816	-0.4861	-0.4826	-0.4826	-0.4851	-0.4861	-0.4822	-0.4817	-0.4824	-0.486	-0.4833	-0.4869	-0.4867	-0.4869	-0.4818	-0.4847	-0.4862	-0.485	-0.486	-0.4843	-0.4826	-0.4831	-0.4842	-0.4863	-0.4839
GMPPB	-0.4841	-0.4854	-0.4832	-0.482	-0.4843	-0.4816	-0.4835	-0.4092	-0.4794	-0.4823	-0.4735	-0.4771	-0.4706	-0.4836	-0.4819	-0.4874	-0.4852	-0.4855	-0.483	-0.4872	-0.4874	-0.4865	-0.4825	-0.4831	-0.4851	-0.4869	-0.4805	-0.4807	-0.4841	-0.4818	-0.487	-0.4838	-0.4849	-0.4813	-0.4794	-0.4874	-0.4833	-0.4856	-0.4849	-0.4799	-0.485	-0.4838	-0.4847	-0.4839	-0.4833	-0.4811	-0.4821	-0.4852	-0.4844
GOLGB1	-0.4753	-0.4759	-0.4808	-0.479	-0.4851	-0.4839	-0.483	-0.485	-0.4865	-0.477	-0.4848	-0.4769	-0.4826	-0.4697	-0.4742	-0.4828	-0.4844	-0.4838	-0.4842	-0.4856	-0.49	-0.4852	-0.483	-0.4874	-0.4853	-0.4844	-0.4831	-0.4846	-0.4788	-0.4843	-0.4835	-0.4832	-0.4867	-0.4786	-0.4831	-0.487	-0.4833	-0.4781	-0.486	-0.4845	-0.4851	-0.4852	-0.4864	-0.4882	-0.4867	-0.4855	-0.4842	-0.4874	-0.4885
GPX4	-0.4837	-0.4748	-0.4596	-0.4739	-0.474	-0.469	-0.4564	-0.4676	-0.4734	-0.4692	-0.4597	-0.4568	-0.4638	-0.4812	-0.4754	-0.4709	-0.4752	-0.4767	-0.4704	-0.4747	-0.4736	-0.4658	-0.4689	-0.4719	-0.4686	-0.4713	-0.4636	-0.4691	-0.4662	-0.4732	-0.479	-0.48	-0.4733	-0.4739	-0.4716	-0.4694	-0.4641	-0.4766	-0.4631	-0.4675	-0.4666	-0.4752	-0.4647	-0.4776	-0.4727	-0.4701	-0.4739	-0.4729	-0.4687
GSX2	-0.4906	-0.4876	-0.469	-0.4729	-0.4908	-0.4774	-0.481	-0.4704	-0.4212	-0.4774	-0.4841	-0.4785	-0.4747	-0.486	-0.4883	-0.49	-0.4892	-0.4858	-0.4892	-0.4757	-0.4916	-0.4887	-0.4877	-0.488	-0.4889	-0.4912	-0.49	-0.4839	-0.4883	-0.4857	-0.4874	-0.49	-0.49	-0.492	-0.4852	-0.4908	-0.4853	-0.4807	-0.4821	-0.486	-0.4915	-0.4881	-0.4788	-0.489	-0.4851	-0.4869	-0.4849	-0.4921	-0.4928
HCFC1R1	-0.3743	-0.2325	-0.3823	-0.3718	-0.3695	-0.3434	-0.3633	-0.3154	-0.3795	-0.2879	-0.3654	-0.2964	-0.3806	-0.3612	-0.3836	-0.3683	-0.3859	-0.371	-0.3129	-0.3853	-0.3841	-0.3737	-0.3991	-0.3866	-0.4051	-0.3753	-0.3735	-0.3291	-0.2479	-0.372	-0.3707	-0.3324	-0.3927	-0.2431	-0.3564	-0.4023	-0.398	-0.3527	-0.4148	-0.3798	-0.4038	-0.3914	-0.3868	-0.3971	-0.3534	-0.3851	-0.3471	-0.3642	-0.3969
HCFC2	-0.469	-0.3882	-0.3724	-0.3563	-0.3962	-0.3862	-0.437	-0.4392	-0.3919	-0.3705	-0.4362	-0.3477	-0.4177	-0.4402	-0.4312	-0.3749	-0.4326	-0.4472	-0.4584	-0.3834	-0.4659	-0.3914	-0.4217	-0.4639	-0.4331	-0.3965	-0.4308	-0.4355	-0.4233	-0.3475	-0.3797	-0.3978	-0.4027	-0.4712	-0.2359	-0.3082	-0.3978	-0.1875	-0.2959	-0.3664	-0.4236	-0.3918	-0.4234	-0.3693	-0.3221	-0.4047	-0.4281	-0.332	-0.3827
HDAC10	-0.2074	-0.0643	-0.2481	-0.0959	-0.0618	0.0649	-0.0482	-0.0916	0.0124	-0.0093	-0.2539	-0.1096	-0.1998	-0.0514	-0.0787	-0.2514	-0.1881	-0.081	-0.3626	-0.156	0.2242	-0.0787	-0.2617	-0.1799	-0.1114	-0.1555	-0.1148	-0.0529	0.0765	-0.2181	-0.1131	-0.0554	-0.2452	-0.3115	-0.161	-0.1595	-0.104	-0.0111	-0.1289	-0.164	0.0487	-0.1705	-0.1489	-0.0753	-0.1982	-0.1136	-0.0713	-0.0775	-0.1285
HEATR7A	0.3379	0.3392	0.3658	0.3516	0.3766	0.3633	0.3915	0.3913	0.3966	0.3524	0.3832	0.3685	0.3719	0.3666	0.3759	0.3859	0.373	0.3826	0.3848	0.3772	0.397	0.3581	0.3713	0.4035	0.3439	0.3852	0.3992	0.4014	0.3492	0.4095	0.3451	0.3741	0.3739	0.373	0.3497	0.3813	0.3632	0.348	0.3685	0.3517	0.3788	0.3853	0.3427	0.3782	0.3904	0.3205	0.3515	0.3921	0.3772
HECTD1	-0.4553	-0.4438	-0.3592	-0.4366	-0.4306	-0.4218	-0.4327	-0.4301	-0.392	-0.4329	-0.4364	-0.4353	-0.4527	-0.4347	-0.4224	-0.3997	-0.3722	-0.4083	-0.4497	-0.4375	-0.421	-0.3898	-0.3984	-0.3355	-0.4295	-0.4477	-0.4149	-0.3894	-0.4636	-0.3869	-0.3869	-0.4193	-0.3971	-0.4493	-0.4021	-0.4217	-0.4383	-0.3287	-0.3994	-0.425	-0.4558	-0.3603	-0.4543	-0.4431	-0.3689	-0.4278	-0.4106	-0.4053	-0.4357
HGC6.3	0.4334	0.435	0.4436	0.4227	0.4517	0.4624	0.4536	0.4542	0.4588	0.4391	0.4443	0.4071	0.4412	0.3842	0.3882	0.4392	0.4374	0.4482	0.426	0.4223	0.4497	0.4579	0.4428	0.4498	0.437	0.4528	0.4456	0.4145	0.4262	0.4327	0.4275	0.4347	0.4463	0.3802	0.43	0.4349	0.4247	0.4185	0.4273	0.4355	0.4356	0.4502	0.4325	0.4406	0.4247	0.4203	0.4342	0.4559	0.4623
HIST1H4A	-0.4662	-0.4446	-0.3856	-0.4236	-0.2018	-0.4178	-0.4247	-0.428	-0.2561	-0.4363	-0.4427	-0.4381	-0.4395	-0.4465	-0.4514	-0.4347	-0.4348	-0.4456	-0.4478	-0.4412	-0.4556	-0.4414	-0.427	-0.4378	-0.4377	-0.4592	-0.449	-0.4364	-0.4444	-0.199	-0.4173	-0.4145	-0.4556	-0.4447	-0.4542	-0.4548	-0.4487	-0.4249	-0.4454	-0.2498	-0.4379	-0.4463	-0.4275	-0.4538	-0.4207	-0.4486	-0.4312	-0.4447	-0.4132
HMGCR	-0.4884	-0.4834	-0.4875	-0.4772	-0.4876	-0.4876	-0.4864	-0.4872	-0.4888	-0.4851	-0.4855	-0.4827	-0.4846	-0.4815	-0.4814	-0.4869	-0.4872	-0.4844	-0.4846	-0.4775	-0.4892	-0.4864	-0.4859	-0.4697	-0.4854	-0.4901	-0.4891	-0.4863	-0.4841	-0.4868	-0.4855	-0.4841	-0.4878	-0.4867	-0.4858	-0.4865	-0.4849	-0.4755	-0.4856	-0.4868	-0.4857	-0.4882	-0.4893	-0.4897	-0.472	-0.487	-0.4837	-0.4876	-0.4907
HNF1B	-0.4289	-0.413	-0.4682	-0.4335	-0.431	-0.4132	-0.4312	-0.4213	-0.4599	-0.423	-0.4423	-0.4335	-0.4247	-0.454	-0.4655	-0.4493	-0.465	-0.403	-0.4691	-0.4234	-0.4546	-0.4519	-0.4229	-0.4566	-0.4373	-0.4361	-0.4348	-0.4377	0.1364	-0.4351	-0.4389	-0.4583	-0.4288	-0.4696	-0.4307	-0.4044	-0.3484	-0.4036	-0.3899	-0.3911	-0.4467	-0.4554	-0.461	-0.4473	-0.4016	-0.4637	-0.4335	-0.3938	-0.4371
HNRNPA0	-0.4891	-0.4823	-0.4513	-0.4727	-0.4791	-0.4532	-0.4638	-0.4565	-0.4778	-0.4714	-0.4719	-0.4695	-0.4639	-0.4843	-0.4858	-0.4852	-0.4812	-0.4851	-0.4649	-0.4783	-0.4794	-0.477	-0.4808	-0.4674	-0.4822	-0.4876	-0.4886	-0.4703	-0.4786	-0.4763	-0.4827	-0.4791	-0.4828	-0.4744	-0.4797	-0.4872	-0.4797	-0.4016	-0.4738	-0.4822	-0.4834	-0.4824	-0.4762	-0.4862	-0.4778	-0.4822	-0.4798	-0.4893	-0.4909
HOXC10	-0.4168	0.3118	-0.4449	-0.073	-0.4463	-0.3106	-0.3713	-0.3748	-0.4681	0.0562	-0.3961	-0.2148	-0.3875	-0.413	-0.4554	-0.4	-0.4439	-0.4186	-0.3554	-0.4069	0.455	-0.1595	-0.3658	-0.1546	-0.4248	-0.3838	-0.4322	-0.4554	-0.4416	0.1452	0.3035	-0.395	-0.2794	0.1052	-0.2911	0.2924	0.3563	-0.0303	-0.2119	-0.1207	-0.451	-0.429	-0.4225	0.296	0.2102	-0.4149	-0.4571	-0.2807	-0.3979
HOXC13	-0.3671	-0.354	-0.3889	-0.3279	-0.3854	-0.3861	-0.3983	-0.3051	-0.4012	-0.398	-0.4215	-0.3907	-0.4057	-0.1197	-0.3973	-0.4077	-0.3818	-0.3883	-0.3733	-0.3856	-0.4271	-0.4102	-0.3838	-0.3789	-0.393	-0.4091	-0.386	-0.4124	-0.4175	-0.398	-0.3675	-0.392	-0.3359	-0.4055	-0.3499	-0.3701	-0.4127	-0.371	-0.386	-0.3802	-0.3994	-0.3695	-0.4045	-0.3926	-0.3128	-0.4003	-0.3937	-0.3064	-0.3784
HYAL3	-0.4766	-0.4826	-0.4689	-0.4741	-0.4718	-0.4744	-0.4775	-0.4726	-0.4794	-0.4771	-0.473	-0.4745	-0.4733	-0.4753	-0.4816	-0.4764	-0.4741	-0.4749	-0.4658	-0.4724	-0.4819	-0.4737	-0.4738	-0.476	-0.4706	-0.48	-0.4738	-0.4657	-0.4765	-0.4764	-0.4753	-0.4774	-0.4734	-0.4777	-0.4754	-0.4809	-0.4782	-0.4673	-0.4716	-0.4779	-0.4794	-0.4781	-0.4715	-0.4781	-0.4714	-0.4735	-0.4707	-0.475	-0.4799
IDI1	0.2662	0.2667	0.2737	0.3207	0.4037	0.391	0.3807	0.3573	0.3676	0.3683	0.3991	0.3214	0.3679	0.2271	0.0254	0.3268	0.2628	0.3313	0.2651	0.3248	0.2315	0.2697	0.3346	0.3921	0.2891	0.4273	0.3801	0.2708	0.2426	0.3586	0.3144	0.357	0.322	0.1569	0.344	0.4218	0.2972	0.3276	0.3414	0.3673	0.4133	0.3386	0.3907	0.409	0.2987	0.3378	0.3769	0.4116	0.4199
INPP5A	0.4049	0.4288	0.4657	0.4529	0.4656	0.3613	0.4275	0.358	0.4712	0.3198	0.4575	0.413	0.374	0.4508	0.4201	0.4454	0.4426	0.3726	-0.3952	0.4435	-0.3737	0.4344	0.4064	0.4506	0.4406	0.4051	0.4344	0.3866	0.4768	0.4115	0.4497	0.4519	0.4235	0.4672	0.4565	0.4786	0.2187	0.429	0.436	0.313	0.3651	0.442	0.4371	0.4568	0.444	0.4381	0.4236	0.4341	0.2977
INTS12	-0.1379	-0.119	-0.4851	-0.4782	-0.4431	-0.4837	-0.479	-0.4787	-0.4735	-0.4817	-0.4809	-0.472	-0.4792	-0.4616	-0.4742	-0.3751	-0.4869	-0.4748	-0.4689	-0.4872	-0.4891	-0.4854	-0.4842	-0.4849	-0.4846	-0.4878	-0.4878	-0.4797	-0.4845	-0.4861	-0.4758	-0.477	-0.4801	-0.4804	-0.4845	-0.4863	-0.4807	-0.4785	-0.4802	-0.4767	-0.4846	-0.4814	-0.4777	-0.4853	-0.4791	-0.4861	-0.4849	-0.487	-0.4834
ITSN1	-0.465	-0.459	-0.4738	-0.4654	-0.4731	-0.4743	-0.4745	-0.4672	-0.4679	-0.4671	-0.4682	-0.4467	-0.4647	-0.4594	-0.4628	-0.4727	-0.468	-0.4666	-0.4697	-0.471	-0.4623	-0.4795	-0.4694	-0.4641	-0.4722	-0.4755	-0.475	-0.4727	-0.4735	-0.4708	-0.4619	-0.466	-0.476	-0.4775	-0.4629	-0.4725	-0.4675	-0.4136	-0.4676	-0.4711	-0.4704	-0.4698	-0.4739	-0.473	-0.4689	-0.471	-0.4724	-0.4757	-0.4711
KBTBD3	-0.4394	-0.438	-0.2975	-0.3723	-0.4164	-0.3799	-0.4304	-0.417	-0.411	-0.4373	-0.442	-0.4117	-0.438	-0.4376	-0.4183	-0.3476	-0.3709	-0.3922	-0.4296	-0.3838	-0.4063	-0.3845	-0.3899	-0.3574	-0.3788	-0.4405	-0.3995	-0.3678	-0.3971	-0.3339	-0.3831	-0.3663	-0.361	-0.3328	-0.3356	-0.3897	-0.3769	-0.3333	-0.3801	-0.3972	-0.4384	-0.3821	-0.4426	-0.4378	-0.3377	-0.4026	-0.4155	-0.4049	-0.4122
KCNG2	0.4493	0.4584	0.4303	0.4024	0.4341	0.4687	0.2919	0.4685	0.4491	0.4719	0.4566	0.4306	0.4648	0.462	0.4597	0.3768	0.4269	0.4554	0.4696	0.4621	0.3558	0.4356	0.4333	0.4319	0.4421	0.465	0.4441	0.4428	0.0588	0.2604	0.4404	0.4536	0.2924	-0.2642	0.4462	0.1901	0.3558	0.4329	0.4357	0.2399	0.454	0.3518	0.4572	0.3589	0.4391	0.449	0.4521	0.4374	0.4674
KCTD8	-0.4814	-0.4665	-0.4456	-0.4597	-0.2961	-0.4742	-0.4521	-0.4621	-0.4586	-0.3896	-0.4703	-0.4087	-0.4591	-0.4765	-0.4724	-0.4805	-0.1944	-0.4258	-0.4817	-0.0756	-0.2619	-0.4556	-0.428	-0.4843	-0.4516	-0.4337	-0.4599	-0.4542	-0.0623	-0.1964	-0.0691	-0.3433	-0.3402	-0.2467	-0.3995	-0.1712	-0.4485	-0.3257	-0.3514	-0.2748	-0.4703	-0.4338	-0.233	-0.1469	-0.2444	-0.3859	-0.0075	-0.2577	-0.4756
KIAA0141	-0.4885	-0.4856	-0.4811	-0.4766	-0.4836	-0.4819	-0.4802	-0.4836	-0.4872	-0.482	-0.4828	-0.4812	-0.4813	-0.4832	-0.4859	-0.4847	-0.4648	-0.4827	-0.4785	-0.4814	-0.486	-0.4876	-0.4803	-0.4812	-0.486	-0.4909	-0.4853	-0.4837	-0.4826	-0.4809	-0.483	-0.4823	-0.4829	-0.4803	-0.4822	-0.486	-0.4812	-0.47	-0.4852	-0.4844	-0.4856	-0.4848	-0.4833	-0.4844	-0.4811	-0.4834	-0.4839	-0.4861	-0.489
KIAA1328	-0.3278	-0.3325	-0.3575	-0.4113	-0.3306	-0.4123	-0.4204	-0.421	-0.3885	-0.4143	-0.4243	-0.4012	-0.4178	-0.346	-0.2598	-0.2328	-0.3609	-0.324	-0.3977	-0.3951	-0.3172	-0.2933	-0.3441	-0.2794	-0.3503	-0.3901	-0.3904	-0.3267	-0.3679	-0.3669	-0.3805	-0.4014	-0.3612	-0.355	-0.3464	-0.3664	-0.3802	-0.3832	-0.3554	-0.3401	-0.4201	-0.3413	-0.436	-0.4028	-0.3838	-0.3701	-0.3869	-0.3861	-0.3738
KIAA1919	0.4409	0.4272	0.4397	0.4262	0.4259	0.4011	0.4064	0.4251	0.4411	0.4145	0.4186	0.421	0.4009	0.4454	0.4308	0.4473	0.4182	0.4354	0.4257	0.439	0.4389	0.4447	0.416	0.4335	0.4194	0.4095	0.44	0.4592	0.427	0.4409	0.3981	0.4084	0.4399	0.4501	0.4035	0.4161	0.4224	0.413	0.414	0.427	0.401	0.406	0.4086	0.4186	0.4081	0.4527	0.4078	0.4364	0.3895
KIF20B	-0.2662	-0.2412	-0.3134	-0.3842	-0.3551	-0.3817	-0.4153	-0.3807	-0.3814	-0.4056	-0.423	-0.3907	-0.4141	-0.2162	-0.2349	-0.2839	-0.2949	-0.2966	-0.3488	-0.2304	-0.3021	-0.2947	-0.3442	-0.2858	-0.4306	-0.3639	-0.1866	-0.1887	-0.2762	-0.3288	-0.3567	-0.2453	-0.2767	-0.3699	-0.4352	-0.1922	-0.3692	-0.3201	-0.3089	-0.4064	-0.3377	-0.3953	-0.4203	-0.3542	-0.3416	-0.2794	-0.4108	-0.4045	-0.3887
KLF6	-0.0166	0.0264	-0.0248	0.0213	-0.1284	0.0929	-0.0341	0.1768	-0.2866	0.036	-0.1034	0.0721	-0.0389	-0.1787	-0.0086	0.1049	-0.1073	0.0622	-0.2165	-0.0825	0.4256	0.4284	-0.0485	-0.3908	-0.0494	-0.0035	-0.0439	0.0527	0.0023	0.0866	-0.056	0.0058	0.1432	0.4123	0.2927	0.0449	0.2744	0.2812	0.0985	0.117	-0.067	-0.0162	-0.1508	0.0501	0.0764	-0.0242	-0.1832	-0.0056	0.0381
LDHA	0.3955	0.435	0.322	0.1484	0.3336	0.4403	0.4341	0.4228	0.4315	0.4198	0.268	0.4216	0.4078	0.4259	0.4446	0.4324	0.0124	0.2866	0.4417	0.316	0.431	0.2603	0.4004	0.4321	0.4359	0.3782	0.4124	0.4175	0.4274	0.4378	0.3485	0.4162	0.3506	0.4144	0.347	0.3468	0.4239	0.237	0.1847	0.3993	0.3637	0.2236	0.439	-0.0287	0.2267	0.4201	0.3967	0.3221	0.2549
LEPROTL1	0.0611	0.1748	0.0367	0.0786	-0.1696	0.1407	0.0745	0.1174	0.4343	0.0403	-0.1122	0.067	0.0087	0.0066	-0.0527	0.3123	-0.2303	0.0015	0.439	-0.0426	0.4433	0.0664	-0.0965	0.4297	0.0226	-0.0464	-0.0498	-0.0691	0.3729	0.1279	-0.0127	-0.0356	0.0336	-0.21	0.331	0.4403	0.3518	0.2365	-0.0095	0.116	-0.1372	0.0608	-0.1309	0.1203	0.0146	-0.0575	-0.0803	-0.0047	-0.0112
LGALS1	-0.4225	-0.4228	-0.3879	-0.4178	-0.3675	-0.3805	-0.4009	-0.3908	-0.3821	-0.4108	-0.4136	-0.3984	-0.419	-0.4173	-0.4012	-0.3843	-0.4041	-0.3862	-0.4032	-0.3956	-0.3943	-0.3898	-0.3828	-0.3904	-0.3891	-0.3749	-0.4021	-0.3912	-0.3959	-0.404	-0.4131	-0.3932	-0.4187	-0.4028	-0.4207	-0.4045	-0.4072	-0.4089	-0.4101	-0.3913	-0.4219	-0.4001	-0.4245	-0.4169	-0.3877	-0.3865	-0.4114	-0.4144	-0.3961
LHX2	-0.4181	-0.3972	-0.4332	-0.3576	-0.4167	-0.4192	-0.4317	-0.3991	-0.4186	-0.4242	-0.4008	-0.3997	-0.4181	-0.2616	-0.4273	-0.4274	-0.4096	-0.445	-0.4324	-0.2961	-0.4476	-0.4245	-0.4068	-0.4328	-0.4098	-0.4342	-0.4298	-0.244	-0.4419	-0.4373	-0.2963	-0.4267	-0.4116	-0.4357	-0.3841	-0.3708	-0.4388	-0.4586	-0.4147	-0.1522	-0.4456	-0.4308	-0.2627	-0.4339	-0.4099	-0.4236	-0.3944	-0.3877	-0.4152
LHX4	-0.4315	-0.4009	-0.4093	-0.3936	-0.4001	-0.4155	-0.4269	-0.4151	-0.4067	-0.3766	-0.4049	-0.3987	-0.4216	-0.3577	-0.3877	-0.3995	-0.393	-0.406	-0.4018	-0.4103	-0.3996	-0.4073	-0.3914	-0.3799	-0.4186	-0.3751	-0.4146	-0.409	-0.4145	-0.3946	-0.4006	-0.4167	-0.3889	-0.4012	-0.4014	-0.4255	-0.4068	-0.3856	-0.3985	-0.4211	-0.4151	-0.4044	-0.402	-0.3969	-0.3978	-0.4064	-0.3857	-0.3862	-0.376
LLPH	-0.4777	-0.4701	-0.4784	-0.4747	-0.4807	-0.4775	-0.4793	-0.4748	-0.4698	-0.4837	-0.4844	-0.4764	-0.4792	-0.481	-0.4785	-0.4835	-0.4819	-0.4763	-0.4689	-0.4813	-0.483	-0.4751	-0.4768	-0.4765	-0.4793	-0.4841	-0.4753	-0.4635	-0.4769	-0.4807	-0.4816	-0.4814	-0.4773	-0.4801	-0.4812	-0.471	-0.4788	-0.4833	-0.48	-0.4796	-0.4846	-0.474	-0.4857	-0.4836	-0.4825	-0.4797	-0.4824	-0.4734	-0.4707
LMF1	0.3054	0.285	0.3552	0.3504	0.3562	0.3552	0.337	0.3177	0.3624	0.3572	0.3421	0.3153	0.3319	0.3074	0.3436	0.3708	0.3572	0.3568	0.3272	0.3248	0.3546	0.3736	0.3569	0.3654	0.3655	0.3812	0.3786	0.3826	0.3185	0.3769	0.3413	0.3365	0.3685	0.3001	0.2712	0.2474	0.29	0.3767	0.3244	0.3036	0.3656	0.2851	0.386	0.3339	0.3239	0.3438	0.338	0.3593	0.4018
POU3F2	-0.4652	-0.4281	-0.4531	-0.4467	-0.4217	-0.4221	-0.4606	-0.4594	-0.4643	-0.3784	-0.4571	-0.4604	-0.4578	-0.4332	-0.3991	-0.436	-0.163	-0.4567	-0.4539	-0.3642	-0.4716	-0.4607	-0.4518	-0.4724	-0.4667	-0.4701	-0.4616	-0.4682	-0.4756	-0.2593	-0.4636	-0.4393	-0.4591	-0.4706	-0.441	-0.4273	-0.4575	-0.4288	-0.4365	-0.4627	-0.4626	-0.4669	-0.454	-0.2261	-0.4444	-0.4428	-0.4458	-0.0483	-0.4583
LOC81691	-0.4692	-0.4705	-0.4707	-0.4771	-0.4729	-0.4673	-0.469	-0.4739	-0.4729	-0.4705	-0.4758	-0.4656	-0.4722	-0.4719	-0.4591	-0.475	-0.4759	-0.4748	-0.4787	-0.4736	-0.4824	-0.4742	-0.4749	-0.4791	-0.4789	-0.4772	-0.4734	-0.4792	-0.4714	-0.477	-0.4728	-0.472	-0.4776	-0.4724	-0.4688	-0.4747	-0.4703	-0.471	-0.4762	-0.4708	-0.4752	-0.4762	-0.4773	-0.4775	-0.4722	-0.4721	-0.4752	-0.4778	-0.4803
LOC145783	-0.4748	-0.2506	0.0522	-0.3973	-0.4495	-0.3732	-0.4536	-0.45	-0.0838	-0.3909	-0.4451	-0.387	-0.4363	-0.3893	-0.4562	-0.4186	-0.4502	-0.433	-0.3841	-0.411	-0.0766	-0.39	-0.4366	-0.357	-0.4704	-0.2684	-0.4349	-0.199	-0.4646	-0.3984	-0.3669	-0.3368	-0.3958	-0.4225	-0.3709	-0.4092	-0.1451	-0.3371	-0.3591	-0.3961	-0.4319	-0.445	-0.3363	-0.3946	-0.4056	-0.3929	-0.4596	-0.3909	-0.1875
LOC150185	0.0241	0.1964	0.2517	0.2725	0.1749	0.2839	0.3039	0.3234	-0.068	0.2677	0.2945	0.0845	0.2674	0.2945	0.3208	0.3055	0.213	0.2822	0.2762	0.1928	0.289	0.2732	0.2846	0.3778	0.2752	0.3195	0.2793	0.0734	-0.0167	0.3188	0.2719	-0.0218	0.3214	-0.2823	0.1758	0.2955	-0.0517	0.3268	0.1864	0.2752	0.2646	0.3202	0.2309	0.2877	0.107	0.2771	0.004	0.2368	0.3137
LOC401097	-0.4463	-0.4247	-0.4254	-0.4249	-0.4257	-0.4242	-0.4278	-0.4254	-0.4444	-0.4009	-0.4231	-0.4445	-0.4126	-0.4407	-0.4081	-0.4306	-0.4318	-0.4113	-0.4532	-0.3599	-0.4247	-0.4013	-0.4302	-0.456	-0.4245	-0.4361	-0.3977	-0.444	-0.4202	-0.3659	-0.4384	-0.4391	-0.4092	-0.4038	-0.4317	-0.3994	-0.4032	-0.3667	-0.3892	-0.4044	-0.4149	-0.432	-0.4326	-0.3555	-0.4108	-0.4372	-0.3707	-0.4193	-0.3967
LOC441177	-0.4366	-0.3528	-0.3124	-0.4096	-0.123	-0.4377	-0.2126	-0.4338	-0.3812	-0.309	-0.4332	-0.4168	-0.4266	-0.3866	-0.4156	-0.4046	-0.4017	-0.3177	-0.4474	-0.2734	-0.4483	-0.3521	-0.3864	-0.4546	-0.3403	-0.4244	-0.3471	-0.4406	-0.2971	-0.2623	-0.3624	-0.3196	-0.4089	-0.4236	-0.33	-0.2392	-0.406	-0.1846	-0.2877	-0.3361	-0.3053	-0.4047	-0.3996	-0.2378	-0.2644	-0.379	-0.2392	-0.4022	-0.3765
LOC100128164	-0.4864	-0.48	-0.4847	-0.4818	-0.4826	-0.4833	-0.4825	-0.484	-0.4843	-0.4846	-0.4798	-0.4779	-0.4778	-0.4789	-0.48	-0.486	-0.4842	-0.4832	-0.486	-0.4858	-0.4886	-0.4821	-0.484	-0.4855	-0.4803	-0.4846	-0.4855	-0.4846	-0.4751	-0.4847	-0.4837	-0.4833	-0.483	-0.487	-0.4817	-0.4817	-0.4854	-0.4863	-0.4724	-0.4841	-0.4851	-0.4845	-0.4857	-0.4872	-0.4858	-0.4849	-0.4838	-0.4829	-0.4838
LPCAT4	0.337	0.2739	0.4086	0.2829	0.3359	0.3163	0.3596	0.3284	0.3912	0.3168	0.3216	0.263	0.292	0.3591	0.3499	0.2989	0.3703	0.3166	0.3699	0.3315	0.3823	0.3427	0.3374	0.3947	0.3495	0.3275	0.3843	0.3982	0.3543	0.3116	0.3219	0.2827	0.3373	0.3089	0.2716	0.2781	0.3454	0.344	0.3134	0.3314	0.3545	0.3194	0.3392	0.3205	0.3344	0.3532	0.3734	0.2065	0.3278
LSM1	-0.4742	-0.4692	-0.4699	-0.4537	-0.4647	-0.4597	-0.4618	-0.4644	-0.4628	-0.4476	-0.4644	-0.4633	-0.4716	-0.4517	-0.4615	-0.4535	-0.4678	-0.4633	-0.4695	-0.4757	-0.466	-0.4638	-0.4673	-0.4591	-0.4706	-0.4742	-0.4716	-0.4694	-0.4603	-0.4565	-0.4731	-0.4658	-0.4698	-0.4639	-0.4654	-0.4679	-0.4654	-0.4588	-0.4683	-0.4648	-0.4763	-0.4624	-0.468	-0.4657	-0.4598	-0.4691	-0.4679	-0.4505	-0.4509
LTA4H	-0.3543	-0.2684	-0.303	-0.4393	-0.3665	-0.426	-0.4222	-0.4383	-0.3936	-0.4285	-0.4628	-0.4388	-0.4472	-0.3951	-0.3172	-0.3723	-0.2749	-0.2371	-0.4135	-0.3809	-0.3654	-0.3113	-0.3798	-0.2516	-0.3438	-0.4302	-0.2982	-0.1816	-0.3846	-0.3622	-0.4209	-0.3973	-0.2879	-0.3231	-0.3764	-0.4539	-0.4208	-0.3905	-0.375	-0.3647	-0.4561	-0.3925	-0.4541	-0.4281	-0.3946	-0.4026	-0.4151	-0.418	-0.4374
LYPD4	0.1312	0.2947	0.3521	0.3911	0.3756	0.3751	0.3746	0.4012	0.3901	0.3846	0.3825	0.3075	0.3065	0.3993	0.1582	0.3737	0.3527	0.3569	0.3672	0.3572	0.4129	0.3757	0.1839	0.3758	0.3514	0.3812	0.3643	0.394	0.3465	0.3549	0.3423	0.3583	0.3468	0.3267	0.3417	0.4222	0.3406	0.4028	0.3774	0.3508	0.3849	0.3486	0.3773	0.3734	0.3131	0.3626	0.3488	0.366	0.3511
MAD1L1	0.3639	0.326	0.4029	0.3701	0.4152	0.3817	0.4143	0.3867	0.4148	0.4169	0.39	0.3409	0.3257	0.383	0.392	0.3781	0.3941	0.3918	0.3988	0.3795	0.413	0.3714	0.3625	0.401	0.3794	0.418	0.4111	0.3882	0.3833	0.3614	0.3505	0.3667	0.2473	0.3748	0.1311	0.3897	0.375	0.3582	0.3797	0.3982	0.3959	0.3425	0.3546	0.3742	0.3537	0.3601	0.3959	0.3572	0.3966
MAD2L1BP	-0.2937	-0.1523	-0.2063	-0.2486	-0.2408	-0.0931	-0.248	-0.1492	-0.2122	-0.1515	-0.1815	-0.192	-0.274	-0.3229	-0.3162	-0.1806	-0.1959	-0.1716	-0.3452	-0.1517	-0.4203	0.0653	-0.2972	-0.2625	-0.2625	-0.2534	-0.2129	-0.238	-0.0292	-0.0112	-0.0561	-0.2716	-0.1476	0.0823	-0.2444	-0.1817	-0.3064	-0.0856	-0.1717	-0.1511	-0.2806	-0.2689	-0.3158	-0.1514	-0.1394	-0.1903	-0.3201	-0.2483	-0.2466
MALAT1	-0.4815	-0.4676	-0.4596	-0.4595	-0.4663	-0.4657	-0.4691	-0.4547	-0.4664	-0.4648	-0.4738	-0.466	-0.4622	-0.4637	-0.4561	-0.4678	-0.4696	-0.473	-0.4692	-0.461	-0.4747	-0.4706	-0.4588	-0.4668	-0.4753	-0.458	-0.4729	-0.4727	-0.4683	-0.4699	-0.4651	-0.4712	-0.4761	-0.4692	-0.4664	-0.4639	-0.4637	-0.4645	-0.465	-0.4673	-0.4591	-0.4431	-0.466	-0.4582	-0.4601	-0.4686	-0.4663	-0.4496	-0.4512
MAPRE2	-0.3094	-0.352	-0.3134	-0.4445	-0.3859	-0.4289	-0.4276	-0.4374	-0.3955	-0.4462	-0.4647	-0.4559	-0.4629	-0.387	-0.3356	-0.3856	-0.3592	-0.3037	-0.4234	-0.4139	-0.3349	-0.3749	-0.3896	-0.2859	-0.3911	-0.4524	-0.3945	-0.3376	-0.397	-0.3463	-0.4065	-0.4009	-0.358	-0.3819	-0.4246	-0.4259	-0.3925	-0.4495	-0.4045	-0.3543	-0.4471	-0.4229	-0.4575	-0.4386	-0.3987	-0.4183	-0.4137	-0.4345	-0.4151
MAVS	-0.4926	-0.4882	-0.4909	-0.4887	-0.4907	-0.4886	-0.4886	-0.4888	-0.4903	-0.4884	-0.4877	-0.4851	-0.4867	-0.4885	-0.4899	-0.4908	-0.4904	-0.4897	-0.4911	-0.4909	-0.4905	-0.4907	-0.4884	-0.4919	-0.4897	-0.4908	-0.4911	-0.4922	-0.4889	-0.4907	-0.4888	-0.4898	-0.4903	-0.4917	-0.4884	-0.4913	-0.4872	-0.4892	-0.4894	-0.4893	-0.4905	-0.491	-0.4898	-0.4905	-0.4861	-0.4895	-0.4904	-0.4902	-0.4898
MBLAC2	-0.4883	-0.4824	-0.484	-0.4836	-0.4856	-0.4859	-0.4845	-0.4839	-0.4842	-0.4855	-0.4831	-0.4802	-0.4826	-0.4843	-0.4806	-0.4863	-0.4851	-0.4868	-0.4842	-0.4849	-0.4875	-0.4854	-0.4849	-0.4862	-0.4872	-0.4882	-0.4867	-0.4884	-0.4819	-0.481	-0.482	-0.4856	-0.4869	-0.485	-0.4832	-0.4877	-0.4842	-0.4851	-0.4846	-0.4838	-0.4867	-0.4846	-0.4864	-0.487	-0.4857	-0.4864	-0.4842	-0.4841	-0.4847
MDM2	-0.3765	-0.3513	-0.4498	-0.4623	-0.4337	-0.4476	-0.456	-0.4385	-0.4462	-0.4563	-0.4629	-0.4515	-0.4611	-0.4073	-0.382	-0.451	-0.4569	-0.4133	-0.4528	-0.4545	-0.4613	-0.4605	-0.4508	-0.4395	-0.4345	-0.4605	-0.4383	-0.4408	-0.4426	-0.4573	-0.4546	-0.4476	-0.4381	-0.4415	-0.4311	-0.461	-0.4482	-0.4496	-0.459	-0.4509	-0.4686	-0.4559	-0.4656	-0.4663	-0.4596	-0.4513	-0.4595	-0.4628	-0.4515
MED6	-0.4824	-0.4774	-0.4806	-0.4733	-0.4797	-0.4834	-0.4818	-0.4803	-0.4815	-0.4777	-0.4802	-0.4811	-0.4825	-0.4732	-0.4783	-0.4856	-0.481	-0.4785	-0.4838	-0.4845	-0.4841	-0.479	-0.4775	-0.4819	-0.4815	-0.4823	-0.4838	-0.4836	-0.4792	-0.4799	-0.4786	-0.4836	-0.4817	-0.4855	-0.4825	-0.4828	-0.4834	-0.4824	-0.4828	-0.4825	-0.4801	-0.4804	-0.484	-0.4786	-0.4762	-0.4801	-0.4794	-0.4816	-0.4812
MEX3B	-0.4717	-0.4646	-0.4612	-0.4643	-0.462	-0.462	-0.4713	-0.4587	-0.3923	-0.4535	-0.4687	-0.4647	-0.474	-0.4474	-0.4665	-0.454	-0.3456	-0.4544	-0.4585	-0.3142	-0.4669	-0.4702	-0.4732	-0.4773	-0.4566	-0.4664	-0.4607	-0.4736	-0.4661	-0.4686	-0.463	-0.4574	-0.4741	-0.4687	-0.4688	-0.4817	-0.4429	-0.4473	-0.4527	-0.4657	-0.4716	-0.4666	-0.4389	-0.4706	-0.4562	-0.4625	-0.4216	-0.4489	-0.4489
MIAT	-0.4893	-0.4844	-0.482	-0.4792	-0.4817	-0.4804	-0.4735	-0.4838	-0.4856	-0.48	-0.4845	-0.4812	-0.4845	-0.483	-0.4804	-0.4865	-0.4864	-0.486	-0.4875	-0.4813	-0.4846	-0.4874	-0.4835	-0.483	-0.4863	-0.4874	-0.483	-0.4828	-0.4859	-0.4866	-0.4847	-0.4849	-0.4868	-0.4883	-0.4855	-0.4875	-0.4858	-0.4764	-0.4845	-0.4859	-0.4883	-0.4863	-0.4873	-0.4863	-0.4842	-0.4827	-0.4854	-0.4838	-0.4829
MIR148B	0.3386	0.3581	0.4146	0.3594	0.3917	0.3928	0.4022	0.3723	0.4345	0.3836	0.384	0.355	0.3523	0.4075	0.3651	0.3851	0.399	0.3754	0.1144	0.3973	0.2223	0.4055	0.3937	0.2634	0.3916	0.4184	0.4122	0.397	0.3839	0.3574	0.3834	0.3692	0.3665	0.1516	0.3742	0.3836	0.2882	0.3305	0.3653	0.3547	0.3918	0.3292	0.3151	0.385	0.38	0.3978	0.4108	0.3675	0.3854
MIR639	-0.4161	-0.4013	-0.3961	-0.4002	-0.4027	-0.3938	-0.4109	-0.3989	-0.3999	-0.407	-0.4149	-0.4126	-0.3984	-0.4001	-0.4039	-0.413	-0.4025	-0.4004	-0.4017	-0.4077	-0.4274	-0.397	-0.395	-0.403	-0.4129	-0.4025	-0.3994	-0.4027	-0.406	-0.3969	-0.399	-0.4103	-0.4061	-0.4109	-0.4034	-0.4115	-0.4038	-0.3942	-0.3988	-0.3988	-0.4091	-0.4083	-0.4027	-0.4197	-0.42	-0.399	-0.4141	-0.4071	-0.4024
MLF1IP	0.0008	0.3455	0.3896	0.2186	0.2034	0.377	0.3327	0.3802	0.3304	0.2901	0.2189	0.4233	0.3875	0.2831	0.3943	0.3699	0.0813	0.0545	0.3854	0.1233	0.3959	0.4308	0.3295	0.3468	0.2237	0.4343	0.4251	0.1075	0.3487	0.344	0.2081	0.3851	0.4189	0.3264	0.3544	0.3978	0.4229	0.3505	0.071	0.3747	-0.0259	0.406	0.0549	0.4398	0.222	0.369	0.2437	0.151	0.1115
MMP21	0.4263	0.435	0.1917	0.4259	0.2307	0.4168	0.4173	0.4096	0.4182	0.423	0.398	0.3744	0.3796	0.4067	0.3802	0.4309	0.3979	0.244	0.4521	0.4021	0.4514	0.4211	0.2024	0.3626	0.391	0.4508	0.1731	0.4115	0.4126	0.3802	0.4334	0.374	0.1492	0.3554	0.3852	0.3278	0.4322	0.4143	0.2165	0.4293	0.4198	0.3378	0.3844	0.4259	0.3431	0.189	0.4475	0.4294	0.2665
MNS1	-0.4787	-0.48	-0.4467	-0.4656	-0.4623	-0.4821	-0.4751	-0.4796	-0.4727	-0.4669	-0.4635	-0.4561	-0.4714	-0.4775	-0.4747	-0.4822	-0.4587	-0.4682	-0.4699	-0.4729	-0.4789	-0.4746	-0.4743	-0.4599	-0.467	-0.4758	-0.4766	-0.4666	-0.4688	-0.4732	-0.4705	-0.4475	-0.4555	-0.4358	-0.4616	-0.0497	-0.459	-0.4609	-0.475	-0.4756	-0.4805	-0.4655	-0.4828	-0.4757	-0.4694	-0.4764	-0.471	-0.486	-0.4863
MRPS16	-0.4462	-0.4606	-0.4612	-0.4532	-0.451	-0.4548	-0.4517	-0.4504	-0.4542	-0.4328	-0.4569	-0.4776	-0.4665	-0.4327	-0.4362	-0.4598	-0.4488	-0.4533	-0.4541	-0.4376	-0.4656	-0.4545	-0.4527	-0.4482	-0.4382	-0.4651	-0.4428	-0.4483	-0.4526	-0.4464	-0.4452	-0.4444	-0.4688	-0.4488	-0.4566	-0.4475	-0.4568	-0.4571	-0.4352	-0.4484	-0.4624	-0.4552	-0.462	-0.4584	-0.4451	-0.4485	-0.4514	-0.4551	-0.4521
MRPS31	-0.4892	-0.4868	-0.4846	-0.477	-0.4876	-0.4823	-0.4852	-0.4862	-0.4865	-0.4818	-0.4778	-0.4773	-0.4833	-0.4853	-0.4854	-0.4861	-0.4865	-0.4888	-0.4837	-0.4852	-0.4863	-0.4868	-0.4846	-0.4887	-0.4871	-0.4864	-0.4874	-0.4879	-0.4804	-0.4855	-0.4796	-0.4852	-0.4877	-0.483	-0.487	-0.4881	-0.4825	-0.4769	-0.4861	-0.4856	-0.4863	-0.4852	-0.486	-0.4842	-0.4817	-0.4861	-0.4866	-0.4882	-0.4891
MRPS35	-0.3009	-0.2089	-0.3598	-0.4048	-0.3632	-0.3891	-0.0601	-0.4031	-0.3634	-0.3882	-0.447	-0.4099	-0.4357	-0.2886	-0.2539	-0.3687	-0.3526	-0.3037	-0.3664	-0.3798	-0.3887	-0.3629	-0.3154	-0.3327	-0.3066	-0.429	-0.331	-0.3226	-0.3889	-0.36	-0.3593	-0.3814	-0.3122	-0.3577	-0.3144	-0.4358	-0.3502	-0.3973	-0.3673	-0.3327	-0.4132	-0.3877	-0.4246	-0.4261	-0.3814	-0.3968	-0.3519	-0.3894	-0.3911
MTERFD3	-0.3237	-0.2992	-0.3671	-0.3321	-0.415	-0.2947	-0.3454	-0.3523	-0.0745	-0.2818	-0.4226	-0.1897	-0.3647	-0.3802	-0.274	-0.3214	-0.4055	-0.3189	-0.4571	-0.4019	-0.4509	-0.351	-0.4022	-0.4602	-0.4036	-0.3253	-0.3358	-0.3883	-0.2617	-0.2029	-0.3454	-0.3664	-0.3612	-0.4137	-0.2073	-0.1047	-0.4155	-0.2496	-0.3026	-0.2953	-0.3534	-0.3545	-0.3282	-0.2839	-0.3142	-0.3895	-0.2304	-0.2914	-0.2491
MTP18	-0.3407	-0.2447	-0.3386	-0.2706	-0.3545	-0.2943	-0.3399	-0.2825	-0.389	-0.2069	-0.2754	-0.2786	-0.2594	-0.3495	-0.3557	-0.2593	-0.3004	-0.2989	-0.4171	-0.3505	-0.4442	-0.3027	-0.3104	-0.3653	-0.3717	-0.2956	-0.3502	-0.317	-0.2838	-0.1826	-0.2873	-0.3114	-0.235	-0.1029	-0.2177	-0.2232	-0.1678	-0.1986	-0.2694	-0.2796	-0.3242	-0.2955	-0.3293	-0.2393	-0.2942	-0.2805	-0.3697	-0.2701	-0.2848
MTRF1L	-0.4693	-0.4725	-0.4748	-0.4724	-0.476	-0.4752	-0.474	-0.4742	-0.4784	-0.468	-0.4758	-0.4719	-0.4762	-0.4665	-0.4587	-0.4726	-0.4747	-0.4739	-0.4728	-0.4701	-0.4668	-0.4662	-0.4722	-0.4614	-0.4628	-0.4783	-0.4736	-0.4483	-0.4691	-0.4723	-0.4752	-0.475	-0.4718	-0.4594	-0.4712	-0.4772	-0.4652	-0.4683	-0.4719	-0.4762	-0.4781	-0.4684	-0.4717	-0.4786	-0.4762	-0.4772	-0.474	-0.4726	-0.4846
MUDENG	-0.4617	-0.4718	-0.4537	-0.4635	-0.4619	-0.4677	-0.467	-0.4623	-0.4478	-0.4646	-0.4581	-0.4541	-0.4506	-0.4583	-0.3924	-0.4488	-0.3594	-0.4412	-0.4689	-0.4325	-0.4663	-0.4452	-0.4462	-0.4264	-0.4387	-0.4641	-0.4547	-0.4297	-0.4661	-0.4451	-0.4403	-0.4553	-0.4454	-0.462	-0.4455	-0.4631	-0.4637	-0.469	-0.4643	-0.459	-0.4727	-0.4527	-0.4699	-0.4615	-0.4485	-0.4616	-0.4618	-0.464	-0.4673
MYBL1	-0.4718	-0.4734	-0.4759	-0.4721	-0.4777	-0.4742	-0.4716	-0.4739	-0.4747	-0.4721	-0.4601	-0.4636	-0.4664	-0.4734	-0.4654	-0.4827	-0.4792	-0.4804	-0.474	-0.4782	-0.4769	-0.4858	-0.4783	-0.468	-0.4753	-0.4837	-0.4817	-0.482	-0.4762	-0.4768	-0.4782	-0.4746	-0.4678	-0.4729	-0.4729	-0.4846	-0.4741	-0.4522	-0.477	-0.4668	-0.4773	-0.4791	-0.479	-0.482	-0.478	-0.4771	-0.4754	-0.4812	-0.4832
MYBPC3	0.2958	0.3355	0.3292	0.3194	0.3678	0.3453	0.3446	0.3337	0.397	0.3394	0.3568	0.3001	0.3266	0.3653	0.3396	0.3443	0.2795	0.3301	0.3347	0.351	0.3149	0.3678	0.3276	0.3549	0.3188	0.355	0.3617	0.3207	0.3198	0.3438	0.3286	0.3142	0.3016	-0.0098	0.2551	0.3189	0.2604	0.3454	0.3152	0.3256	0.3347	0.3397	0.307	0.3288	0.3343	0.3338	0.3372	0.3084	0.3468
NAA25	0.2958	0.3355	0.3292	0.3194	0.3678	0.3453	0.3446	0.3337	0.397	0.3394	0.3568	0.3001	0.3266	0.3653	0.3396	0.3443	0.2795	0.3301	0.3347	0.351	0.3149	0.3678	0.3276	0.3549	0.3188	0.355	0.3617	0.3207	0.3198	0.3438	0.3286	0.3142	0.3016	-0.0098	0.2551	0.3189	0.2604	0.3454	0.3152	0.3256	0.3347	0.3397	0.307	0.3288	0.3343	0.3338	0.3372	0.3084	0.3468
NAA38	-0.3967	-0.4269	-0.3852	-0.4458	-0.4139	-0.433	-0.4344	-0.4255	-0.4383	-0.4394	-0.4364	-0.4287	-0.4298	-0.4305	-0.3835	-0.3934	-0.3351	-0.3216	-0.4239	-0.4154	-0.3921	-0.4205	-0.3357	-0.3916	-0.3992	-0.4425	-0.3998	-0.3599	-0.4251	-0.4132	-0.4217	-0.4157	-0.3943	-0.4075	-0.4121	-0.4344	-0.4102	-0.4318	-0.3977	-0.3985	-0.4489	-0.4161	-0.4447	-0.4441	-0.4025	-0.4165	-0.4027	-0.4277	-0.443
NCAPG	-0.1379	0.1895	0.1953	-0.2331	-0.2935	0.036	-0.0116	-0.0893	0.2494	-0.1304	-0.2691	0.0695	-0.0519	-0.0406	0.1012	0.0055	-0.1684	-0.1999	-0.3207	-0.2798	0.1489	-0.2136	-0.2557	0.2266	-0.1241	-0.0536	0.1218	-0.1923	-0.322	-0.1431	-0.2798	-0.2831	-0.2404	-0.3327	-0.2637	-0.3618	0.262	-0.2544	-0.3223	-0.1564	-0.2491	-0.2837	-0.1256	-0.3296	-0.1947	-0.231	-0.076	-0.299	-0.2417
NDUFA6	-0.4727	-0.4658	-0.4704	-0.4679	-0.4764	-0.4664	-0.4613	-0.4708	-0.4686	-0.4614	-0.4691	-0.4779	-0.4668	-0.4661	-0.4737	-0.4709	-0.466	-0.4707	-0.4708	-0.4636	-0.4779	-0.463	-0.4697	-0.4669	-0.4593	-0.4749	-0.4583	-0.46	-0.4551	-0.4647	-0.4754	-0.4652	-0.4707	-0.4752	-0.4698	-0.4649	-0.4683	-0.4703	-0.4622	-0.455	-0.47	-0.4704	-0.4738	-0.4662	-0.4673	-0.4727	-0.4698	-0.4649	-0.4665
NISCH	0.1848	0.312	0.3527	0.3026	0.3299	0.2616	0.2804	0.2886	0.3667	0.2998	0.3006	0.2929	0.31	0.1406	0.3375	0.3215	0.3087	0.2799	0.3793	0.2823	0.3224	0.3041	0.3232	0.2531	0.3395	0.342	0.3308	0.329	0.3094	0.3038	0.3313	0.3302	0.3231	0.1991	0.2391	0.3341	0.3161	0.3047	0.2868	0.2971	0.2909	0.2056	0.303	0.2869	0.2727	0.3233	0.3862	0.2659	0.3177
NKX1-2	-0.4916	-0.4873	-0.274	-0.4867	-0.4866	-0.486	-0.4863	-0.4856	-0.4864	-0.4761	-0.4838	-0.4819	-0.4842	-0.488	-0.4881	-0.4897	-0.4878	-0.4884	-0.4872	-0.4886	-0.4907	-0.4887	-0.4838	-0.4901	-0.4878	-0.4898	-0.4876	-0.4899	-0.404	-0.4411	-0.385	-0.4847	-0.4764	-0.4881	-0.4644	-0.4734	-0.4858	-0.4546	-0.4829	-0.4877	-0.4878	-0.4887	-0.4847	-0.4035	-0.2784	-0.4771	-0.4853	-0.4608	-0.4872
NKX2-1	-0.4895	-0.4815	-0.4555	-0.4827	-0.4873	-0.488	-0.4883	-0.4904	-0.4886	-0.4855	-0.4872	-0.4855	-0.4892	-0.4865	-0.4869	-0.4762	-0.4895	-0.4899	-0.4907	-0.2805	-0.4932	-0.4687	-0.4861	-0.4894	-0.49	-0.4904	-0.4906	-0.4922	-0.4441	-0.4686	-0.4867	-0.4885	-0.4895	-0.4916	-0.4865	-0.4908	-0.3994	-0.481	-0.4792	-0.4878	-0.4871	-0.4881	-0.4722	-0.4825	-0.4412	-0.4882	-0.4471	-0.4895	-0.4888
NOG	-0.3475	-0.4523	-0.4067	-0.4188	-0.4239	-0.4447	-0.4372	-0.4471	-0.4095	-0.4457	-0.4293	-0.4424	-0.4261	-0.4455	-0.4032	-0.4587	-0.4187	-0.4598	-0.453	-0.4431	-0.4674	-0.4261	-0.4303	-0.4255	-0.4598	-0.4173	-0.4486	-0.4591	-0.4707	-0.4452	-0.4241	-0.4255	-0.4373	-0.4691	-0.4469	-0.4598	-0.4489	-0.4236	-0.4406	-0.4284	-0.4529	-0.4558	-0.4221	-0.4433	-0.4348	-0.4075	-0.3346	-0.3956	-0.4455
NOP2	-0.3863	-0.0364	-0.4175	-0.4043	-0.3713	0.04	-0.3735	-0.3236	0.1161	-0.3946	-0.4151	-0.2858	-0.2592	-0.3858	-0.3846	-0.3753	-0.3628	-0.4237	0.0152	-0.3298	-0.4432	-0.3264	-0.3829	-0.3817	-0.2469	-0.16	-0.3518	-0.4	-0.4532	-0.3471	-0.4376	-0.3945	-0.3991	-0.4078	-0.3864	-0.4268	-0.0369	-0.3554	-0.4148	-0.3481	-0.2958	-0.4335	-0.4456	-0.4154	-0.3908	-0.3417	-0.399	-0.4233	-0.4093
NR1D1	-0.2459	-0.1433	-0.1694	-0.1425	-0.3024	-0.1548	-0.2763	-0.1842	-0.3657	-0.1845	-0.2879	-0.1529	-0.255	-0.346	-0.2001	-0.1077	-0.3096	-0.2232	-0.3709	-0.286	-0.3666	-0.1982	-0.2621	-0.4282	-0.2967	-0.2279	-0.2601	-0.2644	0.1293	-0.0523	-0.1954	-0.1998	-0.0946	-0.1731	0.1058	-0.0227	-0.0481	0.021	-0.1305	-0.1428	-0.272	-0.229	-0.2679	-0.0696	-0.1229	-0.2481	-0.3497	-0.1699	-0.2556
NUDT17	-0.0349	-0.0429	-0.0966	-0.1589	-0.3102	-0.2014	-0.2058	-0.2193	0.0027	-0.1362	-0.1673	-0.1092	-0.2092	0.1648	-0.0718	-0.2621	-0.3202	-0.153	0.218	-0.1168	0.2208	-0.1597	-0.1766	-0.2608	-0.3013	-0.0996	-0.11	-0.0762	-0.2106	-0.1692	-0.2475	0.0032	-0.2434	-0.3662	-0.1592	-0.0324	-0.0013	-0.1673	-0.1597	-0.2049	0.0216	-0.2516	0.0582	-0.258	-0.2469	-0.289	-0.1424	-0.1026	-0.2211
NUP54	-0.4794	-0.4794	-0.4742	-0.4768	-0.4858	-0.4778	-0.4797	-0.479	-0.482	-0.476	-0.482	-0.4765	-0.4807	-0.4778	-0.4745	-0.4767	-0.478	-0.478	-0.4818	-0.4821	-0.4873	-0.4787	-0.4691	-0.4768	-0.4748	-0.4829	-0.4786	-0.4777	-0.4781	-0.478	-0.4785	-0.4821	-0.4831	-0.4833	-0.482	-0.4842	-0.477	-0.4619	-0.4795	-0.4814	-0.4836	-0.48	-0.4848	-0.4836	-0.4793	-0.4793	-0.4832	-0.4857	-0.4843
NUP107	-0.3957	-0.3542	-0.3279	-0.3841	-0.3667	-0.3741	-0.0826	-0.2614	-0.3613	-0.4152	-0.4421	-0.4051	-0.4218	-0.3448	-0.3085	-0.331	-0.3304	-0.3103	-0.3747	-0.3389	-0.317	-0.3329	-0.2952	-0.3049	-0.3412	-0.4197	-0.3446	-0.2403	-0.3285	-0.3604	-0.3658	-0.3698	-0.2698	-0.3311	-0.3428	-0.408	-0.3611	-0.3426	-0.3412	-0.3639	-0.405	-0.3449	-0.4039	-0.4147	-0.3846	-0.3313	-0.3542	-0.3755	-0.4024
PDX1	-0.4518	-0.3944	-0.4642	-0.408	-0.4217	-0.46	-0.461	-0.4472	-0.4004	-0.4571	-0.4255	-0.4466	-0.459	-0.4473	-0.4651	-0.3535	-0.434	-0.3535	-0.4724	-0.438	-0.4711	-0.3933	-0.4116	-0.4557	-0.4616	-0.4592	-0.4504	-0.4645	-0.2146	-0.2372	-0.4152	-0.4516	-0.4571	-0.4385	-0.4345	-0.4216	-0.473	-0.4476	-0.3929	-0.4121	-0.3888	-0.3943	-0.4631	-0.165	-0.2147	-0.4552	-0.4452	-0.4186	-0.4454
PDXDC2	-0.4477	-0.4194	-0.4395	-0.39	-0.4395	-0.4232	-0.4313	-0.4355	-0.4266	-0.4046	-0.4147	-0.4238	-0.4179	-0.4211	-0.4279	-0.4475	-0.4315	-0.4437	-0.4185	-0.4271	-0.4395	-0.452	-0.4245	-0.4313	-0.4249	-0.4233	-0.4387	-0.4482	-0.4335	-0.4285	-0.4343	-0.4299	-0.4358	-0.4444	-0.4271	-0.4288	-0.4335	-0.4221	-0.4408	-0.4284	-0.4288	-0.4339	-0.4348	-0.4314	-0.4339	-0.4337	-0.4285	-0.4149	-0.4043
PEX1	-0.4732	-0.4787	-0.4717	-0.4728	-0.4797	-0.4783	-0.4795	-0.4742	-0.4801	-0.4787	-0.4683	-0.4745	-0.4764	-0.4726	-0.4651	-0.48	-0.4729	-0.4721	-0.4799	-0.4758	-0.4779	-0.4768	-0.4748	-0.4774	-0.473	-0.4819	-0.474	-0.4703	-0.473	-0.4792	-0.4761	-0.4741	-0.4758	-0.4719	-0.4729	-0.4817	-0.4719	-0.4686	-0.4732	-0.4758	-0.4785	-0.4762	-0.4747	-0.4839	-0.471	-0.4797	-0.4791	-0.4856	-0.4869
PHIP	-0.4811	-0.479	-0.487	-0.4802	-0.4877	-0.4852	-0.4855	-0.4841	-0.4869	-0.4833	-0.4817	-0.4789	-0.4814	-0.4782	-0.4802	-0.4854	-0.4876	-0.4866	-0.4811	-0.4847	-0.4882	-0.4888	-0.485	-0.4855	-0.4867	-0.488	-0.489	-0.4896	-0.4838	-0.4848	-0.4848	-0.488	-0.4881	-0.4807	-0.4862	-0.4868	-0.4832	-0.4797	-0.4867	-0.4823	-0.4849	-0.484	-0.4861	-0.4872	-0.4872	-0.4862	-0.4865	-0.4897	-0.4885
PHOSPHO1	-0.4228	-0.4428	-0.4011	-0.3919	-0.292	-0.4461	-0.1422	-0.441	-0.0853	-0.3979	-0.4599	-0.4476	-0.3407	-0.4243	-0.4113	-0.4635	-0.4408	-0.4227	-0.4614	-0.4196	-0.4564	-0.4143	-0.4133	-0.4614	-0.4131	-0.4478	-0.4572	-0.2532	-0.4579	-0.4103	-0.4198	-0.4641	-0.4495	-0.4542	-0.4283	-0.4486	-0.4593	-0.3318	-0.3392	-0.4256	-0.4267	-0.2548	-0.4185	-0.3868	-0.3519	-0.4476	-0.412	-0.2387	-0.2821
PIN1	-0.4862	-0.4793	-0.4724	-0.4757	-0.4769	-0.4753	-0.4777	-0.4709	-0.4748	-0.4778	-0.4695	-0.4688	-0.4742	-0.4855	-0.4835	-0.475	-0.4807	-0.4771	-0.4795	-0.4771	-0.4803	-0.4794	-0.4799	-0.4771	-0.4775	-0.4831	-0.4768	-0.4793	-0.4785	-0.4779	-0.4791	-0.4792	-0.4813	-0.4748	-0.4796	-0.4824	-0.477	-0.4778	-0.4763	-0.4807	-0.4797	-0.473	-0.4808	-0.4828	-0.4738	-0.4808	-0.4737	-0.4783	-0.4815
PLRG1	-0.438	-0.454	-0.4601	-0.4763	-0.4524	-0.4702	-0.4709	-0.468	-0.4644	-0.4721	-0.4563	-0.4577	-0.4677	-0.4507	-0.4055	-0.4652	-0.467	-0.4644	-0.4714	-0.4478	-0.4728	-0.4588	-0.4663	-0.4532	-0.4553	-0.4718	-0.4667	-0.4527	-0.4565	-0.4645	-0.4604	-0.4706	-0.4606	-0.4701	-0.4604	-0.4752	-0.4692	-0.4673	-0.4559	-0.4534	-0.4787	-0.4642	-0.4789	-0.4766	-0.4662	-0.4681	-0.4615	-0.4735	-0.4651
PLXNA1	0.2921	0.2937	0.3702	0.229	0.4034	0.3713	0.3766	0.3568	0.4077	0.362	0.3543	0.2807	0.3558	0.3848	0.3626	0.3402	0.371	0.3735	0.4192	0.3607	0.4049	0.4145	0.3481	0.3851	0.3553	0.3986	0.401	0.4384	0.3994	0.3732	0.3589	0.3526	0.3437	0.3749	0.2969	0.2379	0.3391	0.311	0.3579	0.3621	0.385	0.3271	0.356	0.3823	0.3213	0.3614	0.3579	0.3057	0.344
PMVK	0.0724	0.4186	-0.0266	0.0578	-0.123	0.0555	-0.0472	0.183	-0.3132	0.0357	-0.1571	0.0931	-0.0322	-0.2491	0.0362	0.0836	-0.1729	0.1409	0.4036	-0.0683	0.4107	0.0014	-0.1483	0.4007	-0.0744	-0.0322	-0.1004	-0.0019	0.4084	0.1796	0.0107	0.0315	0.1895	0.2641	0.4034	0.1177	0.3666	0.3645	0.1255	0.1965	-0.0961	-0.0144	-0.0402	0.0381	0.0037	-0.0151	-0.2281	0.0372	0.0041
POU3F1	-0.4719	-0.4537	-0.4665	-0.4585	-0.1215	-0.4668	-0.4406	-0.4611	-0.4687	-0.4519	-0.4626	-0.4702	-0.4631	-0.4716	-0.4742	-0.464	-0.1904	-0.4237	-0.4723	-0.2348	-0.48	-0.4705	-0.4667	-0.4692	-0.4712	-0.4828	-0.4741	-0.4733	-0.4702	-0.2248	-0.2408	-0.4533	-0.473	-0.3576	-0.4559	-0.4076	-0.1381	-0.3445	-0.2893	-0.411	-0.2177	-0.4728	-0.4425	-0.1907	-0.3332	-0.4454	-0.4138	-0.4769	-0.4492
POU3F2	-0.4652	-0.4281	-0.4531	-0.4467	-0.4217	-0.4221	-0.4606	-0.4594	-0.4643	-0.3784	-0.4571	-0.4604	-0.4578	-0.4332	-0.3991	-0.436	-0.163	-0.4567	-0.4539	-0.3642	-0.4716	-0.4607	-0.4518	-0.4724	-0.4667	-0.4701	-0.4616	-0.4682	-0.4756	-0.2593	-0.4636	-0.4393	-0.4591	-0.4706	-0.441	-0.4273	-0.4575	-0.4288	-0.4365	-0.4627	-0.4626	-0.4669	-0.454	-0.2261	-0.4444	-0.4428	-0.4458	-0.0483	-0.4583
PPIA	-0.4522	-0.4476	-0.4256	-0.4272	-0.4338	-0.4281	-0.4373	-0.4248	-0.4491	-0.4385	-0.4465	-0.4455	-0.4398	-0.456	-0.4441	-0.4421	-0.4369	-0.4407	-0.4412	-0.4423	-0.4493	-0.4281	-0.427	-0.4296	-0.4323	-0.4506	-0.4403	-0.4176	-0.455	-0.4448	-0.4369	-0.4241	-0.4467	-0.4441	-0.4309	-0.4475	-0.4347	-0.4291	-0.4325	-0.4439	-0.4426	-0.441	-0.4511	-0.4546	-0.4406	-0.449	-0.4399	-0.4253	-0.4432
PPIC	-0.4139	-0.4031	-0.4506	-0.4475	-0.4331	-0.4515	-0.4312	-0.442	-0.4392	-0.4351	-0.4569	-0.4084	-0.4424	-0.4328	-0.4346	-0.4411	-0.353	-0.4012	-0.4298	-0.0568	-0.4698	-0.4343	-0.445	-0.4182	-0.4499	-0.4116	-0.4268	-0.4225	-0.4324	-0.4474	-0.4616	-0.4493	-0.4394	-0.4075	-0.4028	-0.4527	-0.4436	-0.4582	-0.4208	-0.4483	-0.4305	-0.4605	-0.461	-0.4614	-0.4459	-0.4503	-0.0363	-0.4628	-0.4345
PRDM12	-0.4634	-0.4347	-0.4402	-0.4493	-0.4404	-0.443	-0.44	-0.4403	-0.4394	-0.4156	-0.4457	-0.4542	-0.4605	-0.4365	-0.4327	-0.4591	-0.4487	-0.4594	-0.4491	-0.4497	-0.4547	-0.4691	-0.4409	-0.4473	-0.452	-0.4496	-0.3752	-0.4719	-0.4469	-0.4475	-0.4666	-0.4507	-0.4566	-0.4449	-0.443	-0.4466	-0.4525	-0.4528	-0.4558	-0.445	-0.4564	-0.4411	-0.4567	-0.4484	-0.4575	-0.4409	-0.4372	-0.4092	-0.4361
PTRH2	-0.4837	-0.4537	-0.4659	-0.4643	-0.4698	-0.4715	-0.475	-0.4619	-0.468	-0.4653	-0.4767	-0.4665	-0.4691	-0.4722	-0.4626	-0.4774	-0.4642	-0.4071	-0.4716	-0.4726	-0.4665	-0.4681	-0.4701	-0.4649	-0.4754	-0.4806	-0.4652	-0.474	-0.4694	-0.4718	-0.4732	-0.4769	-0.4574	-0.4766	-0.465	-0.4786	-0.4645	-0.4733	-0.4597	-0.4738	-0.4817	-0.473	-0.4808	-0.4774	-0.4668	-0.4716	-0.469	-0.4767	-0.4744
PWP1	-0.3533	-0.1671	-0.3202	-0.3249	-0.3841	-0.2824	-0.1522	-0.3524	-0.4172	-0.3888	-0.4165	-0.1851	-0.3912	-0.405	-0.3211	-0.2889	-0.3339	-0.2849	-0.4173	-0.4006	-0.3522	-0.3737	-0.3792	-0.353	-0.3335	-0.3921	-0.3666	-0.289	-0.3656	-0.3774	-0.4159	-0.3409	-0.257	-0.356	-0.338	-0.1248	-0.3362	-0.1513	-0.3338	-0.3592	-0.4427	-0.3985	-0.4022	-0.4221	-0.2835	-0.3607	-0.3737	-0.3483	-0.3972
PYGL	-0.4796	-0.4685	-0.478	-0.4714	-0.4769	-0.4752	-0.4705	-0.4731	-0.476	-0.4739	-0.4732	-0.4674	-0.4697	-0.4799	-0.477	-0.4835	-0.48	-0.48	-0.4773	-0.4791	-0.4841	-0.4784	-0.4719	-0.4775	-0.4811	-0.48	-0.4779	-0.4823	-0.476	-0.4753	-0.4761	-0.4791	-0.48	-0.4836	-0.4788	-0.4799	-0.4785	-0.4744	-0.4769	-0.4757	-0.4754	-0.4781	-0.4772	-0.4791	-0.4721	-0.4771	-0.4789	-0.4785	-0.4784
QRICH2	0.4167	0.4175	0.4332	0.4121	0.4341	0.4236	0.4305	0.4302	0.4083	0.4566	0.3858	0.409	0.4391	0.4107	0.4596	0.3864	0.381	0.3936	0.4422	0.1879	0.3971	0.4434	0.4259	0.4452	0.4303	0.421	0.4222	0.4405	0.4202	0.4011	0.4076	0.3957	0.419	0.3126	0.3808	0.426	0.43	0.423	0.4229	0.4341	0.4204	0.389	0.4075	0.4384	0.3859	0.37	0.4322	0.3486	0.4393
RAB21	-0.4387	-0.3863	-0.4238	-0.4442	-0.4427	-0.4486	-0.4461	-0.4502	-0.4177	-0.439	-0.4582	-0.4441	-0.4521	-0.4561	-0.4476	-0.4434	-0.4398	-0.4372	-0.4471	-0.4474	-0.4452	-0.4453	-0.4317	-0.4348	-0.4325	-0.4374	-0.4375	-0.4137	-0.4386	-0.4278	-0.4611	-0.4566	-0.4231	-0.4365	-0.4321	-0.4609	-0.4415	-0.4599	-0.4484	-0.4404	-0.4583	-0.462	-0.4666	-0.4557	-0.4414	-0.4472	-0.4487	-0.4543	-0.4519
RAD17	-0.4539	-0.4397	-0.4352	-0.4528	-0.4464	-0.4319	-0.4437	-0.4343	-0.4432	-0.429	-0.4545	-0.438	-0.461	-0.4182	-0.428	-0.3958	-0.4033	-0.4169	-0.3797	-0.4203	-0.4016	-0.3983	-0.4198	-0.3919	-0.3575	-0.4585	-0.4322	-0.4248	-0.4137	-0.4064	-0.441	-0.4316	-0.3833	-0.4071	-0.4264	-0.4486	-0.4293	-0.4538	-0.4279	-0.4285	-0.4557	-0.4138	-0.4428	-0.4242	-0.4191	-0.4256	-0.4125	-0.4261	-0.4476
RAET1K	-0.4802	-0.4683	-0.4778	-0.4583	-0.4759	-0.4583	-0.4522	-0.4736	-0.4308	-0.4577	-0.4662	-0.4486	-0.4628	-0.4593	-0.4778	-0.4748	-0.4689	-0.4753	-0.4711	-0.4578	-0.4185	-0.4749	-0.4736	-0.4744	-0.4791	-0.4829	-0.4781	-0.4854	-0.4728	-0.4756	-0.4698	-0.4721	-0.4801	-0.4795	-0.4748	-0.4771	-0.4642	-0.4709	-0.4756	-0.4757	-0.477	-0.4732	-0.4753	-0.4644	-0.4773	-0.474	-0.4707	-0.4711	-0.4623
RBM15	-0.4672	-0.4521	-0.4735	-0.4634	-0.4723	-0.4633	-0.4729	-0.4632	-0.4689	-0.4576	-0.4635	-0.4708	-0.4606	-0.4576	-0.4633	-0.4727	-0.471	-0.471	-0.4595	-0.4446	-0.4715	-0.4373	-0.4475	-0.4623	-0.4774	-0.4567	-0.48	-0.4771	-0.4676	-0.4596	-0.466	-0.4721	-0.4689	-0.4711	-0.4513	-0.4594	-0.4722	-0.4637	-0.4652	-0.4431	-0.4717	-0.4552	-0.4548	-0.4715	-0.4445	-0.4597	-0.4663	-0.4529	-0.4471
RCOR3	-0.4644	-0.4093	-0.3478	-0.3408	-0.4279	-0.3334	-0.4425	-0.434	-0.4469	-0.3993	-0.4594	-0.341	-0.4518	-0.4735	-0.4339	-0.3634	-0.4726	-0.3896	-0.4618	-0.465	-0.4688	-0.4246	-0.4537	-0.4656	-0.458	-0.4103	-0.4539	-0.4545	-0.4497	-0.3529	-0.3782	-0.3368	-0.3154	-0.469	-0.177	-0.2618	-0.3387	-0.1888	-0.3162	-0.3638	-0.4212	-0.3812	-0.4384	-0.3377	-0.3764	-0.4096	-0.4474	-0.3113	-0.4229
ROCK1	-0.4106	-0.451	-0.321	-0.4404	-0.4047	-0.4047	-0.4405	-0.3913	-0.43	-0.4309	-0.4366	-0.4352	-0.4363	-0.411	-0.3989	-0.3491	-0.3813	-0.3802	-0.4045	-0.402	-0.2864	-0.3202	-0.3752	-0.3009	-0.3929	-0.4565	-0.4079	-0.3627	-0.373	-0.3868	-0.3779	-0.3981	-0.3872	-0.3787	-0.4073	-0.4442	-0.3345	-0.3786	-0.405	-0.3752	-0.4425	-0.3791	-0.4406	-0.4239	-0.398	-0.3851	-0.4043	-0.4581	-0.4445
RPAP2	-0.4086	-0.4341	-0.4741	-0.4612	-0.4653	-0.4636	-0.4622	-0.4752	-0.4615	-0.4564	-0.4543	-0.4358	-0.4553	-0.4127	-0.4068	-0.4686	-0.4684	-0.4553	-0.4597	-0.4631	-0.4572	-0.4704	-0.468	-0.4643	-0.465	-0.4802	-0.4665	-0.4739	-0.4596	-0.4649	-0.458	-0.4641	-0.4719	-0.4679	-0.4592	-0.46	-0.4587	-0.4596	-0.4713	-0.4677	-0.4767	-0.4696	-0.4763	-0.4759	-0.4631	-0.4647	-0.4661	-0.4686	-0.4747
RPL19	-0.4722	-0.4747	-0.4656	-0.4588	-0.4626	-0.4605	-0.4733	-0.4692	-0.4643	-0.4608	-0.4636	-0.4651	-0.4649	-0.4647	-0.4672	-0.4738	-0.4642	-0.4714	-0.4614	-0.4678	-0.4549	-0.4611	-0.4615	-0.4656	-0.4637	-0.4759	-0.4718	-0.4487	-0.467	-0.4664	-0.4726	-0.4673	-0.4599	-0.4632	-0.4565	-0.4701	-0.4643	-0.4523	-0.464	-0.4678	-0.4661	-0.4623	-0.4707	-0.463	-0.4635	-0.4695	-0.4709	-0.465	-0.4662
RPS26	-0.4732	-0.4493	-0.3948	-0.4427	-0.4186	-0.4256	-0.4371	-0.3858	-0.4175	-0.4299	-0.4374	-0.4536	-0.4457	-0.4627	-0.4645	-0.4245	-0.4292	-0.439	-0.3976	-0.3801	-0.452	-0.3642	-0.443	-0.4246	-0.3047	-0.4398	-0.3995	-0.3339	-0.4263	-0.4174	-0.447	-0.4386	-0.3621	-0.4144	-0.4522	-0.4506	-0.4289	-0.4354	-0.4167	-0.4253	-0.4439	-0.4197	-0.3356	-0.46	-0.4335	-0.4167	-0.4194	-0.44	-0.4472
RPUSD4	-0.4868	-0.4861	-0.4845	-0.4778	-0.4841	-0.4847	-0.4847	-0.4845	-0.4858	-0.4819	-0.4833	-0.4809	-0.4821	-0.4831	-0.4835	-0.483	-0.4856	-0.4845	-0.4862	-0.4835	-0.4903	-0.4844	-0.4795	-0.4854	-0.4829	-0.4896	-0.4867	-0.4849	-0.4828	-0.4828	-0.4833	-0.4817	-0.4861	-0.4855	-0.4831	-0.4809	-0.482	-0.4574	-0.4832	-0.4838	-0.4837	-0.4807	-0.4847	-0.4844	-0.485	-0.4821	-0.4849	-0.4884	-0.4847
RSPH10B2	0.4733	0.4698	0.4652	0.4687	0.4731	0.4773	0.4785	0.4715	0.4828	0.4759	0.4809	0.4756	0.4781	0.4612	0.4455	0.4724	0.4618	0.4457	0.4746	0.4634	0.4621	0.4616	0.458	0.4678	0.4564	0.4713	0.4667	0.418	0.4768	0.4772	0.4696	0.4569	0.4617	0.4039	0.4597	0.4689	0.469	0.4604	0.4712	0.4668	0.4697	0.4622	0.476	0.4796	0.4575	0.4713	0.4626	0.4616	0.4827
RSRC1	-0.4811	-0.4746	-0.4715	-0.47	-0.4813	-0.473	-0.4679	-0.4759	-0.4727	-0.4783	-0.4719	-0.4694	-0.4752	-0.4767	-0.4749	-0.4579	-0.4774	-0.4752	-0.4741	-0.4792	-0.4751	-0.4736	-0.4734	-0.477	-0.476	-0.4806	-0.4713	-0.4741	-0.4751	-0.4734	-0.4792	-0.477	-0.4777	-0.4646	-0.4734	-0.4826	-0.4764	-0.4654	-0.4773	-0.4788	-0.4765	-0.4775	-0.476	-0.4777	-0.4782	-0.4756	-0.4748	-0.4645	-0.4649
SBDSP	-0.4595	-0.4534	-0.4376	-0.4405	-0.4382	-0.4356	-0.4437	-0.4422	-0.4426	-0.4413	-0.456	-0.455	-0.4462	-0.4539	-0.4467	-0.445	-0.4423	-0.4391	-0.4439	-0.4518	-0.4478	-0.4344	-0.4298	-0.4328	-0.4411	-0.4605	-0.4462	-0.4439	-0.4365	-0.4438	-0.4492	-0.4402	-0.4461	-0.4411	-0.4376	-0.4532	-0.4342	-0.4273	-0.4427	-0.4443	-0.4595	-0.4378	-0.4476	-0.4447	-0.4371	-0.4472	-0.4402	-0.4451	-0.4567
SCAND2	-0.4681	-0.4652	-0.4451	-0.4381	-0.4413	-0.4472	-0.4626	-0.4533	-0.4654	-0.4404	-0.4517	-0.4588	-0.4694	-0.4564	-0.4511	-0.4428	-0.4451	-0.4442	-0.4505	-0.452	-0.4487	-0.4543	-0.4233	-0.4469	-0.4511	-0.4639	-0.4498	-0.4486	-0.4349	-0.4462	-0.4442	-0.4453	-0.4525	-0.4409	-0.4646	-0.4616	-0.4563	-0.4603	-0.4556	-0.4495	-0.458	-0.4607	-0.4619	-0.4394	-0.4328	-0.4475	-0.432	-0.4379	-0.4562
SEC16A	0.3874	0.426	0.4138	0.4161	0.4159	0.3033	0.3946	0.3922	0.4242	0.3656	0.3829	0.3942	0.364	0.4317	0.3493	0.4021	0.4208	0.401	0.4079	0.2958	0.4481	0.4142	0.426	0.4177	0.4087	0.4245	0.3862	0.4085	0.4326	0.3905	0.4112	0.4089	0.4249	0.4118	0.3921	0.4335	0.4338	0.4035	0.3248	0.3614	0.4196	0.3622	0.4295	0.4182	0.3767	0.4318	0.4256	0.4128	0.3912
SEC61G	0.3107	0.3436	0.1487	0.1645	0.269	0.3556	0.3097	0.3457	0.2907	0.3522	0.3753	0.378	0.4361	0.0829	0.2315	0.3826	0.3136	0.2752	0.3931	0.2909	0.232	0.1459	0.2783	0.3316	0.34	0.3749	0.3055	0.0908	0.4299	0.2995	0.1849	0.1475	0.3036	0.1754	0.3653	0.4155	0.2978	0.1756	0.3324	0.339	0.4159	0.0694	0.4101	0.0851	0.174	0.3578	0.3	0.1026	0.4165
SERPINB1	-0.4401	-0.3161	-0.4549	-0.4657	-0.4558	-0.4523	-0.4525	-0.4525	-0.4369	-0.4592	-0.4626	-0.4592	-0.4674	-0.46	-0.4649	-0.4453	-0.4557	-0.4509	-0.4431	-0.4518	-0.4441	-0.4484	-0.4587	-0.4302	-0.456	-0.4732	-0.442	-0.436	-0.2696	-0.4414	-0.4546	-0.4637	-0.4447	-0.4352	-0.4532	-0.4669	-0.4438	-0.4248	-0.4383	-0.451	-0.4664	-0.4463	-0.4642	-0.4614	-0.4489	-0.4353	-0.4609	-0.4579	-0.4541
SETD6	-0.4868	-0.4826	-0.4839	-0.4835	-0.4876	-0.4849	-0.4846	-0.4847	-0.4865	-0.4808	-0.4836	-0.4792	-0.4858	-0.4833	-0.4836	-0.4863	-0.4886	-0.4876	-0.4873	-0.4852	-0.49	-0.4896	-0.487	-0.4905	-0.4873	-0.4893	-0.4863	-0.4912	-0.486	-0.4881	-0.4843	-0.4862	-0.4895	-0.4889	-0.4849	-0.4884	-0.4841	-0.4689	-0.4876	-0.4408	-0.4854	-0.4879	-0.4885	-0.4892	-0.4846	-0.4874	-0.4871	-0.4856	-0.4872
SHMT2	0.2444	0.4228	-0.0386	-0.0136	-0.058	0.1396	-0.035	0.1468	0.1121	0.1555	-0.1463	0.1481	-0.0078	0.2606	0.0856	0.2124	-0.1459	0.1014	0.4179	-0.1248	0.4452	0.1097	0.252	0.4246	0.1392	-0.0237	-0.0923	0.0382	0.3972	0.0654	-0.085	-0.0729	0.06	0.3555	0.1406	0.4301	0.4359	0.2302	0.0379	0.1244	-0.0545	-0.0816	-0.1768	-0.0415	-0.0605	-0.0431	-0.1461	0.0433	-0.0322
SLC17A5	-0.2159	-0.2487	-0.3672	-0.3347	-0.3688	-0.0612	-0.1357	-0.1266	0.0913	-0.227	-0.3674	-0.1796	-0.2142	-0.4424	-0.2463	-0.2123	-0.4068	-0.3453	-0.4685	-0.3271	-0.4476	-0.3312	-0.3939	-0.2839	-0.3984	-0.3373	-0.4153	-0.0582	-0.4223	-0.2675	-0.3637	-0.3518	-0.2769	-0.4505	-0.2384	-0.3473	-0.3996	-0.2231	-0.2538	-0.1517	-0.406	-0.3454	-0.086	-0.2946	-0.2802	-0.4026	-0.428	-0.3028	-0.3248
SLC20A2	0.3286	0.3375	0.418	0.3664	0.3327	0.3369	0.3134	0.3879	0.4552	0.305	0.3572	0.3248	0.3308	0.4175	0.411	0.3837	0.424	0.316	-0.2244	0.3878	-0.2536	0.411	0.4217	0.4215	0.4107	0.3332	0.3883	0.3295	0.4161	0.3867	0.3941	0.4083	0.3498	0.4124	0.3999	0.3577	0.0948	0.3217	0.3848	0.3186	0.3211	0.345	0.3498	0.3602	0.3053	0.4002	0.4105	0.3758	0.325
SLC25A31	0.486	0.4751	0.4823	0.4749	0.4818	0.4808	0.4795	0.4835	0.4838	0.4825	0.4759	0.4653	0.4712	0.4744	0.4798	0.4831	0.4813	0.4855	0.4861	0.4851	0.4851	0.4829	0.48	0.4826	0.4778	0.4839	0.4828	0.483	0.4803	0.4805	0.4775	0.4802	0.483	0.4783	0.4782	0.484	0.4818	0.4814	0.4818	0.4832	0.4802	0.4779	0.4793	0.4841	0.4797	0.4814	0.4833	0.482	0.4805
SLC30A9	-0.1941	-0.3819	-0.4366	-0.1827	-0.4218	-0.2352	-0.4228	-0.1915	-0.4323	-0.4614	-0.414	-0.4517	-0.175	-0.1959	-0.258	-0.1277	-0.3908	-0.3198	-0.2083	-0.1837	-0.3045	-0.1579	-0.1666	-0.2911	-0.2336	-0.2143	-0.3017	-0.3235	-0.2708	-0.3411	-0.1555	-0.2175	-0.2647	-0.396	-0.3081	-0.424	-0.3125	-0.258	-0.4417	-0.2301	-0.3913	-0.3805	-0.3145	-0.2926	-0.3042	-0.3784	-0.2722	-0.3513	-0.3699
SLC35B1	-0.4754	-0.4533	-0.4516	-0.4455	-0.4371	-0.4425	-0.4281	-0.4228	-0.4397	-0.4442	-0.46	-0.4565	-0.4475	-0.455	-0.4351	-0.4541	-0.4387	-0.4455	-0.4463	-0.4598	-0.4732	-0.4459	-0.4508	-0.4518	-0.4691	-0.441	-0.4497	-0.4146	-0.4623	-0.4582	-0.4551	-0.4601	-0.4641	-0.4529	-0.4429	-0.4601	-0.4412	-0.4443	-0.4491	-0.446	-0.4614	-0.4394	-0.4459	-0.4483	-0.4423	-0.4491	-0.4424	-0.4439	-0.4415
SLC35E3	-0.4807	-0.4606	-0.4844	-0.4785	-0.4837	-0.4825	-0.4834	-0.4832	-0.4836	-0.4825	-0.4831	-0.4783	-0.4782	-0.4796	-0.4801	-0.4834	-0.4836	-0.4828	-0.4869	-0.4834	-0.4882	-0.481	-0.4833	-0.4818	-0.4833	-0.4884	-0.4843	-0.4769	-0.4829	-0.4831	-0.4844	-0.4849	-0.4837	-0.2675	-0.4824	-0.4826	-0.4809	-0.4173	-0.4818	-0.4842	-0.485	-0.4844	-0.4841	-0.484	-0.4845	-0.4836	-0.4851	-0.4878	-0.4891
SLC45A4	0.1146	0.217	0.3209	0.2375	0.2821	0.2483	0.1844	0.1866	0.3303	0.2727	0.2491	0.1531	0.2104	0.2632	0.213	0.3022	0.2521	0.162	0.3249	0.2225	0.3238	0.2924	0.209	0.3619	0.2509	0.2754	0.2008	0.2701	0.3182	0.317	0.2911	0.2615	0.2627	-0.0849	0.2741	0.3336	0.3383	0.2946	0.2613	0.2624	0.248	0.2871	0.254	0.302	0.3043	0.2202	0.2598	0.2834	0.2766
SLCO6A1	0.2453	0.2923	0.3164	0.2857	0.3128	0.3282	0.3504	0.2876	0.3616	0.3187	0.3251	0.2877	0.3077	0.3499	0.3281	0.3117	0.3095	0.3131	0.4117	0.3088	0.3316	0.292	0.3075	0.3532	0.2975	0.3156	0.3172	0.3251	-0.1199	0.3	0.3503	0.3065	0.3047	-0.1931	0.2476	0.3153	0.2149	0.2473	0.3304	0.2848	0.2608	0.2831	0.2668	0.3119	0.3022	0.3076	0.3171	0.2757	0.313
SMAD4	-0.1956	-0.1684	-0.2756	-0.4279	-0.349	-0.4173	-0.3696	-0.4073	-0.374	-0.4203	-0.4226	-0.4376	-0.4414	-0.1192	-0.2159	-0.366	-0.1341	-0.432	-0.3953	-0.2716	-0.3349	-0.3862	-0.2717	-0.3314	-0.4354	-0.3994	-0.3178	-0.2154	-0.4006	-0.3481	-0.3824	-0.2951	-0.2616	-0.2895	-0.4301	-0.266	-0.3911	-0.3746	-0.3569	-0.4236	-0.4035	-0.4404	-0.4331	-0.3805	-0.3703	-0.3828	-0.4398	-0.4357	-0.3924
SMARCA5	-0.2672	-0.2068	-0.3302	-0.3779	-0.2324	-0.3919	-0.4229	-0.3783	-0.3665	-0.4088	-0.4181	-0.3966	-0.4209	-0.2011	-0.2579	-0.225	-0.197	-0.3879	-0.3564	-0.3685	-0.3102	-0.3425	-0.2445	-0.2566	-0.4082	-0.3352	-0.2764	-0.3961	-0.2741	-0.3029	-0.3689	-0.2961	-0.3011	-0.3005	-0.3964	-0.3457	-0.4099	-0.3629	-0.248	-0.4306	-0.299	-0.3645	-0.3705	-0.3464	-0.2721	-0.3347	-0.3771	-0.3631	-0.3598
SMC4	-0.3337	0.1963	-0.2088	-0.005	0.13	0.1274	0.1959	0.0282	0.396	-0.2423	-0.3971	-0.0085	0.1515	0.2801	0.2674	0.1345	0.3239	-0.2021	0.3535	0.1062	0.3843	-0.2919	-0.0028	0.4067	0.0264	-0.3043	0.2055	0.2562	-0.3081	0.0937	-0.3624	-0.1931	-0.3459	-0.148	-0.2544	-0.3113	0.1482	-0.0269	-0.1284	-0.2832	-0.1947	-0.3436	0.0488	-0.029	-0.3361	-0.228	-0.0857	0.0573	0.0358
SNORD54	-0.4295	-0.4314	-0.4213	-0.4171	-0.4228	-0.4154	-0.3806	-0.4074	-0.3743	-0.4216	-0.4321	-0.3914	-0.4255	-0.4028	-0.4256	-0.4144	-0.4166	-0.4266	-0.444	-0.4013	-0.3794	-0.4401	-0.4262	-0.4043	-0.4279	-0.3907	-0.431	-0.4166	-0.4488	-0.423	-0.4236	-0.4285	-0.4345	-0.4463	-0.4029	-0.4051	-0.4233	-0.4191	-0.4087	-0.4259	-0.4235	-0.4284	-0.4313	-0.4324	-0.4328	-0.4227	-0.4154	-0.4218	-0.4059
SNX14	-0.4868	-0.4845	-0.4877	-0.4827	-0.487	-0.4874	-0.4856	-0.4877	-0.4879	-0.4848	-0.4861	-0.4844	-0.4834	-0.4843	-0.4867	-0.4857	-0.4883	-0.4879	-0.486	-0.4861	-0.4879	-0.4898	-0.4866	-0.4863	-0.4885	-0.4874	-0.4887	-0.4902	-0.4863	-0.4878	-0.4858	-0.4868	-0.4867	-0.4859	-0.4873	-0.489	-0.4831	-0.4812	-0.488	-0.4861	-0.4854	-0.4862	-0.4895	-0.4883	-0.4845	-0.4867	-0.4874	-0.4862	-0.4879
SOD1	0.3175	0.4389	0.3255	0.4245	0.3786	0.3611	0.4363	0.4303	0.4063	0.411	0.2355	0.4145	0.2631	0.4008	0.3402	0.3751	0.3882	0.4033	0.4325	0.4062	0.3927	0.3545	0.3788	0.4157	0.3301	0.4426	0.2259	0.4192	0.4355	0.4482	0.3993	0.4155	0.4014	0.3946	0.4188	0.4534	0.4287	0.4398	0.3754	0.4274	0.4003	0.2627	0.4246	0.4124	0.3487	0.2778	0.4237	0.3178	0.4553
SPAG1	-0.4527	-0.429	-0.4585	-0.4432	-0.4534	-0.428	-0.4293	-0.438	-0.4513	-0.4421	-0.4245	-0.4182	-0.4374	-0.4399	-0.4439	-0.459	-0.4564	-0.4538	-0.4688	-0.4603	-0.4646	-0.4646	-0.4398	-0.4636	-0.4616	-0.4554	-0.4438	-0.4528	-0.4539	-0.4416	-0.4465	-0.4533	-0.4579	-0.4668	-0.45	-0.4587	-0.4335	-0.4162	-0.4497	-0.4312	-0.4029	-0.4537	-0.4592	-0.4539	-0.4532	-0.4431	-0.4439	-0.4736	-0.4638
SPATA1	-0.485	-0.4785	-0.4873	-0.4806	-0.483	-0.484	-0.4877	-0.4829	-0.4852	-0.4818	-0.4805	-0.4815	-0.4815	-0.4737	-0.4802	-0.4849	-0.4884	-0.4858	-0.4826	-0.4855	-0.4878	-0.4871	-0.4811	-0.4832	-0.4872	-0.4854	-0.489	-0.4866	-0.484	-0.4867	-0.4831	-0.486	-0.4856	-0.4878	-0.4839	-0.4835	-0.4828	-0.4694	-0.4813	-0.4849	-0.4873	-0.486	-0.4854	-0.48	-0.4843	-0.4845	-0.4833	-0.4835	-0.484
SPATA22	0.1699	0.293	0.3261	0.2396	0.316	0.3493	0.3623	0.2702	0.3582	0.2751	0.3041	0.3035	0.2884	0.3358	0.4077	0.3812	0.3369	0.3011	0.4002	0.2992	0.4115	0.3918	0.3133	0.4369	0.3395	0.3656	0.2602	0.2814	-0.0395	0.3902	0.342	0.1355	0.2394	-0.3119	0.2189	0.3534	0.38	0.405	0.2717	0.2761	0.3155	0.2651	0.3136	0.3444	0.3783	0.2639	0.267	0.0889	0.3145
SPC24	-0.4741	-0.4689	-0.4623	-0.476	-0.4735	-0.4696	-0.4687	-0.4714	-0.4733	-0.4703	-0.4809	-0.4766	-0.4734	-0.468	-0.4748	-0.475	-0.4699	-0.477	-0.4662	-0.4755	-0.4815	-0.4796	-0.4661	-0.4806	-0.483	-0.481	-0.4767	-0.4837	-0.4731	-0.4717	-0.4776	-0.47	-0.4777	-0.474	-0.4771	-0.4781	-0.4731	-0.4812	-0.4775	-0.4686	-0.4821	-0.4731	-0.4811	-0.4738	-0.4689	-0.4776	-0.4699	-0.4649	-0.4774
SPPL2A	-0.3408	-0.3182	-0.2919	-0.3523	-0.2048	-0.4113	-0.3812	-0.2791	0.363	-0.2885	-0.3942	-0.3284	-0.4048	-0.2902	-0.3594	-0.078	-0.072	-0.2555	-0.3736	-0.2323	-0.3373	-0.1908	-0.3117	-0.2929	-0.3316	-0.3643	-0.3403	-0.2642	-0.2947	-0.2243	-0.3028	-0.3183	-0.2794	-0.2508	-0.2934	-0.2813	-0.323	-0.0414	-0.2815	-0.2991	-0.321	-0.2774	-0.3722	-0.3358	-0.2476	-0.3178	-0.3082	-0.3614	-0.2979
SPTBN2	0.2357	0.1789	0.1797	-0.0224	0.2132	0.1381	0.2014	-0.0184	0.2506	0.1668	0.0449	-0.0036	0.1573	0.2394	0.1916	-0.2136	0.026	0.0078	-0.468	0.1685	-0.4657	0.1689	0.168	-0.4315	0.1766	0.1652	0.2831	0.0499	-0.3906	-0.1144	0.0497	0.0179	0.0553	-0.3041	-0.1005	-0.3137	-0.4086	-0.1307	-0.07	-0.1408	0.2385	0.1178	0.3191	-0.125	0.1127	0.2402	0.3795	-0.1771	0.1356
SRF	-0.3532	-0.2216	-0.2776	-0.2593	-0.3656	-0.3075	-0.3308	-0.3109	-0.3964	-0.2489	-0.335	-0.286	-0.3149	-0.2681	-0.3382	-0.2757	-0.3704	-0.3847	0.3182	-0.362	-0.4106	-0.3466	-0.372	-0.4093	-0.394	-0.2946	-0.3667	-0.3738	-0.272	-0.2565	-0.261	-0.3206	-0.1914	-0.4045	-0.2546	-0.2062	0.0163	-0.0449	-0.3089	-0.285	-0.3801	-0.2798	-0.3427	-0.2134	-0.2944	-0.357	-0.3739	-0.2404	-0.3416
SS18	-0.484	-0.4786	-0.4824	-0.4681	-0.4857	-0.4855	-0.4852	-0.4836	-0.4883	-0.4733	-0.4759	-0.4767	-0.4756	-0.4754	-0.4659	-0.4819	-0.4855	-0.4851	-0.4866	-0.4728	-0.4844	-0.4842	-0.4839	-0.4847	-0.4838	-0.4882	-0.4859	-0.4869	-0.4822	-0.4836	-0.4823	-0.4835	-0.4855	-0.483	-0.4797	-0.481	-0.4771	-0.4753	-0.4821	-0.4822	-0.4866	-0.4834	-0.4824	-0.487	-0.4813	-0.4836	-0.4851	-0.488	-0.486
SSTR2	-0.4689	-0.4637	-0.0951	-0.4549	-0.4474	-0.4429	-0.4712	-0.465	-0.0709	-0.2788	-0.4734	-0.2961	-0.4456	-0.472	-0.4674	-0.4642	-0.4693	-0.4698	-0.4523	-0.4463	-0.4704	-0.2167	-0.4718	-0.4157	-0.4733	-0.46	-0.4537	-0.4734	-0.4676	-0.4244	-0.451	-0.4619	-0.4725	-0.4009	-0.4608	-0.4553	-0.463	-0.3001	-0.4133	-0.4441	-0.4683	-0.4721	-0.4756	-0.3227	-0.4574	-0.4521	-0.4452	-0.4641	-0.4526
STARD5	-0.4662	-0.4592	-0.4639	-0.4634	-0.4733	-0.4671	-0.4733	-0.4635	-0.4682	-0.4627	-0.4703	-0.47	-0.436	-0.4738	-0.4645	-0.471	-0.4713	-0.4755	-0.4803	-0.4747	-0.476	-0.4683	-0.4682	-0.475	-0.4738	-0.4743	-0.4716	-0.4732	-0.4709	-0.4727	-0.4683	-0.4693	-0.474	-0.473	-0.4657	-0.4654	-0.4584	-0.4475	-0.4551	-0.4715	-0.4749	-0.4711	-0.4781	-0.4747	-0.4691	-0.4643	-0.4717	-0.4664	-0.4701
STBD1	-0.1857	-0.0778	-0.1975	-0.1312	-0.2395	-0.0692	-0.0674	-0.0987	-0.3707	-0.1269	-0.2143	-0.1086	-0.1883	-0.2662	-0.1298	-0.0845	-0.2717	-0.1491	0.0118	-0.2401	-0.0357	-0.2013	-0.2165	0.0366	-0.2634	-0.1448	-0.1773	-0.1562	-0.1915	0.0304	-0.1608	-0.1413	-0.0403	-0.3565	0.0811	0.0221	0.2972	-0.0137	-0.0823	-0.0529	-0.2192	-0.1003	-0.2291	-0.0681	-0.1058	-0.221	-0.2732	-0.0495	-0.1407
STX5	-0.4819	-0.4558	-0.4714	-0.4396	-0.4035	-0.4426	-0.4651	-0.4611	-0.4058	-0.4496	-0.4521	-0.4631	-0.4501	-0.4655	-0.4677	-0.4631	-0.4782	-0.4445	-0.423	-0.4428	-0.4732	-0.4475	-0.4587	-0.4479	-0.4633	-0.4603	-0.4049	-0.484	-0.4516	-0.4289	-0.4391	-0.4472	-0.4463	-0.4567	-0.4672	-0.4673	-0.4217	-0.4341	-0.4133	-0.4583	-0.4661	-0.4745	-0.461	-0.4333	-0.4468	-0.461	-0.4615	-0.4437	-0.4328
TATDN1	0.0906	0.3365	-0.0525	0.1427	-0.0401	0.2192	0.1068	0.2158	0.3784	0.3554	-0.1291	0.1993	-0.0678	0.1616	0.2501	-0.1239	0.1341	0.2086	0.081	-0.1376	-0.2033	0.0012	-0.0358	-0.0336	-0.0485	0.0748	0.1036	0.0345	0.3953	0.1841	-0.0453	0.1141	0.1759	-0.0867	0.1068	0.3821	0.0447	0.333	0.0885	0.072	0.376	-0.064	0.3754	-0.1098	0.0235	0.2171	0.3422	0.0599	0.2468
TBCD	0.3936	0.3611	0.4537	0.3767	0.4327	0.3825	0.4065	0.2719	0.4518	0.3429	0.3493	0.1574	0.1455	0.434	0.4111	0.4368	0.4543	0.4091	0.458	0.44	0.4678	0.4112	0.421	0.2693	0.4396	0.4246	0.423	0.4058	-0.134	0.4209	0.4277	0.4214	0.4123	0.3961	0.3868	-0.0651	0.2624	0.2407	0.4437	0.3157	0.4039	0.3821	0.4151	0.3983	0.4216	0.4326	0.3882	0.3574	0.4334
TBRG1	0.4134	0.4343	0.432	0.4039	0.43	0.4439	0.4503	0.4366	0.4424	0.4456	0.4214	0.4399	0.4406	0.4404	0.4387	0.4128	0.3989	0.4388	0.4414	0.4261	0.4369	0.4314	0.4141	0.4253	0.412	0.4463	0.4325	0.3619	0.4257	0.4119	0.4283	0.43	0.3969	0.4294	0.4137	0.4045	0.4202	0.4142	0.4232	0.4273	0.4503	0.4075	0.4291	0.3657	0.4169	0.4308	0.4274	0.4446	0.4528
TCP1	-0.4745	-0.4755	-0.4622	-0.4687	-0.4628	-0.4589	-0.4691	-0.4617	-0.4592	-0.4715	-0.4712	-0.4744	-0.4674	-0.4623	-0.4649	-0.4615	-0.4608	-0.4649	-0.4489	-0.4521	-0.4268	-0.4584	-0.4492	-0.441	-0.4419	-0.4564	-0.4597	-0.3952	-0.464	-0.4515	-0.4626	-0.4683	-0.4574	-0.4302	-0.4626	-0.4693	-0.4527	-0.4603	-0.4657	-0.4637	-0.4703	-0.4605	-0.4741	-0.4707	-0.4562	-0.4625	-0.4687	-0.4592	-0.4698
TCTE3	-0.4829	-0.486	-0.4887	-0.48	-0.4884	-0.4844	-0.4868	-0.4857	-0.4868	-0.4815	-0.4816	-0.4815	-0.4809	-0.4839	-0.4812	-0.4878	-0.4882	-0.4896	-0.4882	-0.4842	-0.489	-0.4888	-0.4867	-0.4886	-0.4839	-0.4875	-0.4883	-0.4901	-0.4848	-0.4861	-0.4849	-0.4864	-0.4878	-0.4858	-0.4859	-0.4823	-0.4836	-0.463	-0.4867	-0.4857	-0.4854	-0.4865	-0.4847	-0.4875	-0.4859	-0.4847	-0.4866	-0.4841	-0.4874
TFDP1	-0.0402	-0.1278	-0.2352	-0.1143	0.0411	-0.2636	-0.2257	-0.2839	-0.0684	-0.2866	-0.1844	-0.2449	-0.1919	0.1416	-0.0583	-0.0306	-0.095	-0.1206	-0.0878	-0.2741	-0.2137	-0.0514	-0.2694	-0.2328	-0.2222	-0.0946	-0.0996	-0.0132	-0.3042	-0.1266	-0.0864	-0.2464	-0.2864	-0.189	-0.0911	-0.2135	0.0389	-0.0988	-0.1667	-0.3138	-0.2499	-0.1485	-0.188	-0.2103	-0.0815	0.1186	-0.221	-0.2648	-0.1089
TGDS	-0.4821	-0.4788	-0.4817	-0.4791	-0.4848	-0.4817	-0.4817	-0.4802	-0.4811	-0.4805	-0.4866	-0.4823	-0.4854	-0.4773	-0.4768	-0.4825	-0.4811	-0.4829	-0.4787	-0.4805	-0.4764	-0.4748	-0.4805	-0.4802	-0.4817	-0.4865	-0.4812	-0.4739	-0.4738	-0.4815	-0.4775	-0.4802	-0.4825	-0.4772	-0.478	-0.4842	-0.4744	-0.4767	-0.481	-0.4806	-0.4863	-0.4755	-0.4863	-0.4793	-0.481	-0.4821	-0.4797	-0.4869	-0.4889
THAP5	-0.3935	-0.4031	-0.4572	-0.4486	-0.4426	-0.4521	-0.4588	-0.4427	-0.4489	-0.4441	-0.4462	-0.4213	-0.4473	-0.4031	-0.3574	-0.4481	-0.4568	-0.434	-0.4624	-0.4526	-0.4612	-0.4477	-0.4218	-0.4501	-0.4494	-0.4521	-0.4581	-0.4536	-0.4487	-0.4465	-0.4497	-0.4541	-0.4507	-0.4575	-0.4378	-0.4359	-0.4593	-0.4564	-0.4563	-0.4497	-0.4566	-0.4573	-0.4547	-0.4585	-0.4426	-0.4549	-0.4556	-0.4185	-0.4253
TMEM14A	0.4187	0.4342	0.4592	0.4163	0.4432	0.4266	0.4069	0.4447	0.4367	0.418	0.4008	0.3907	0.4	0.4125	0.4149	0.4384	0.4272	0.4487	0.4541	0.4256	0.4536	0.4432	0.2178	0.4456	0.4504	0.4204	0.434	0.445	0.4245	0.4252	0.4354	0.4238	0.4491	0.4449	0.3485	0.4146	0.4383	0.4301	0.4302	0.443	0.4117	0.4299	0.4308	0.3908	0.4295	0.4429	0.42	0.4459	0.4372
TMEM89	0.127	0.2747	0.3092	0.2584	0.2982	0.2342	0.2907	0.2006	0.287	0.282	0.2859	0.2318	0.2884	0.2298	0.2756	0.2678	0.2256	0.2456	0.342	0.12	0.3376	0.3097	0.2582	0.2031	0.2514	0.3234	0.1654	0.1495	0.3404	0.2905	0.2465	0.2773	0.19	0.2577	0.2315	0.3498	0.2417	0.3357	0.2479	0.2809	0.1569	0.2407	0.2525	0.3345	0.1101	0.0916	0.2709	0.2302	0.2982
TNKS2	0.3561	0.3864	-0.2982	-0.0103	0.2132	0.0588	-0.0699	0.0216	0.1465	0.2	0.0573	0.1256	0.0258	0.375	0.386	0.0727	-0.1331	0.1416	0.1382	0.0781	-0.2534	0.0465	0.0492	0.2394	0.0532	0.3869	0.1712	-0.0897	0.0667	0.0254	0.0214	0.1202	0.0063	0.0627	0.1755	0.3443	0.1266	0.0195	0.0712	0.1899	0.1414	0.07	0.0602	0.2909	0.0935	0.1339	0.0012	0.4033	0.3387
TOMM6	-0.4296	-0.4047	-0.3386	-0.4028	-0.4078	-0.3758	-0.4014	-0.3955	-0.3833	-0.375	-0.42	-0.4459	-0.3959	-0.4217	-0.4299	-0.3527	-0.3161	-0.3867	-0.4008	-0.3646	-0.3703	-0.3265	-0.3886	-0.3768	-0.3983	-0.4196	-0.3545	-0.3709	-0.3679	-0.3472	-0.4225	-0.3757	-0.3776	-0.3942	-0.4111	-0.4296	-0.4254	-0.4024	-0.3726	-0.3812	-0.4532	-0.4111	-0.4283	-0.4102	-0.373	-0.395	-0.3788	-0.4075	-0.3929
TOP2A	-0.4863	-0.4833	-0.4803	-0.4735	-0.4849	-0.4856	-0.4785	-0.4823	-0.4877	-0.4799	-0.483	-0.4828	-0.4811	-0.4768	-0.4767	-0.4857	-0.4851	-0.4852	-0.4835	-0.4832	-0.4841	-0.4875	-0.4853	-0.4838	-0.4824	-0.487	-0.4859	-0.4848	-0.4845	-0.486	-0.485	-0.4852	-0.4858	-0.4866	-0.4765	-0.4879	-0.4815	-0.4816	-0.4854	-0.4839	-0.4869	-0.4849	-0.4869	-0.4874	-0.4814	-0.4796	-0.4849	-0.4858	-0.4877
TOPBP1	-0.4789	-0.4758	-0.4765	-0.4771	-0.4791	-0.4772	-0.4776	-0.4802	-0.4801	-0.4696	-0.4735	-0.474	-0.4771	-0.4714	-0.4662	-0.4781	-0.4805	-0.4801	-0.4751	-0.4802	-0.4824	-0.4745	-0.4802	-0.4766	-0.479	-0.4838	-0.4764	-0.4749	-0.4753	-0.4785	-0.4782	-0.4756	-0.4802	-0.4675	-0.4776	-0.4809	-0.4786	-0.4483	-0.4795	-0.4765	-0.4801	-0.4759	-0.4809	-0.4836	-0.4806	-0.4738	-0.4788	-0.4834	-0.4808
TPI1	0.3604	0.32	0.3765	0.1407	0.3623	0.4055	0.4038	0.3963	0.4187	0.3455	0.2834	0.3434	0.3204	0.348	0.3334	0.4084	0.4024	0.3232	0.4015	0.3927	0.3924	0.3906	0.3508	0.1994	0.3274	0.3907	0.4081	0.4075	0.3522	0.4168	0.3802	0.2773	0.1733	0.3256	0.3176	0.386	0.3434	0.2681	0.1729	0.3562	0.1949	0.2859	0.1404	-0.0583	0.298	0.3878	0.3442	0.2581	0.2505
TRIM25	-0.48	-0.4833	-0.4868	-0.4786	-0.4891	-0.4852	-0.4856	-0.4873	-0.4877	-0.4832	-0.4823	-0.4827	-0.4807	-0.4838	-0.4833	-0.4889	-0.4876	-0.4878	-0.4866	-0.4884	-0.49	-0.4897	-0.4862	-0.4902	-0.4889	-0.4906	-0.4903	-0.4889	-0.4869	-0.4882	-0.4869	-0.4874	-0.4895	-0.49	-0.4874	-0.4881	-0.4848	-0.4762	-0.4879	-0.4879	-0.486	-0.4884	-0.4867	-0.4871	-0.4862	-0.4855	-0.4882	-0.4866	-0.487
TRIM37	-0.4506	-0.4392	-0.4156	-0.4245	-0.4273	-0.4326	-0.428	-0.4271	-0.44	-0.4258	-0.4328	-0.4496	-0.4343	-0.4223	-0.447	-0.4194	-0.4377	-0.4294	-0.4252	-0.4159	-0.4256	-0.4418	-0.4282	-0.4209	-0.4426	-0.4356	-0.4296	-0.4455	-0.4351	-0.4153	-0.4279	-0.4349	-0.4335	-0.4382	-0.4141	-0.4297	-0.4465	-0.4249	-0.4235	-0.3914	-0.4315	-0.4354	-0.42	-0.4471	-0.4251	-0.4251	-0.4171	-0.4347	-0.4289
TRIM52	-0.489	-0.4835	-0.4837	-0.4794	-0.4871	-0.4841	-0.4818	-0.483	-0.4816	-0.484	-0.4762	-0.4789	-0.4811	-0.4815	-0.4843	-0.4865	-0.4849	-0.4872	-0.4803	-0.4863	-0.4893	-0.4841	-0.4805	-0.4892	-0.4879	-0.488	-0.4845	-0.4879	-0.4869	-0.4861	-0.4862	-0.488	-0.4868	-0.4808	-0.4814	-0.4854	-0.4839	-0.3414	-0.4854	-0.4815	-0.4861	-0.4872	-0.4851	-0.4847	-0.4836	-0.486	-0.4836	-0.4894	-0.4877
TSFM	-0.4733	-0.4677	-0.4634	-0.4633	-0.4647	-0.4599	-0.4722	-0.4568	-0.4633	-0.472	-0.4697	-0.4558	-0.469	-0.4717	-0.4623	-0.472	-0.4643	-0.4546	-0.4728	-0.4705	-0.4723	-0.4687	-0.4637	-0.4685	-0.4609	-0.4769	-0.4626	-0.4562	-0.4644	-0.4665	-0.4581	-0.4482	-0.4646	-0.4678	-0.4695	-0.4746	-0.465	-0.4687	-0.4419	-0.4692	-0.4755	-0.4687	-0.4749	-0.4738	-0.4675	-0.4639	-0.4507	-0.4228	-0.4693
TUBA1C	-0.4184	-0.4098	-0.4409	-0.4236	-0.4415	-0.3822	-0.4511	-0.4233	-0.4406	-0.433	-0.4595	-0.4141	-0.4254	-0.4223	-0.4054	-0.4542	-0.4402	-0.4047	-0.4484	-0.4446	-0.4562	-0.4243	-0.4225	-0.4335	-0.4495	-0.4315	-0.4292	-0.363	-0.4524	-0.3894	-0.4551	-0.4479	-0.4352	-0.4663	-0.4291	-0.4398	-0.4094	-0.4211	-0.429	-0.3903	-0.4264	-0.4473	-0.4728	-0.4484	-0.446	-0.4355	-0.4598	-0.4309	-0.4171
TXNDC17	-0.4805	-0.4598	-0.4488	-0.4485	-0.4532	-0.4467	-0.4535	-0.4501	-0.4601	-0.4469	-0.4594	-0.466	-0.4708	-0.4611	-0.4495	-0.4541	-0.4462	-0.4561	-0.4474	-0.4586	-0.4602	-0.454	-0.4437	-0.4532	-0.4566	-0.4548	-0.4545	-0.4526	-0.4532	-0.4559	-0.4575	-0.4536	-0.454	-0.4587	-0.4599	-0.45	-0.4498	-0.4402	-0.4525	-0.4566	-0.4582	-0.4548	-0.4505	-0.4604	-0.4311	-0.4547	-0.4462	-0.4414	-0.4346
TYMP	-0.3374	-0.2935	-0.404	-0.3926	-0.421	-0.3469	-0.3772	-0.3539	-0.4214	-0.3402	-0.3732	-0.38	-0.283	-0.4172	-0.2956	-0.3967	-0.3918	-0.3365	-0.393	-0.3641	-0.1048	-0.3628	-0.3651	-0.4153	-0.376	-0.4106	-0.3472	-0.376	-0.3308	-0.3749	-0.3986	-0.4173	-0.3781	-0.395	-0.3906	-0.447	-0.1106	-0.3471	-0.3556	-0.3877	-0.3958	-0.399	-0.4239	-0.3802	-0.4002	-0.3761	-0.3984	-0.4167	-0.2997
UBE2D3	-0.4834	-0.4834	-0.4835	-0.4805	-0.4847	-0.4837	-0.4804	-0.4853	-0.485	-0.4827	-0.4825	-0.481	-0.4723	-0.4815	-0.4801	-0.4841	-0.4836	-0.4865	-0.4854	-0.4845	-0.487	-0.4858	-0.4824	-0.4787	-0.483	-0.4847	-0.4835	-0.4863	-0.4826	-0.4832	-0.4854	-0.4823	-0.4834	-0.4801	-0.4819	-0.4857	-0.4822	-0.439	-0.4828	-0.4841	-0.4852	-0.4807	-0.4818	-0.4847	-0.4807	-0.4847	-0.4849	-0.4789	-0.4825
UFD1L	-0.4699	-0.4657	-0.4409	-0.459	-0.4628	-0.4702	-0.4701	-0.4684	-0.4633	-0.4573	-0.4656	-0.4689	-0.4674	-0.4703	-0.4635	-0.4653	-0.4627	-0.4691	-0.4578	-0.4693	-0.4713	-0.4276	-0.4698	-0.4766	-0.4669	-0.4642	-0.4694	-0.4719	-0.4583	-0.4464	-0.4687	-0.4698	-0.4792	-0.4707	-0.4741	-0.4714	-0.4591	-0.4472	-0.4772	-0.4701	-0.4759	-0.4724	-0.4744	-0.4599	-0.468	-0.455	-0.473	-0.4665	-0.4603
UQCC	-0.4913	-0.485	-0.4861	-0.481	-0.4883	-0.4867	-0.4866	-0.4838	-0.4853	-0.4849	-0.4843	-0.4747	-0.4793	-0.4863	-0.485	-0.4888	-0.4881	-0.4899	-0.4884	-0.4878	-0.4913	-0.4893	-0.4863	-0.4877	-0.485	-0.4893	-0.487	-0.4886	-0.4843	-0.487	-0.4878	-0.4863	-0.4878	-0.4882	-0.4857	-0.4884	-0.486	-0.4845	-0.4846	-0.4864	-0.4865	-0.4873	-0.4868	-0.4873	-0.4861	-0.4868	-0.4867	-0.4862	-0.4859
USP5	-0.4694	-0.4614	-0.4574	-0.458	-0.4527	-0.4665	-0.4643	-0.4601	-0.4445	-0.4724	-0.4688	-0.4747	-0.4718	-0.4644	-0.4496	-0.4698	-0.3886	-0.4223	-0.4051	-0.4702	-0.4742	-0.4648	-0.4666	-0.4226	-0.4722	-0.4736	-0.4344	-0.4678	-0.4626	-0.4733	-0.476	-0.4688	-0.4669	-0.4708	-0.4714	-0.4692	-0.4712	-0.4604	-0.453	-0.4694	-0.4755	-0.4637	-0.4723	-0.4681	-0.4691	-0.4741	-0.4524	-0.4452	-0.4578
UTP15	-0.4303	-0.4125	-0.469	-0.4494	-0.4585	-0.459	-0.46	-0.4609	-0.4624	-0.4466	-0.453	-0.449	-0.459	-0.4153	-0.3685	-0.4529	-0.4606	-0.447	-0.4494	-0.4627	-0.4656	-0.4674	-0.4585	-0.4549	-0.4623	-0.4546	-0.4638	-0.4661	-0.4583	-0.4532	-0.4538	-0.4603	-0.4573	-0.4623	-0.4575	-0.4583	-0.4617	-0.462	-0.4565	-0.4597	-0.4638	-0.458	-0.4598	-0.4603	-0.46	-0.4658	-0.456	-0.4454	-0.4482
VAPB	-0.4512	-0.4532	-0.4625	-0.4488	-0.4499	-0.4519	-0.4461	-0.4586	-0.4515	-0.441	-0.4614	-0.462	-0.4536	-0.4262	-0.4226	-0.4562	-0.46	-0.4575	-0.4702	-0.4469	-0.4655	-0.4719	-0.4526	-0.4715	-0.466	-0.4657	-0.4579	-0.4638	-0.4498	-0.4596	-0.4487	-0.4597	-0.4678	-0.4647	-0.4412	-0.462	-0.4624	-0.4531	-0.4537	-0.443	-0.4668	-0.4616	-0.4594	-0.4732	-0.4572	-0.4603	-0.4495	-0.433	-0.438
VCPIP1	-0.4472	-0.4284	-0.4565	-0.4592	-0.4427	-0.4522	-0.4603	-0.4566	-0.4487	-0.4542	-0.4571	-0.4574	-0.4657	-0.4379	-0.441	-0.4413	-0.4469	-0.4407	-0.4618	-0.4499	-0.4195	-0.45	-0.4464	-0.4125	-0.4436	-0.4505	-0.4455	-0.4283	-0.458	-0.4447	-0.4543	-0.4532	-0.4496	-0.4184	-0.447	-0.4747	-0.4411	-0.4428	-0.447	-0.4526	-0.4627	-0.4358	-0.4713	-0.4664	-0.4519	-0.4515	-0.4416	-0.4534	-0.4456
VDAC3	-0.4686	-0.4574	-0.4721	-0.4339	-0.4684	-0.4756	-0.4569	-0.4672	-0.4715	-0.453	-0.4561	-0.456	-0.4469	-0.4644	-0.4598	-0.4778	-0.4751	-0.4631	-0.4712	-0.4701	-0.4702	-0.458	-0.4693	-0.4729	-0.4808	-0.4669	-0.4757	-0.4836	-0.4677	-0.4765	-0.4691	-0.47	-0.469	-0.4728	-0.4711	-0.4764	-0.461	-0.4178	-0.4753	-0.4737	-0.4535	-0.4758	-0.4613	-0.4547	-0.4713	-0.4718	-0.466	-0.4546	-0.4551
VIM	0.3228	0.3757	0.4207	-0.0913	0.3648	0.3501	0.0057	0.0272	0.426	0.0542	-0.1635	0.3328	0.2003	0.3801	0.3053	0.3832	0.3318	-0.157	0.3997	0.2135	0.373	0.0535	-0.2358	0.4147	0.2552	0.2152	0.2964	0.1535	0.2432	0.3357	-0.0231	0.1777	0.1281	0.0331	0.3181	0.0408	0.3138	0.25	0.0116	0.0814	-0.1811	0.028	0.154	-0.0285	0.0781	0.1556	-0.3233	-0.0641	-0.0524
WASF1	-0.4632	-0.463	-0.4034	-0.4503	-0.4505	-0.4448	-0.4539	-0.4452	-0.4573	-0.4548	-0.4619	-0.4499	-0.4447	-0.4581	-0.445	-0.4314	-0.4501	-0.436	-0.4331	-0.4157	-0.4302	-0.4445	-0.4442	-0.4271	-0.4261	-0.4644	-0.4377	-0.4076	-0.438	-0.4465	-0.4466	-0.442	-0.4338	-0.4092	-0.4411	-0.4582	-0.4289	-0.4542	-0.4461	-0.45	-0.4649	-0.4402	-0.4632	-0.4538	-0.4531	-0.4475	-0.4572	-0.4356	-0.4562
WDR55	-0.4657	-0.4627	-0.4742	-0.4686	-0.4692	-0.4742	-0.4752	-0.4753	-0.4785	-0.4784	-0.4746	-0.4716	-0.4752	-0.464	-0.4638	-0.4668	-0.4728	-0.4664	-0.4639	-0.4714	-0.4778	-0.4767	-0.4729	-0.4695	-0.476	-0.4835	-0.4761	-0.4743	-0.465	-0.4729	-0.4766	-0.4733	-0.4734	-0.4708	-0.4689	-0.479	-0.4701	-0.4643	-0.472	-0.4697	-0.4727	-0.4756	-0.4769	-0.4688	-0.4771	-0.4707	-0.4659	-0.4742	-0.4756
WHAMML2	-0.4874	-0.4808	-0.4871	-0.48	-0.4865	-0.4864	-0.4846	-0.4836	-0.4861	-0.4769	-0.4837	-0.4824	-0.481	-0.4786	-0.4829	-0.4844	-0.4846	-0.4866	-0.488	-0.4861	-0.4875	-0.4886	-0.4847	-0.4861	-0.4846	-0.489	-0.4881	-0.488	-0.4843	-0.4846	-0.4843	-0.486	-0.4866	-0.4867	-0.4859	-0.4846	-0.4825	-0.4773	-0.4833	-0.4846	-0.4859	-0.486	-0.4848	-0.4871	-0.4817	-0.4857	-0.4852	-0.4841	-0.4838
XKR9	-0.4857	-0.4783	-0.4729	-0.475	-0.4726	-0.4775	-0.4717	-0.4678	-0.4751	-0.4752	-0.471	-0.471	-0.472	-0.4821	-0.4826	-0.4778	-0.4789	-0.4747	-0.4806	-0.4803	-0.4675	-0.4819	-0.4773	-0.4578	-0.4772	-0.4845	-0.4767	-0.474	-0.4797	-0.4775	-0.4794	-0.4759	-0.4775	-0.4564	-0.4754	-0.4863	-0.4746	-0.4806	-0.474	-0.4794	-0.4829	-0.472	-0.4803	-0.483	-0.4747	-0.4757	-0.4717	-0.4829	-0.4788
YTHDF3	-0.4088	-0.4071	-0.4572	-0.4697	-0.4553	-0.4567	-0.4634	-0.4629	-0.4554	-0.4636	-0.4638	-0.4531	-0.4633	-0.4101	-0.36	-0.4642	-0.4678	-0.4456	-0.4699	-0.4685	-0.4592	-0.4718	-0.4647	-0.4617	-0.4618	-0.4691	-0.4644	-0.4539	-0.4722	-0.4618	-0.464	-0.4619	-0.4683	-0.4511	-0.4719	-0.4709	-0.4633	-0.4697	-0.4705	-0.4668	-0.4694	-0.4631	-0.4689	-0.4512	-0.4736	-0.4714	-0.4546	-0.463	-0.4664
YWHAH	-0.4744	-0.4724	-0.4862	-0.4756	-0.4792	-0.4805	-0.4828	-0.4811	-0.4807	-0.4807	-0.4804	-0.4748	-0.4782	-0.4738	-0.4702	-0.4847	-0.4837	-0.4765	-0.4833	-0.4821	-0.4836	-0.484	-0.4815	-0.475	-0.4816	-0.4822	-0.4794	-0.4871	-0.4762	-0.4818	-0.4859	-0.4826	-0.4854	-0.4819	-0.4801	-0.4824	-0.4832	-0.4804	-0.4838	-0.477	-0.4821	-0.4795	-0.4832	-0.4801	-0.4826	-0.4818	-0.4812	-0.4799	-0.4772
ZFAND1	-0.4305	-0.4284	-0.376	-0.3288	-0.4318	-0.4155	-0.419	-0.359	-0.4147	-0.4324	-0.433	-0.3989	-0.4371	-0.4202	-0.3349	-0.4189	-0.3907	-0.4267	-0.4388	-0.4523	-0.3336	-0.4457	-0.3902	-0.4136	-0.4278	-0.4386	-0.4101	-0.4258	-0.4279	-0.4135	-0.4166	-0.4106	-0.3949	-0.4487	-0.4125	-0.4474	-0.4137	-0.3371	-0.4121	-0.4113	-0.3855	-0.4179	-0.3718	-0.3499	-0.4389	-0.3972	-0.3722	-0.4329	-0.3443
ZMYM5	-0.4881	-0.4878	-0.4892	-0.4825	-0.4872	-0.4851	-0.487	-0.4851	-0.488	-0.4824	-0.4825	-0.4841	-0.485	-0.4867	-0.4849	-0.4882	-0.488	-0.4882	-0.4867	-0.4874	-0.4881	-0.4875	-0.4867	-0.4904	-0.489	-0.4887	-0.488	-0.4913	-0.4846	-0.4863	-0.4851	-0.4866	-0.4901	-0.4889	-0.4852	-0.4891	-0.4838	-0.4815	-0.4875	-0.4848	-0.4868	-0.4873	-0.4859	-0.488	-0.4844	-0.4873	-0.4849	-0.4891	-0.4888
ZNF25	-0.3128	-0.2477	-0.4047	-0.4377	-0.384	-0.4085	-0.431	-0.4063	-0.4094	-0.382	-0.449	-0.412	-0.4367	-0.2518	-0.2914	-0.3783	-0.3832	-0.2645	-0.3998	-0.3805	-0.3523	-0.3731	-0.3955	-0.4115	-0.3819	-0.4228	-0.3901	-0.2166	-0.2435	-0.3965	-0.3812	-0.3423	-0.3705	-0.3855	-0.3464	-0.4336	-0.3434	-0.4195	-0.4059	-0.384	-0.4441	-0.3832	-0.4296	-0.4203	-0.3935	-0.3797	-0.419	-0.4214	-0.3944
ZNF121	-0.479	-0.4521	-0.4602	-0.4428	-0.4613	-0.4541	-0.4533	-0.456	-0.4412	-0.4397	-0.4504	-0.4634	-0.4606	-0.4621	-0.4675	-0.471	-0.4615	-0.4612	-0.4536	-0.4615	-0.4667	-0.4622	-0.4521	-0.46	-0.461	-0.4568	-0.4627	-0.4699	-0.4578	-0.4616	-0.4555	-0.4623	-0.4657	-0.4705	-0.4569	-0.4621	-0.4685	-0.4276	-0.4625	-0.4578	-0.4594	-0.4622	-0.4429	-0.4554	-0.4566	-0.4596	-0.4423	-0.4508	-0.451
ZNF555	-0.3832	-0.3521	-0.1455	-0.3308	-0.4191	-0.4216	-0.4305	-0.4283	-0.4168	-0.3782	-0.4209	-0.4094	-0.4127	-0.409	-0.3941	-0.4255	-0.4337	-0.4296	-0.4403	-0.427	-0.418	-0.4399	-0.4279	-0.4429	-0.4399	-0.4393	-0.4277	-0.445	-0.4184	-0.4298	-0.4426	-0.4324	-0.4216	-0.4196	-0.4223	-0.4204	-0.419	-0.4103	-0.3996	-0.4333	-0.4263	-0.4449	-0.4455	-0.4121	-0.4362	-0.4258	-0.4278	-0.3733	-0.4014
ZNF639	0.3065	0.3967	0.3828	0.2062	0.2857	0.411	0.404	0.4063	0.4607	0.3558	0.3818	0.3658	0.4031	0.3658	0.4138	0.3572	0.4017	0.2476	0.4196	0.2702	0.4391	0.366	0.3625	0.3139	0.4067	0.3767	0.3728	0.4187	0.3324	0.3899	0.3876	0.3059	0.1896	0.3823	0.3691	0.2792	0.0611	0.3501	0.2867	0.3611	0.2716	0.2359	0.3198	-0.0126	0.3201	0.3261	0.1763	0.2495	0.2148
ZNF684	-0.484	-0.477	-0.485	-0.4769	-0.4736	-0.4755	-0.4729	-0.4732	-0.4648	-0.4789	-0.4746	-0.4819	-0.4815	-0.4773	-0.4794	-0.4659	-0.4794	-0.4741	-0.4801	-0.4772	-0.4859	-0.4804	-0.4786	-0.4776	-0.4754	-0.4811	-0.4779	-0.4822	-0.4756	-0.4646	-0.4818	-0.4761	-0.4789	-0.4785	-0.4807	-0.4803	-0.4798	-0.4838	-0.4772	-0.4813	-0.4832	-0.4722	-0.4784	-0.4829	-0.4795	-0.4797	-0.4709	-0.4633	-0.4748
overall_survival	385	362	2688	1307	2270	2274	1621	1696	1993	617	1018	468	689	340	323	3343	3728	2241	3409	2087	2865	2392	1779	2531	874	1168	2508	2217	101	43	139	77	106	866	578	42	110	1980	238	182	65	600	1755	1337	202	99	1778	478	1417
years_to_birth	69	68	62	57	72	48	54	51	46	49	47	57	49	75	37	68	62	62	48	72	58	69	85	58	84	48	58	72	46	65	55	72	72	58	46	75	74	60	66	51	61	63	75	76	76	81	57	47	48
Tumor_purity	0.7752	0.7123	0.7126	0.4837	0.8456	0.6165	0.7034	0.5408	0.9594	0.6991	0.7539	0.4853	0.6879	0.836	0.7029	0.58	0.7096	0.6793	0.9215	0.7062	0.9765	0.7052	0.7013	0.9947	0.7457	0.6909	0.7595	0.7659	0.7277	0.3825	0.6649	0.6217	0.4483	0.8265	0.2065	0.5358	0.769	0.2512	0.5705	0.5571	0.7389	0.6757	0.7144	0.5612	0.6369	0.7241	0.8327	0.5901	0.6734
pathologic_stage	stagei	stagei	stageii	stagei	stagei	stagei	stagei	stagei	stagei	stagei	stagei	stagei	stagei	stagei	stageiii	stagei	stageiii	stageii	stageii	stagei	stagei	stageiii	stagei	stageii	stagei	stagei	stagei	stagei	stageiv	stageiv	stageiv	stageiii	stageiii	stageiii	stageiv	stageiv	stageiv	stageiv	stageiv	stageiv	stageiii	stageiii	stageiii	stageiv	stageiii	stageiv	stageiii	stageiii	stageiii
pathology_T_stage	t1	t1	t2	t1	t1	t1	t1	t1	t1	t1	t1	t1	t1	t1	t3	t1	t3	t2	t2	t1	t1	t3	t1	t2	t1	t1	t1	t1	t4	t4	t2	t3	t3	t3	t3	t4	t4	t4	t3	t3	t3	t3	t3	t3	t3	t3	t3	t3	t3
pathology_N_stage	n0	NA	n0	n0	n0	n0	n0	n0	n0	n0	NA	NA	NA	NA	NA	n0	n0	NA	n0	NA	NA	NA	n0	NA	NA	NA	NA	NA	n0	n0	n0	n0	NA	n0	NA	NA	n0	NA	n0	n0	NA	NA	n0	NA	NA	NA	NA	n1	n0
pathology_M_stage	m0	NA	m0	m0	m0	m0	m0	m0	m0	m0	NA	NA	NA	NA	NA	m0	m0	m0	m0	m0	m0	m0	m0	m0	m0	m0	m0	m0	m1	m1	m1	m0	m0	m0	m1	m0	m1	m1	m1	m1	m0	m0	m0	m1	m0	m1	m0	m0	m0
gender	male	female	male	female	male	female	female	male	female	male	male	female	female	male	male	male	male	female	female	male	male	male	female	female	male	male	male	male	male	male	male	female	male	male	female	male	male	male	female	male	male	male	female	male	female	male	male	male	male
radiation_therapy	no	no	no	NA	no	no	no	no	no	NA	no	no	no	no	no	NA	no	no	no	NA	no	no	NA	no	NA	NA	no	no	NA	NA	NA	NA	NA	NA	NA	NA	NA	NA	NA	NA	NA	NA	no	NA	NA	NA	NA	NA	NA
race	blackorafricanamerican	blackorafricanamerican	white	white	white	white	white	blackorafricanamerican	white	white	blackorafricanamerican	blackorafricanamerican	blackorafricanamerican	blackorafricanamerican	blackorafricanamerican	white	white	white	white	white	white	white	white	white	white	white	white	white	white	white	white	white	white	white	white	white	white	white	white	white	white	white	white	white	white	white	white	white	white
ethnicity	nothispanicorlatino	nothispanicorlatino	nothispanicorlatino	nothispanicorlatino	nothispanicorlatino	nothispanicorlatino	nothispanicorlatino	nothispanicorlatino	nothispanicorlatino	nothispanicorlatino	nothispanicorlatino	nothispanicorlatino	nothispanicorlatino	nothispanicorlatino	nothispanicorlatino	nothispanicorlatino	nothispanicorlatino	nothispanicorlatino	nothispanicorlatino	nothispanicorlatino	nothispanicorlatino	nothispanicorlatino	nothispanicorlatino	nothispanicorlatino	nothispanicorlatino	nothispanicorlatino	nothispanicorlatino	nothispanicorlatino	nothispanicorlatino	nothispanicorlatino	nothispanicorlatino	nothispanicorlatino	nothispanicorlatino	nothispanicorlatino	nothispanicorlatino	nothispanicorlatino	nothispanicorlatino	nothispanicorlatino	nothispanicorlatino	nothispanicorlatino	nothispanicorlatino	nothispanicorlatino	nothispanicorlatino	nothispanicorlatino	nothispanicorlatino	nothispanicorlatino	nothispanicorlatino	nothispanicorlatino	nothispanicorlatino
[truncated: 258 more columns]
