# Supplementary material for: Integrative Analysis of DNA Methylation Identified 12 Signature Genes Specific to Metastatic ccRCC
Source: Front Oncol. 2020 Oct 8;10:556018. doi: 10.3389/fonc.2020.556018 (PMC7578385; doi:10.3389/fonc.2020.556018)
Supplement: Supplementary file 14 [file Table_14.XLSX]

## Sheet: module turquoise
nodeName	geneName	nodeAttr
cg00888489	ADAT2	turquoise
cg00361696	ANKHD1	turquoise
cg00591228	BRD8	turquoise
cg01314834	C4orf3	turquoise
cg02416656	C12orf51	turquoise
cg00574424	C14orf104	turquoise
cg00017033	C14orf135	turquoise
cg09913183	C17orf65	turquoise
cg00372610	C19orf36	turquoise
cg00989217	C21orf45	turquoise
cg03617902	CCDC84	turquoise
cg02639808	CCNI	turquoise
cg02582973	CCRN4L	turquoise
cg00040646	CCT2	turquoise
cg02473687	CETN3	turquoise
cg00340382	CSE1L	turquoise
cg03012676	DAD1	turquoise
cg01575216	DCAF7	turquoise
cg00846580	DHRS7	turquoise
cg00081666	DOPEY1	turquoise
cg00259887	EBAG9	turquoise
cg00080012	EED	turquoise
cg03218988	EEF1G	turquoise
cg02096001	EIF1	turquoise
cg00164542	ELP2	turquoise
cg00436051	EWSR1	turquoise
cg16880856	FABP5L3	turquoise
cg02239453	FBXO3	turquoise
cg01304198	FBXO4	turquoise
cg03266992	GOLGB1	turquoise
cg00502555	GPX4	turquoise
cg04275490	GSX2	turquoise
cg00678938	HGC6.3	turquoise
cg00360362	HMGCR	turquoise
cg02599293	HNRNPA0	turquoise
cg00666685	HYAL3	turquoise
cg00128188	IDI1	turquoise
cg00518698	ITSN1	turquoise
cg05608694	KIAA0141	turquoise
cg01728704	LOC81691	turquoise
cg01313965	LOC100128164	turquoise
cg03222257	LSM1	turquoise
cg00289084	MAVS	turquoise
cg02067639	MED6	turquoise
cg04329845	MIR639	turquoise
cg01430621	MRPS16	turquoise
cg02311534	MRPS31	turquoise
cg00161367	MTRF1L	turquoise
cg00021237	MYBL1	turquoise
cg01030173	NAA25	turquoise
cg04420991	NUP54	turquoise
cg00814476	PDXDC2	turquoise
cg00043043	PEX1	turquoise
cg01428071	PHIP	turquoise
cg02615157	PIN1	turquoise
cg03823539	PTRH2	turquoise
cg01604547	PYGL	turquoise
cg01999479	RPUSD4	turquoise
cg00447557	SBDSP	turquoise
cg00031256	SERPINB1	turquoise
cg00810133	SETD6	turquoise
cg00775279	SNX14	turquoise
cg00191853	SPAG1	turquoise
cg00625131	SS18	turquoise
cg00950621	STARD5	turquoise
cg00005543	TCTE3	turquoise
cg03026611	TGDS	turquoise
cg03046325	TNKS2	turquoise
cg03359285	TOP2A	turquoise
cg00991475	TOPBP1	turquoise
cg00938453	TRIM25	turquoise
cg05265988	TRIM52	turquoise
cg01523860	UBE2D3	turquoise
cg00000236	VDAC3	turquoise
cg00295448	WDR55	turquoise
cg00885176	XKR9	turquoise
cg01616215	YWHAH	turquoise
cg01082862	ZMYM5	turquoise
cg01316535	ZNF121	turquoise
